# Supplementary material for: Combined analysis of microbial metagenomic and metatranscriptomic sequencing data to assess in situ physiological conditions in the premature infant gut
Source: PLoS One. 2020 Mar 4;15(3):e0229537. doi: 10.1371/journal.pone.0229537 (PMC7055874; doi:10.1371/journal.pone.0229537)
Supplement: S2 File — (XLSX) [file pone.0229537.s002.xlsx]

## Sheet: Sheet1
Relative abundance
		Infnat 64			Day of life							Infant 66			Day of life							Infant 69			Day of life						Infant 71			Day of life
			Bin code name	Bin taxon	11	13	16	20	36				Bin code name	Bin taxon	17	19	31	33	37				Bin code name	Bin taxon	14	17	27	28				Bin code name	Bin taxon	10	15	19	21	25	27
			dasN2_064_000G1_abawaca.10.fasta.fa	Bifidobacterium scardovii	0.000784971	0.000664322	0.00119645	0.00343048	10.3947				dasN2_066_000G1_abawaca.63.fasta.fa	Enterococcus gilvus	8.14066e-06	0.00135138	0.00247562	0.000500568	0.000348213				dasN2_069_000G1_concoct_32.fa	Klebsiella pneumoniae	6.33256	0.603697	69.8577	68.155				dasN2_071_000G1_abawaca.26.fasta.fa	Bifidobacterium longum	0.00046062	0.00768011	0.00853647	0.00301996	0.031082	1.02849
			dasN2_064_000G1_abawaca.53.fasta.fa	Lachnospiraceae bacterium oral taxon 082	0.000164545	0.000142245	0.000133719	0.00129953	0.0297728				dasN2_066_000G1_abawaca.65.fasta.fa	Streptococcus mitis	0.471303	0.267821	0.0193716	0.0651079	0.00214651				dasN2_069_000G1_concoct_35.fa	Streptococcus agalactiae	4.99885e-05	0.104766	0.000882671	0.000460105				dasN2_071_000G1_abawaca.35.fasta.fa	Bifidobacterium sp. MSTE12	4.42232e-05	0.00557275	0.258755	3.64393	1.04652	1.08692
			dasN2_064_000G1_abawaca.69.fasta.fa	Escherichia coli	0.0033368	0.00423769	0.0020762	0.0045176	0.393155				dasN2_066_000G1_concoct_0.fa	Acinetobacter baumannii	0.0720347	0.150157	0.0534998	0.000868671	0.0113314				dasN2_069_000G1_concoct_39.fa	Staphylococcus epidermidis	1.1187	0.0393654	0.0159187	0.0103845				dasN2_071_000G1_concoct_1.fa	Peptostreptococcus	0.000122314	0.0552942	0.0489511	0.00640636	2.06335	2.30222
			dasN2_064_000G1_abawaca.84.fasta.fa	Haemophilus parainfluenzae	1.90229e-05	0	0.000178517	0.00190346	0.00646653				dasN2_066_000G1_maxbin2.maxbin.004.fasta.fa	Enterobacter	0.1869	0.0483063	0.0528233	0.147717	0.193671				dasN2_069_000G1_maxbin2.maxbin.013.fasta.fa	Peptoniphilus harei	0	0.000125834	0.704578	2.58873				dasN2_071_000G1_concoct_40.fa	Atopobium minutum	0	8.31289e-05	0.641835	0.222933	0.654764	0.858714
			dasN2_064_000G1_concoct_3.fa	Slackia sp. CM382	0	0	0	0	0.000266193				dasN2_066_009G1_abawaca.7.fasta.fa	Pantoea	0.00114134	0.000829537	0.0148377	0.0473542	0.0459593				dasN2_069_017G1_abawaca.2.fasta.fa	Enterobacter cloacae complex sp. 35699	90.9934	97.3778	2.85109	2.67753				dasN2_071_000G1_concoct_43.fa	Peptoniphilus harei	0	0.000606864	0.0354796	0.0203709	0.0690029	1.1675
			dasN2_064_000G1_concoct_49.fa	Actinomyces sp. HPA0247	0	0	0	0	1.21563				dasN2_066_009G1_concoct_4.fa	Staphylococcus epidermidis	0.17366	0.212306	0.0671992	0.061006	0.0149255				dasN2_069_028G1_abawaca.17.fasta.fa	Enterococcus faecalis	0.000884872	0.00275042	0.432243	1.05849				dasN2_071_000G1_concoct_45.fa	Prevotella bivia	0	8.90703e-05	0	0.00894115	0.000124947	0.00314499
			dasN2_064_000G1_concoct_53.fa	Finegoldia magna	7.22431e-05	1.7787e-05	0.0186221	0.135492	0.133469				dasN2_066_013G1_concoct_0.fa	Staphylococcus epidermidis	1.43478	0.524165	0.113456	0.388147	0.0796673				dasN2_069_028G1_abawaca.6.fasta.fa	Escherichia coli	1.27302	1.79606	20.4031	16.4943				dasN2_071_000G1_concoct_9.fa	Dialister micraerophilus	0	0.00880918	0.154984	0.00424594	0.0960023	0.0886527
			dasN2_064_000G1_maxbin2.maxbin.007.fasta.fa	Pseudomonas aeruginosa	0.0357218	0.421133	0.103737	0.825364	0.00335811				dasN2_066_015G1_abawaca.5.fasta.fa	Serratia liquefaciens	8.46182	7.91842	0.127542	0.0832296	0.0763896				dasN2_069_028G1_concoct_7.fa	Finegoldia magna	0.000654351	4.27065e-05	0.721576	1.91837				dasN2_071_000G1_maxbin2.maxbin.003.fasta.fa	Escherichia coli	8.08759	6.20133	20.4563	13.5888	34.5323	30.7004
			dasN2_064_000G1_maxbin2.maxbin.014.fasta.fa	Mogibacterium	0.000560441	0.000506838	0.00105118	0.000259858	0.597964				dasN2_066_017G1_concoct_8.fa	Clostridium perfringens	6.23565	3.4986	0.748892	0.159083	0.0679552				dasN2_069_028G1_maxbin2.maxbin.005.fasta.fa	Propionibacterium	0.277799	0.075328	4.59116	4.90032				dasN2_071_008G1_concoct_4.fa	Bifidobacterium scardovii	35.7172	22.1814	12.7687	19.6601	8.2825	4.91575
			dasN2_064_000G1_maxbin2.maxbin.022.fasta.fa	Enterococcus faecalis	0.000964115	0.831245	1.33402	0.572416	2.88008				dasN2_066_017G1_maxbin2.maxbin.002.fasta.fa	Escherichia vulneris	5.0469	1.12351	0.0244401	0.105954	0.0542066				dasN2_069_029G1_abawaca.8.fasta.fa	Negativicoccus succinicivorans	0.00296738	8.09213e-05	0.421742	2.19635				dasN2_071_008G1_concoct_5.fa	Staphylococcus epidermidis	0.888871	0.290873	0.0927152	0.541297	0.00492834	0.014299
			dasN2_064_000G1_maxbin2.maxbin.024.fasta.fa	Varibaculum cambriense	0.00509202	0.0170068	0.0151967	0.0161031	1.14234				dasN2_066_019G1_abawaca.15.fasta.fa	Clostridium	0.0505638	47.744	27.2712	1.39091	2.29072													dasN2_071_010G1_concoct_7.fa	Klebsiella pneumoniae	12.6176	27.4233	13.0078	8.28141	2.28117	2.20322
			dasN2_064_000G1_maxbin2.maxbin.026.fasta.fa	Clostridium	0.000441696	4.89375e-05	0.000179215	0.000104438	2.27546				dasN2_066_019G1_concoct_15.fa	Veillonella	0.0361259	5.79724	1.8816	3.47075	4.2146													dasN2_071_010G1_concoct_8.fa	Enterococcus faecium	3.71567	0.0140807	2.33245	0.766647	0.00302021	0.00462139
			dasN2_064_011G1_abawaca.2.fasta.fa	Citrobacter freundii	84.1926	65.6069	61.4541	52.3611	6.40446				dasN2_066_021G1_abawaca.23.fasta.fa	Propionibacterium sp. HGH0353	0.0280742	0.709755	0.322616	0.632681	0.462147													dasN2_071_013G1_maxbin2.maxbin.006.fasta.fa	Staphylococcus epidermidis	3.15135	2.20005	0.705603	2.14343	0.043233	0.0981702
			dasN2_064_011G1_concoct_15.fa	Staphylococcus epidermidis	3.27175	1.736	3.45607	0.0647153	0.00622557				dasN2_066_024G1_maxbin2.maxbin.002.fasta.fa	Enterobacter	0.0409864	0.17771	5.0899	16.4987	14.8554													dasN2_071_017G1_abawaca.23.fasta.fa	Propionibacterium sp. HGH0353	0.186752	1.83148	0.952137	0.287294	0.0101649	0.0591474
			dasN2_064_016G1_maxbin2.maxbin.005.fasta.fa	Finegoldia magna	0.00485175	0.0282271	2.25374	1.68794	0.340603				dasN2_066_031G1_concoct_6.fa	Clostridium perfringens	0.441948	6.04642	11.1438	2.24696	0.996257													dasN2_071_017G1_abawaca.25.fasta.fa	Negativicoccus succinicivorans	0.00423138	0.901397	0.925097	1.63481	0.0199862	0.0144273
			dasN2_064_020G1_abawaca.17.fasta.fa	Klebsiella oxytoca	2.04103	1.34229	2.8852	8.03025	0.103712				dasN2_066_033G1_maxbin2.maxbin.001.fasta.fa	Enterobacter	0.23415	0.24411	6.094	19.4125	17.6441													dasN2_071_017G1_maxbin2.maxbin.003.fasta.fa	Bifidobacterium bifidum	24.6663	29.8491	16.4224	19.3624	0.802051	1.01806
			dasN2_064_020G1_maxbin2.maxbin.006.fasta.fa	Clostridioides difficile	0.00524108	0.0125896	0.145726	6.65133	2.47862				dasN2_066_033G1_maxbin2.maxbin.009.fasta.fa	Negativicoccus succinicivorans	8.21813e-05	6.53387e-05	0.909731	1.99683	2.25526													dasN2_071_019G1_abawaca.33.fasta.fa	Dialister	0	0.00239236	0.480782	0.581583	0.246284	0.106664
			dasN2_064_025G1_abawaca.22.fasta.fa	Streptococcus parasanguinis	0.00245188	0.0148507	0.00501095	0.00377708	0.242342				dasN2_066_048G1_abawaca.5.fasta.fa	Enterococcus faecalis	76.1034	22.6361	26.1452	15.2775	11.3535													dasN2_071_019G1_concoct_22.fa	Finegoldia magna	9.99732e-05	0.0616435	1.42164	3.38862	0.0126003	0.0782047
			dasN2_064_025G1_abawaca.4.fasta.fa	Veillonella parvula	9.73863	28.6914	27.8377	25.8462	13.3263				dasN2_066_048G1_maxbin2.maxbin.004.fasta.fa	Veillonella	0.0241381	1.34935	17.6864	33.0023	41.449													dasN2_071_019G1_maxbin2.maxbin.010.fasta.fa	Peptoniphilus harei	0.00113089	0.000856702	2.387	4.57472	0.0364347	0.131278
			dasN2_064_027G1_maxbin2.maxbin.013.fasta.fa	Propionibacterium sp. HGH0353	7.50029e-06	3.21155e-05	0.00127324	0.399027	0.0283136				dasN2_066_060G1_concoct_5.fa	Finegoldia magna	0.0153173	0.0473023	0.00151353	0.0430123	0.0118377													dasN2_071_021G1_maxbin2.maxbin.013.fasta.fa	Dialister	0	0.00752054	0.372766	1.75779	0.857306	0.301805
			dasN2_064_031G1_abawaca.24.fasta.fa	Streptococcus vestibularis	0.213698	0.229529	0.0922622	0.0985346	0.674713				dasN2_066_064G1_abawaca.33.fasta.fa	Actinomyces urogenitalis	0	0	0	0	0													dasN2_071_025G1_abawaca.22.fasta.fa	Varibaculum cambriense	0.293776	0.347513	0.186066	0.222293	0.343812	0.563402
			dasN2_064_036G1_abawaca.18.fasta.fa	Anaerococcus vaginalis	1.16592e-05	1.24809e-05	0.0148085	0.0172313	5.94173				dasN2_066_064G1_concoct_17.fa	Enterobacter	0.0952869	0.0925688	1.21224	4.0796	3.58529													dasN2_071_027G1_abawaca.10.fasta.fa	Veillonella	0.000480416	0.000693322	0.00132983	0.0266155	4.1073	13.7135
			dasN2_064_036G1_abawaca.27.fasta.fa	Streptococcus vestibularis	0.0903798	0.101474	0.0376067	0.0417148	1.32596				dasN2_066_064G1_maxbin2.maxbin.004.fasta.fa	Clostridium perfringens	0.845771	1.40987	1.01734	0.88927	0.33532													dasN2_071_027G1_abawaca.29.fasta.fa	Varibaculum cambriense	2.19884e-05	0.000112425	0.00159008	0.0121235	0.301201	0.801396
			dasN2_064_036G1_concoct_13.fa	Streptococcus parasanguinis	1.81974e-05	0.000231732	0.000350292	0.000192635	0.661816				dasN2_066_064G1_maxbin2.maxbin.009.fasta.fa	Ruminococcus	0	9.20209e-06	4.82209e-06	0	0													dasN2_071_027G1_concoct_25.fa	Escherichia coli	10.2974	7.886	25.897	17.51	43.968	38.3753
			dasN2_064_036G1_concoct_30.fa	Atopobium	0	0	0	0	1.59438																							dasN2_071_030G1_concoct_3.fa	Enterococcus faecalis	0.370948	0.722164	0.440088	1.75021	0.186899	0.364763
			dasN2_064_036G1_maxbin2.maxbin.015.fasta.fa	Peptoniphilus harei	0.00613852	0.0225838	0.0279564	0.0551075	4.56351																								all E. coli in 71	18.3849	14.0873	46.3533	31.0988	78.5003	69.0757
			dasN2_064_043G1_abawaca.2.fasta.fa	Klebsiella pneumoniae	0.2703	0.254031	0.259394	3.08937	41.55
			dasN2_064_043G1_abawaca.7.fasta.fa	Ruminococcaceae	0	0	0	2.1209e-05	6.94249e-05
			dasN2_064_043G1_concoct_10.fa	Negativicoccus succinicivorans	2.9579e-05	0	0	0.000191445	0.678897
			dasN2_064_043G1_concoct_12.fa	Streptococcus	0.115555	0.684731	0.0523773	0.0924325	1.00464
			dasN2_064_043G1_maxbin2.maxbin.013.fasta.fa	Clostridium perfringens	0.000108908	4.27047e-05	3.90445e-05	1.03281e-05	0.00105155
				total	100	100	100	100	100					total	100	100	100	100	100					total	100	100	100	100					total	100	100	100	100	100	100
Coverage depth
					11	13	16	20	36						17	19	31	33	37						14	17	27	28						10	15	19	21	25	27
			dasN2_064_000G1_abawaca.10.fasta.fa	Bifidobacterium scardovii	0.00754377	0	0	0	0.0176703				dasN2_066_000G1_abawaca.63.fasta.fa	Enterococcus gilvus	5.80701e-05	0.0107607	0.0324821	0.00515843	0.0036197				dasN2_069_000G1_concoct_32.fa	Klebsiella pneumoniae	56.2076	3.22568	228.786	554.799				dasN2_071_000G1_abawaca.26.fasta.fa	Bifidobacterium longum	0.00316341	0.0615261	0.0556076	0.0152758	0.265091	5.36271
			dasN2_064_000G1_abawaca.53.fasta.fa	Lachnospiraceae bacterium oral taxon 082	0.00158132	0.000284262	0	0	4.49572		Escherichia spp. avg coverage depth		dasN2_066_000G1_abawaca.65.fasta.fa	Streptococcus mitis	3.36197	2.13259	0.254171	0.670946	0.0223131				dasN2_069_000G1_concoct_35.fa	Streptococcus agalactiae	0.000443696	0.559789	0.00289078	0.00374538				dasN2_071_000G1_abawaca.35.fasta.fa	Bifidobacterium sp. MSTE12	0.000303713	0.0446439	1.68556	18.4321	8.92554	5.66737
			dasN2_064_000G1_abawaca.69.fasta.fa	Escherichia coli	0.0320675	1.11051	6.1472	0.558237	1.92922		1.95545		dasN2_066_000G1_concoct_0.fa	Acinetobacter baumannii	0.513848	1.19566	0.70196	0.00895178	0.117791				dasN2_069_000G1_concoct_39.fa	Staphylococcus epidermidis	9.92957	0.210338	0.0521342	0.0845322				dasN2_071_000G1_concoct_1.fa	Peptostreptococcus	0.000840022	0.442967	0.318873	0.0324053	17.5978	12.0042
			dasN2_064_000G1_abawaca.84.fasta.fa	Haemophilus parainfluenzae	0.000182815	0.00104664	0.000383383	6.97061e-05	0.000347485				dasN2_066_000G1_maxbin2.maxbin.004.fasta.fa	Enterobacter	1.33322	0.384651	0.693085	1.52225	2.01323				dasN2_069_000G1_maxbin2.maxbin.013.fasta.fa	Peptoniphilus harei	0	0.000672356	2.30752	21.073				dasN2_071_000G1_concoct_40.fa	Atopobium minutum	0	0.000665954	4.181	1.12766	5.58433	4.47747
			dasN2_064_000G1_concoct_3.fa	Slackia sp. CM382	0	0.00596398	0.0106801	0.0229215	61.6116				dasN2_066_009G1_abawaca.7.fasta.fa	Pantoea	0.00814158	0.0066054	0.194682	0.487992	0.47775				dasN2_069_017G1_abawaca.2.fasta.fa	Enterobacter cloacae complex sp. 35699	807.654	520.31	9.33741	21.7958				dasN2_071_000G1_concoct_43.fa	Peptoniphilus harei	0	0.00486164	0.231119	0.103042	0.58851	6.08752
			dasN2_064_000G1_concoct_49.fa	Actinomyces sp. HPA0247	0	0.00127701	0.00119364	0.00868306	0.176469				dasN2_066_009G1_concoct_4.fa	Staphylococcus epidermidis	1.23877	1.69054	0.881708	0.628675	0.155151				dasN2_069_028G1_abawaca.17.fasta.fa	Enterococcus faecalis	0.0078541	0.0146961	1.41561	8.61641		Escherichia spp. avg coverage depth		dasN2_071_000G1_concoct_45.fa	Prevotella bivia	0	0.000713551	0	0.045227	0.00106564	0.0163985
			dasN2_064_000G1_concoct_53.fa	Finegoldia magna	0	0.038044	0.0185331	0.0301852	2.33031				dasN2_066_013G1_concoct_0.fa	Staphylococcus epidermidis	10.2348	4.1738	1.48864	3.99991	0.828147				dasN2_069_028G1_abawaca.6.fasta.fa	Escherichia coli	11.2993	9.59673	66.8209	134.268		55.4963		dasN2_071_000G1_concoct_9.fa	Dialister micraerophilus	0	0.0705712	1.00959	0.0214772	0.818782	0.46225
			dasN2_064_000G1_maxbin2.maxbin.007.fasta.fa	Pseudomonas aeruginosa	0	0	0.00159353	0.0127184	0.0383284				dasN2_066_015G1_abawaca.5.fasta.fa	Serratia liquefaciens	60.361	63.0524	1.67345	0.857693	0.794075				dasN2_069_028G1_concoct_7.fa	Finegoldia magna	0.005808	0.00022819	2.36319	15.616				dasN2_071_000G1_maxbin2.maxbin.003.fasta.fa	Escherichia coli	55.5433	49.6795	133.255	68.7363	294.518	160.077
			dasN2_064_000G1_maxbin2.maxbin.014.fasta.fa	Mogibacterium	0	0	0	0	0.00157778				dasN2_066_017G1_concoct_8.fa	Clostridium perfringens	44.481	27.8585	9.82608	1.63937	0.706399		Escherichia spp. avg coverage depth		dasN2_069_028G1_maxbin2.maxbin.005.fasta.fa	Propionibacterium	2.46573	0.402494	15.0362	39.8899				dasN2_071_008G1_concoct_4.fa	Bifidobacterium scardovii	245.296	177.697	83.1768	99.4468	70.6396	25.6315
			dasN2_064_000G1_maxbin2.maxbin.022.fasta.fa	Enterococcus faecalis	0	0	0	0	7.20529				dasN2_066_017G1_maxbin2.maxbin.002.fasta.fa	Escherichia vulneris	36.0012	8.94622	0.320674	1.09187	0.563481		9.38469		dasN2_069_029G1_abawaca.8.fasta.fa	Negativicoccus succinicivorans	0.0263384	0.000432379	1.38122	17.8789				dasN2_071_008G1_concoct_5.fa	Staphylococcus epidermidis	6.10452	2.33021	0.603958	2.73804	0.0420327	0.0745574
			dasN2_064_000G1_maxbin2.maxbin.024.fasta.fa	Varibaculum cambriense	0.000694275	0.000159683	0.16623	0.905316	0.791095				dasN2_066_019G1_abawaca.15.fasta.fa	Clostridium	0.360689	380.174	357.82	14.3335	23.8122													dasN2_071_010G1_concoct_7.fa	Klebsiella pneumoniae	86.6545	219.691	84.7344	41.8899	19.4556	11.488
			dasN2_064_000G1_maxbin2.maxbin.026.fasta.fa	Clostridium	0.343296	3.78074	0.926004	5.51484	0.0199042				dasN2_066_019G1_concoct_15.fa	Veillonella	0.257698	46.162	24.6881	35.7666	43.8111													dasN2_071_010G1_concoct_8.fa	Enterococcus faecium	25.5182	0.112802	15.1939	3.87793	0.0257587	0.0240967
			dasN2_064_011G1_abawaca.2.fasta.fa	Citrobacter freundii	0.00538598	0.00455016	0.0093833	0.00173629	3.54425				dasN2_066_021G1_abawaca.23.fasta.fa	Propionibacterium sp. HGH0353	0.200263	5.65161	4.23298	6.51986	4.80405													dasN2_071_013G1_maxbin2.maxbin.006.fasta.fa	Staphylococcus epidermidis	21.6426	17.6248	4.59638	10.8421	0.368724	0.511876
			dasN2_064_011G1_concoct_15.fa	Staphylococcus epidermidis	0.00926539	7.46254	11.9081	3.82471	17.0708				dasN2_066_024G1_maxbin2.maxbin.002.fasta.fa	Enterobacter	0.29237	1.41506	66.7837	170.021	154.423													dasN2_071_017G1_abawaca.23.fasta.fa	Propionibacterium sp. HGH0353	1.28256	14.6722	6.20234	1.45322	0.0866942	0.308404
			dasN2_064_016G1_maxbin2.maxbin.005.fasta.fa	Finegoldia magna	0.0489356	0.15268	0.135653	0.107596	6.77088				dasN2_066_031G1_concoct_6.fa	Clostridium perfringens	3.15257	48.1462	146.216	23.1552	10.3562													dasN2_071_017G1_abawaca.25.fasta.fa	Negativicoccus succinicivorans	0.0290599	7.22118	6.02619	8.26935	0.170457	0.0752261
			dasN2_064_020G1_abawaca.17.fasta.fa	Klebsiella oxytoca	0.00424481	0.000439339	0.00159976	0.000697825	13.4871				dasN2_066_033G1_maxbin2.maxbin.001.fasta.fa	Enterobacter	1.67027	1.94379	79.9582	200.049	183.412													dasN2_071_017G1_maxbin2.maxbin.003.fasta.fa	Bifidobacterium bifidum	169.401	239.124	106.978	97.9409	6.84051	5.30832
			dasN2_064_020G1_maxbin2.maxbin.006.fasta.fa	Clostridioides difficile	809.113	588.989	548.569	349.861	37.9605				dasN2_066_033G1_maxbin2.maxbin.009.fasta.fa	Negativicoccus succinicivorans	0.000586227	0.000520276	11.9364	20.5776	23.4436													dasN2_071_019G1_abawaca.33.fasta.fa	Dialister	0	0.0191654	3.13187	2.94182	2.1005	0.556162
			dasN2_064_025G1_abawaca.22.fasta.fa	Streptococcus parasanguinis	31.4423	15.585	30.8505	0.432408	0.0369002				dasN2_066_048G1_abawaca.5.fasta.fa	Enterococcus faecalis	542.871	180.246	343.046	157.437	118.02													dasN2_071_019G1_concoct_22.fa	Finegoldia magna	0.000686588	0.493832	9.26077	17.1406	0.107465	0.407772
			dasN2_064_025G1_abawaca.4.fasta.fa	Veillonella parvula	0.0466266	0.25341	20.118	11.2783	2.01882				dasN2_066_048G1_maxbin2.maxbin.004.fasta.fa	Veillonella	0.172185	10.7446	232.059	340.093	430.865													dasN2_071_019G1_maxbin2.maxbin.010.fasta.fa	Peptoniphilus harei	0.00776662	0.00686312	15.5492	23.1403	0.310743	0.684505
			dasN2_064_027G1_maxbin2.maxbin.013.fasta.fa	Propionibacterium sp. HGH0353	19.6148	12.0505	25.7547	53.6557	0.614719				dasN2_066_060G1_concoct_5.fa	Finegoldia magna	0.109264	0.376657	0.0198588	0.443248	0.123054													dasN2_071_021G1_maxbin2.maxbin.013.fasta.fa	Dialister	0	0.0602478	2.42824	8.89142	7.31177	1.57366
			dasN2_064_031G1_abawaca.24.fasta.fa	Streptococcus vestibularis	0.0503682	0.113024	1.30082	44.4422	14.6913				dasN2_066_064G1_abawaca.33.fasta.fa	Actinomyces urogenitalis	0	0	0	0	0													dasN2_071_025G1_abawaca.22.fasta.fa	Varibaculum cambriense	2.01758	2.78396	1.21206	1.12442	2.93229	2.93767
			dasN2_064_036G1_abawaca.18.fasta.fa	Anaerococcus vaginalis	0.0235632	0.133323	0.0447302	0.0252373	1.43641				dasN2_066_064G1_concoct_17.fa	Enterobacter	0.679714	0.737103	15.9056	42.0409	37.2694													dasN2_071_027G1_abawaca.10.fasta.fa	Veillonella	0.00329937	0.00555427	0.00866266	0.134629	35.0302	71.5042
			dasN2_064_036G1_abawaca.27.fasta.fa	Streptococcus vestibularis	93.5908	257.579	248.493	172.696	78.9877				dasN2_066_064G1_maxbin2.maxbin.004.fasta.fa	Clostridium perfringens	6.03317	11.2265	13.3484	9.16405	3.48568													dasN2_071_027G1_abawaca.29.fasta.fa	Varibaculum cambriense	0.00015101	0.000900648	0.010358	0.0613242	2.56888	4.17861
			dasN2_064_036G1_concoct_13.fa	Streptococcus parasanguinis	7.20797e-05	0.000288319	0.0113655	2.66618	0.167821				dasN2_066_064G1_maxbin2.maxbin.009.fasta.fa	Ruminococcus	0	7.3274e-05	6.32698e-05	0	0													dasN2_071_027G1_concoct_25.fa	Escherichia coli	70.7194	63.1755	168.696	88.5706	374.993	200.095
			dasN2_064_036G1_concoct_30.fa	Atopobium	2.05369	2.06061	0.823577	0.658378	3.99916																							dasN2_071_030G1_concoct_3.fa	Enterococcus faecalis	2.54757	5.78532	2.86679	8.8531	1.59402	1.90194		Escherichia spp. avg coverage depth
			dasN2_064_036G1_maxbin2.maxbin.015.fasta.fa	Peptoniphilus harei	0.000112047	0.000112047	0.132188	0.115134	35.2178																								all E. coli in 71	126.263	112.855	301.951	157.307	669.511	360.172		288.01
			dasN2_064_043G1_abawaca.2.fasta.fa	Klebsiella pneumoniae	0.868573	0.910991	0.335696	0.278725	7.85926
			dasN2_064_043G1_abawaca.7.fasta.fa	Ruminococcaceae	0.000174881	0.00208039	0.00312688	0.00128713	3.92272
			dasN2_064_043G1_concoct_10.fa	Negativicoccus succinicivorans	0	0	0	0	9.45019
			dasN2_064_043G1_concoct_12.fa	Streptococcus	0.0589927	0.202747	0.249552	0.368212	27.0488
			dasN2_064_043G1_maxbin2.maxbin.013.fasta.fa	Clostridium perfringens	2.59766	2.28058	2.31548	20.6422	246.275
				total	959.914	892.719	898.328	668.109	589.178					total	713.334	796.276	1312.08	1030.51	1039.51					total	887.597	534.321	327.503	814.026					total	686.773	801.11	651.412	505.83	852.877	521.416
Genomes that had another relative genus genome in the sample and were taken out before RNA read mapping (in parentheses Average genomic Nucleotide Identity between genomes)
			dasN2_064_036G1_abawaca.27.fasta.fa * Streptococcus salivarius (98.2 ANI)										dasN2_066_009G1_concoct_4.fa * Staphylococcus epidermidis (97.7 ANI)																			dasN2_071_019G1_abawaca.33.fasta.fa * Bacteria (98.5 ANI)
			dasN2_064_043G1_concoct_12.fa * Streptococcus salivarius (90 ANI)										dasN2_066_064G1_maxbin2.maxbin.004.fasta.fa * Clostridium perfringens (98.4 ANI)																			dasN2_071_000G1_maxbin2.maxbin.003.fasta.fa * Escherichia coli (98.8 ANI)
			dasN2_064_036G1_concoct_13.fa * Streptococcus parasanguinis (~ 95 ANI)										dasN2_066_017G1_concoct_8.fa * Clostridium perfringens (98.3 ANI)																			dasN2_071_008G1_concoct_5.fa * Staphylococcus epidermidis (98.8 ANI)
													dasN2_066_024G1_maxbin2.maxbin.002.fasta.fa * Enterobacter cloacae sp. 35734 (98.8 ANI)																			dasN2_071_025G1_abawaca.22.fasta.fa * Actinobacteria (98.8 ANI)
													dasN2_066_019G1_concoct_15.fa * Veillonella parvula (~97 ANI)
