# Supplementary material for: Combined analysis of microbial metagenomic and metatranscriptomic sequencing data to assess in situ physiological conditions in the premature infant gut
Source: PLoS One. 2020 Mar 4;15(3):e0229537. doi: 10.1371/journal.pone.0229537 (PMC7055874; doi:10.1371/journal.pone.0229537)
Supplement: S3 File — (TSV) [file pone.0229537.s003.tsv]

scaffold	bin	bin tax
N2_064_000G1_scaffold_24	dasN2_064_000G1_abawaca.10.fasta.fa	Bifidobacterium scardovii
N2_064_000G1_scaffold_6465	dasN2_064_000G1_abawaca.10.fasta.fa	Bifidobacterium scardovii
N2_064_000G1_scaffold_48	dasN2_064_000G1_abawaca.10.fasta.fa	Bifidobacterium scardovii
N2_064_000G1_scaffold_7593	dasN2_064_000G1_abawaca.10.fasta.fa	Bifidobacterium scardovii
N2_064_000G1_scaffold_3556	dasN2_064_000G1_abawaca.10.fasta.fa	Bifidobacterium scardovii
N2_064_000G1_scaffold_814	dasN2_064_000G1_abawaca.10.fasta.fa	Bifidobacterium scardovii
N2_064_000G1_scaffold_8	dasN2_064_000G1_abawaca.10.fasta.fa	Bifidobacterium scardovii
N2_064_000G1_scaffold_46	dasN2_064_000G1_abawaca.10.fasta.fa	Bifidobacterium scardovii
N2_064_000G1_scaffold_6685	dasN2_064_000G1_abawaca.10.fasta.fa	Bifidobacterium scardovii
N2_064_000G1_scaffold_1177	dasN2_064_000G1_abawaca.10.fasta.fa	Bifidobacterium scardovii
N2_064_000G1_scaffold_116	dasN2_064_000G1_abawaca.10.fasta.fa	Bifidobacterium scardovii
N2_064_000G1_scaffold_190	dasN2_064_000G1_abawaca.10.fasta.fa	Bifidobacterium scardovii
N2_064_000G1_scaffold_160	dasN2_064_000G1_abawaca.10.fasta.fa	Bifidobacterium scardovii
N2_064_000G1_scaffold_903	dasN2_064_000G1_abawaca.10.fasta.fa	Bifidobacterium scardovii
N2_064_000G1_scaffold_266	dasN2_064_000G1_abawaca.10.fasta.fa	Bifidobacterium scardovii
N2_064_000G1_scaffold_142	dasN2_064_000G1_abawaca.10.fasta.fa	Bifidobacterium scardovii
N2_064_000G1_scaffold_8449	dasN2_064_000G1_abawaca.10.fasta.fa	Bifidobacterium scardovii
N2_064_000G1_scaffold_10408	dasN2_064_000G1_abawaca.10.fasta.fa	Bifidobacterium scardovii
N2_064_000G1_scaffold_1594	dasN2_064_000G1_abawaca.10.fasta.fa	Bifidobacterium scardovii
N2_064_000G1_scaffold_700	dasN2_064_000G1_abawaca.10.fasta.fa	Bifidobacterium scardovii
N2_064_000G1_scaffold_372	dasN2_064_000G1_abawaca.10.fasta.fa	Bifidobacterium scardovii
N2_064_000G1_scaffold_10112	dasN2_064_000G1_abawaca.10.fasta.fa	Bifidobacterium scardovii
N2_064_000G1_scaffold_10320	dasN2_064_000G1_abawaca.10.fasta.fa	Bifidobacterium scardovii
N2_064_000G1_scaffold_10102	dasN2_064_000G1_abawaca.10.fasta.fa	Bifidobacterium scardovii
N2_064_000G1_scaffold_12	dasN2_064_000G1_abawaca.10.fasta.fa	Bifidobacterium scardovii
N2_064_000G1_scaffold_890	dasN2_064_000G1_abawaca.10.fasta.fa	Bifidobacterium scardovii
N2_064_000G1_scaffold_1619	dasN2_064_000G1_abawaca.10.fasta.fa	Bifidobacterium scardovii
N2_064_000G1_scaffold_6488	dasN2_064_000G1_abawaca.10.fasta.fa	Bifidobacterium scardovii
N2_064_000G1_scaffold_9063	dasN2_064_000G1_abawaca.10.fasta.fa	Bifidobacterium scardovii
N2_064_000G1_scaffold_20	dasN2_064_000G1_abawaca.10.fasta.fa	Bifidobacterium scardovii
N2_064_000G1_scaffold_7996	dasN2_064_000G1_abawaca.10.fasta.fa	Bifidobacterium scardovii
N2_064_000G1_scaffold_1819	dasN2_064_000G1_abawaca.10.fasta.fa	Bifidobacterium scardovii
N2_064_000G1_scaffold_2615	dasN2_064_000G1_abawaca.10.fasta.fa	Bifidobacterium scardovii
N2_064_000G1_scaffold_920	dasN2_064_000G1_abawaca.10.fasta.fa	Bifidobacterium scardovii
N2_064_000G1_scaffold_8393	dasN2_064_000G1_abawaca.10.fasta.fa	Bifidobacterium scardovii
N2_064_000G1_scaffold_9583	dasN2_064_000G1_abawaca.10.fasta.fa	Bifidobacterium scardovii
N2_064_000G1_scaffold_947	dasN2_064_000G1_abawaca.10.fasta.fa	Bifidobacterium scardovii
N2_064_000G1_scaffold_27	dasN2_064_000G1_abawaca.10.fasta.fa	Bifidobacterium scardovii
N2_064_000G1_scaffold_8931	dasN2_064_000G1_abawaca.10.fasta.fa	Bifidobacterium scardovii
N2_064_000G1_scaffold_181	dasN2_064_000G1_abawaca.10.fasta.fa	Bifidobacterium scardovii
N2_064_000G1_scaffold_9747	dasN2_064_000G1_abawaca.10.fasta.fa	Bifidobacterium scardovii
N2_064_000G1_scaffold_95	dasN2_064_000G1_abawaca.10.fasta.fa	Bifidobacterium scardovii
N2_064_000G1_scaffold_10	dasN2_064_000G1_abawaca.10.fasta.fa	Bifidobacterium scardovii
N2_064_000G1_scaffold_42	dasN2_064_000G1_abawaca.10.fasta.fa	Bifidobacterium scardovii
N2_064_000G1_scaffold_14023	dasN2_064_000G1_abawaca.10.fasta.fa	Bifidobacterium scardovii
N2_064_000G1_scaffold_6087	dasN2_064_000G1_abawaca.53.fasta.fa	Lachnospiraceae bacterium oral taxon 082
N2_064_000G1_scaffold_192	dasN2_064_000G1_abawaca.53.fasta.fa	Lachnospiraceae bacterium oral taxon 082
N2_064_000G1_scaffold_40	dasN2_064_000G1_abawaca.53.fasta.fa	Lachnospiraceae bacterium oral taxon 082
N2_064_000G1_scaffold_355	dasN2_064_000G1_abawaca.53.fasta.fa	Lachnospiraceae bacterium oral taxon 082
N2_064_000G1_scaffold_34	dasN2_064_000G1_abawaca.53.fasta.fa	Lachnospiraceae bacterium oral taxon 082
N2_064_000G1_scaffold_4191	dasN2_064_000G1_abawaca.53.fasta.fa	Lachnospiraceae bacterium oral taxon 082
N2_064_000G1_scaffold_4041	dasN2_064_000G1_abawaca.53.fasta.fa	Lachnospiraceae bacterium oral taxon 082
N2_064_000G1_scaffold_428	dasN2_064_000G1_abawaca.53.fasta.fa	Lachnospiraceae bacterium oral taxon 082
N2_064_000G1_scaffold_11204	dasN2_064_000G1_abawaca.53.fasta.fa	Lachnospiraceae bacterium oral taxon 082
N2_064_000G1_scaffold_72	dasN2_064_000G1_abawaca.53.fasta.fa	Lachnospiraceae bacterium oral taxon 082
N2_064_000G1_scaffold_633	dasN2_064_000G1_abawaca.53.fasta.fa	Lachnospiraceae bacterium oral taxon 082
N2_064_000G1_scaffold_790	dasN2_064_000G1_abawaca.53.fasta.fa	Lachnospiraceae bacterium oral taxon 082
N2_064_000G1_scaffold_11242	dasN2_064_000G1_abawaca.53.fasta.fa	Lachnospiraceae bacterium oral taxon 082
N2_064_000G1_scaffold_74	dasN2_064_000G1_abawaca.53.fasta.fa	Lachnospiraceae bacterium oral taxon 082
N2_064_000G1_scaffold_8892	dasN2_064_000G1_abawaca.53.fasta.fa	Lachnospiraceae bacterium oral taxon 082
N2_064_000G1_scaffold_6352	dasN2_064_000G1_abawaca.53.fasta.fa	Lachnospiraceae bacterium oral taxon 082
N2_064_000G1_scaffold_35	dasN2_064_000G1_abawaca.53.fasta.fa	Lachnospiraceae bacterium oral taxon 082
N2_064_000G1_scaffold_886	dasN2_064_000G1_abawaca.53.fasta.fa	Lachnospiraceae bacterium oral taxon 082
N2_064_000G1_scaffold_568	dasN2_064_000G1_abawaca.53.fasta.fa	Lachnospiraceae bacterium oral taxon 082
N2_064_000G1_scaffold_6134	dasN2_064_000G1_abawaca.53.fasta.fa	Lachnospiraceae bacterium oral taxon 082
N2_064_000G1_scaffold_635	dasN2_064_000G1_abawaca.53.fasta.fa	Lachnospiraceae bacterium oral taxon 082
N2_064_000G1_scaffold_259	dasN2_064_000G1_abawaca.53.fasta.fa	Lachnospiraceae bacterium oral taxon 082
N2_064_000G1_scaffold_223	dasN2_064_000G1_abawaca.53.fasta.fa	Lachnospiraceae bacterium oral taxon 082
N2_064_000G1_scaffold_912	dasN2_064_000G1_abawaca.53.fasta.fa	Lachnospiraceae bacterium oral taxon 082
N2_064_000G1_scaffold_1554	dasN2_064_000G1_abawaca.53.fasta.fa	Lachnospiraceae bacterium oral taxon 082
N2_064_000G1_scaffold_9888	dasN2_064_000G1_abawaca.53.fasta.fa	Lachnospiraceae bacterium oral taxon 082
N2_064_000G1_scaffold_401	dasN2_064_000G1_abawaca.53.fasta.fa	Lachnospiraceae bacterium oral taxon 082
N2_064_000G1_scaffold_1331	dasN2_064_000G1_abawaca.53.fasta.fa	Lachnospiraceae bacterium oral taxon 082
N2_064_000G1_scaffold_368	dasN2_064_000G1_abawaca.53.fasta.fa	Lachnospiraceae bacterium oral taxon 082
N2_064_000G1_scaffold_1739	dasN2_064_000G1_abawaca.53.fasta.fa	Lachnospiraceae bacterium oral taxon 082
N2_064_000G1_scaffold_651	dasN2_064_000G1_abawaca.53.fasta.fa	Lachnospiraceae bacterium oral taxon 082
N2_064_000G1_scaffold_111	dasN2_064_000G1_abawaca.53.fasta.fa	Lachnospiraceae bacterium oral taxon 082
N2_064_000G1_scaffold_10095	dasN2_064_000G1_abawaca.53.fasta.fa	Lachnospiraceae bacterium oral taxon 082
N2_064_000G1_scaffold_168	dasN2_064_000G1_abawaca.53.fasta.fa	Lachnospiraceae bacterium oral taxon 082
N2_064_000G1_scaffold_366	dasN2_064_000G1_abawaca.53.fasta.fa	Lachnospiraceae bacterium oral taxon 082
N2_064_000G1_scaffold_19	dasN2_064_000G1_abawaca.53.fasta.fa	Lachnospiraceae bacterium oral taxon 082
N2_064_000G1_scaffold_1172	dasN2_064_000G1_abawaca.53.fasta.fa	Lachnospiraceae bacterium oral taxon 082
N2_064_000G1_scaffold_689	dasN2_064_000G1_abawaca.53.fasta.fa	Lachnospiraceae bacterium oral taxon 082
N2_064_000G1_scaffold_191	dasN2_064_000G1_abawaca.53.fasta.fa	Lachnospiraceae bacterium oral taxon 082
N2_064_000G1_scaffold_565	dasN2_064_000G1_abawaca.53.fasta.fa	Lachnospiraceae bacterium oral taxon 082
N2_064_000G1_scaffold_326	dasN2_064_000G1_abawaca.53.fasta.fa	Lachnospiraceae bacterium oral taxon 082
N2_064_000G1_scaffold_2140	dasN2_064_000G1_abawaca.53.fasta.fa	Lachnospiraceae bacterium oral taxon 082
N2_064_000G1_scaffold_119	dasN2_064_000G1_abawaca.53.fasta.fa	Lachnospiraceae bacterium oral taxon 082
N2_064_000G1_scaffold_3147	dasN2_064_000G1_abawaca.53.fasta.fa	Lachnospiraceae bacterium oral taxon 082
N2_064_000G1_scaffold_450	dasN2_064_000G1_abawaca.53.fasta.fa	Lachnospiraceae bacterium oral taxon 082
N2_064_000G1_scaffold_904	dasN2_064_000G1_abawaca.53.fasta.fa	Lachnospiraceae bacterium oral taxon 082
N2_064_000G1_scaffold_9274	dasN2_064_000G1_abawaca.53.fasta.fa	Lachnospiraceae bacterium oral taxon 082
N2_064_000G1_scaffold_741	dasN2_064_000G1_abawaca.53.fasta.fa	Lachnospiraceae bacterium oral taxon 082
N2_064_000G1_scaffold_5314	dasN2_064_000G1_abawaca.53.fasta.fa	Lachnospiraceae bacterium oral taxon 082
N2_064_000G1_scaffold_9212	dasN2_064_000G1_abawaca.53.fasta.fa	Lachnospiraceae bacterium oral taxon 082
N2_064_000G1_scaffold_1033	dasN2_064_000G1_abawaca.53.fasta.fa	Lachnospiraceae bacterium oral taxon 082
N2_064_000G1_scaffold_60	dasN2_064_000G1_abawaca.53.fasta.fa	Lachnospiraceae bacterium oral taxon 082
N2_064_000G1_scaffold_466	dasN2_064_000G1_abawaca.53.fasta.fa	Lachnospiraceae bacterium oral taxon 082
N2_064_000G1_scaffold_92	dasN2_064_000G1_abawaca.53.fasta.fa	Lachnospiraceae bacterium oral taxon 082
N2_064_000G1_scaffold_10650	dasN2_064_000G1_abawaca.53.fasta.fa	Lachnospiraceae bacterium oral taxon 082
N2_064_000G1_scaffold_4524	dasN2_064_000G1_abawaca.53.fasta.fa	Lachnospiraceae bacterium oral taxon 082
N2_064_000G1_scaffold_900	dasN2_064_000G1_abawaca.53.fasta.fa	Lachnospiraceae bacterium oral taxon 082
N2_064_000G1_scaffold_10787	dasN2_064_000G1_abawaca.53.fasta.fa	Lachnospiraceae bacterium oral taxon 082
N2_064_000G1_scaffold_7521	dasN2_064_000G1_abawaca.53.fasta.fa	Lachnospiraceae bacterium oral taxon 082
N2_064_000G1_scaffold_11576	dasN2_064_000G1_abawaca.53.fasta.fa	Lachnospiraceae bacterium oral taxon 082
N2_064_000G1_scaffold_9495	dasN2_064_000G1_abawaca.53.fasta.fa	Lachnospiraceae bacterium oral taxon 082
N2_064_000G1_scaffold_1086	dasN2_064_000G1_abawaca.53.fasta.fa	Lachnospiraceae bacterium oral taxon 082
N2_064_000G1_scaffold_3314	dasN2_064_000G1_abawaca.53.fasta.fa	Lachnospiraceae bacterium oral taxon 082
N2_064_000G1_scaffold_9658	dasN2_064_000G1_abawaca.53.fasta.fa	Lachnospiraceae bacterium oral taxon 082
N2_064_000G1_scaffold_88	dasN2_064_000G1_abawaca.53.fasta.fa	Lachnospiraceae bacterium oral taxon 082
N2_064_000G1_scaffold_3029	dasN2_064_000G1_abawaca.53.fasta.fa	Lachnospiraceae bacterium oral taxon 082
N2_064_000G1_scaffold_265	dasN2_064_000G1_abawaca.53.fasta.fa	Lachnospiraceae bacterium oral taxon 082
N2_064_000G1_scaffold_8889	dasN2_064_000G1_abawaca.53.fasta.fa	Lachnospiraceae bacterium oral taxon 082
N2_064_000G1_scaffold_361	dasN2_064_000G1_abawaca.53.fasta.fa	Lachnospiraceae bacterium oral taxon 082
N2_064_000G1_scaffold_979	dasN2_064_000G1_abawaca.69.fasta.fa	Escherichia coli
N2_064_000G1_scaffold_606	dasN2_064_000G1_abawaca.69.fasta.fa	Escherichia coli
N2_064_000G1_scaffold_9680	dasN2_064_000G1_abawaca.69.fasta.fa	Escherichia coli
N2_064_000G1_scaffold_7372	dasN2_064_000G1_abawaca.69.fasta.fa	Escherichia coli
N2_064_000G1_scaffold_5282	dasN2_064_000G1_abawaca.69.fasta.fa	Escherichia coli
N2_064_000G1_scaffold_1553	dasN2_064_000G1_abawaca.69.fasta.fa	Escherichia coli
N2_064_000G1_scaffold_1696	dasN2_064_000G1_abawaca.69.fasta.fa	Escherichia coli
N2_064_000G1_scaffold_813	dasN2_064_000G1_abawaca.69.fasta.fa	Escherichia coli
N2_064_000G1_scaffold_438	dasN2_064_000G1_abawaca.69.fasta.fa	Escherichia coli
N2_064_000G1_scaffold_7106	dasN2_064_000G1_abawaca.69.fasta.fa	Escherichia coli
N2_064_000G1_scaffold_3937	dasN2_064_000G1_abawaca.69.fasta.fa	Escherichia coli
N2_064_000G1_scaffold_1092	dasN2_064_000G1_abawaca.69.fasta.fa	Escherichia coli
N2_064_000G1_scaffold_1342	dasN2_064_000G1_abawaca.69.fasta.fa	Escherichia coli
N2_064_000G1_scaffold_1334	dasN2_064_000G1_abawaca.69.fasta.fa	Escherichia coli
N2_064_000G1_scaffold_1221	dasN2_064_000G1_abawaca.69.fasta.fa	Escherichia coli
N2_064_000G1_scaffold_1418	dasN2_064_000G1_abawaca.69.fasta.fa	Escherichia coli
N2_064_000G1_scaffold_2398	dasN2_064_000G1_abawaca.69.fasta.fa	Escherichia coli
N2_064_000G1_scaffold_1997	dasN2_064_000G1_abawaca.69.fasta.fa	Escherichia coli
N2_064_000G1_scaffold_1682	dasN2_064_000G1_abawaca.69.fasta.fa	Escherichia coli
N2_064_000G1_scaffold_7055	dasN2_064_000G1_abawaca.69.fasta.fa	Escherichia coli
N2_064_000G1_scaffold_1260	dasN2_064_000G1_abawaca.69.fasta.fa	Escherichia coli
N2_064_000G1_scaffold_1006	dasN2_064_000G1_abawaca.69.fasta.fa	Escherichia coli
N2_064_000G1_scaffold_1461	dasN2_064_000G1_abawaca.69.fasta.fa	Escherichia coli
N2_064_000G1_scaffold_1011	dasN2_064_000G1_abawaca.69.fasta.fa	Escherichia coli
N2_064_000G1_scaffold_1481	dasN2_064_000G1_abawaca.69.fasta.fa	Escherichia coli
N2_064_000G1_scaffold_4712	dasN2_064_000G1_abawaca.69.fasta.fa	Escherichia coli
N2_064_000G1_scaffold_10738	dasN2_064_000G1_abawaca.69.fasta.fa	Escherichia coli
N2_064_000G1_scaffold_2357	dasN2_064_000G1_abawaca.69.fasta.fa	Escherichia coli
N2_064_000G1_scaffold_9925	dasN2_064_000G1_abawaca.69.fasta.fa	Escherichia coli
N2_064_000G1_scaffold_4385	dasN2_064_000G1_abawaca.69.fasta.fa	Escherichia coli
N2_064_000G1_scaffold_6128	dasN2_064_000G1_abawaca.69.fasta.fa	Escherichia coli
N2_064_000G1_scaffold_2718	dasN2_064_000G1_abawaca.69.fasta.fa	Escherichia coli
N2_064_000G1_scaffold_7365	dasN2_064_000G1_abawaca.69.fasta.fa	Escherichia coli
N2_064_000G1_scaffold_463	dasN2_064_000G1_abawaca.69.fasta.fa	Escherichia coli
N2_064_000G1_scaffold_2226	dasN2_064_000G1_abawaca.69.fasta.fa	Escherichia coli
N2_064_000G1_scaffold_587	dasN2_064_000G1_abawaca.69.fasta.fa	Escherichia coli
N2_064_000G1_scaffold_11178	dasN2_064_000G1_abawaca.69.fasta.fa	Escherichia coli
N2_064_000G1_scaffold_6755	dasN2_064_000G1_abawaca.69.fasta.fa	Escherichia coli
N2_064_000G1_scaffold_9850	dasN2_064_000G1_abawaca.69.fasta.fa	Escherichia coli
N2_064_000G1_scaffold_1397	dasN2_064_000G1_abawaca.69.fasta.fa	Escherichia coli
N2_064_000G1_scaffold_369	dasN2_064_000G1_abawaca.69.fasta.fa	Escherichia coli
N2_064_000G1_scaffold_1703	dasN2_064_000G1_abawaca.69.fasta.fa	Escherichia coli
N2_064_000G1_scaffold_2990	dasN2_064_000G1_abawaca.69.fasta.fa	Escherichia coli
N2_064_000G1_scaffold_4757	dasN2_064_000G1_abawaca.69.fasta.fa	Escherichia coli
N2_064_000G1_scaffold_2816	dasN2_064_000G1_abawaca.69.fasta.fa	Escherichia coli
N2_064_000G1_scaffold_1402	dasN2_064_000G1_abawaca.69.fasta.fa	Escherichia coli
N2_064_000G1_scaffold_9792	dasN2_064_000G1_abawaca.69.fasta.fa	Escherichia coli
N2_064_000G1_scaffold_2201	dasN2_064_000G1_abawaca.69.fasta.fa	Escherichia coli
N2_064_000G1_scaffold_759	dasN2_064_000G1_abawaca.69.fasta.fa	Escherichia coli
N2_064_000G1_scaffold_7974	dasN2_064_000G1_abawaca.69.fasta.fa	Escherichia coli
N2_064_000G1_scaffold_1155	dasN2_064_000G1_abawaca.69.fasta.fa	Escherichia coli
N2_064_000G1_scaffold_8913	dasN2_064_000G1_abawaca.69.fasta.fa	Escherichia coli
N2_064_000G1_scaffold_2194	dasN2_064_000G1_abawaca.69.fasta.fa	Escherichia coli
N2_064_000G1_scaffold_603	dasN2_064_000G1_abawaca.69.fasta.fa	Escherichia coli
N2_064_000G1_scaffold_4046	dasN2_064_000G1_abawaca.69.fasta.fa	Escherichia coli
N2_064_000G1_scaffold_5737	dasN2_064_000G1_abawaca.69.fasta.fa	Escherichia coli
N2_064_000G1_scaffold_8039	dasN2_064_000G1_abawaca.69.fasta.fa	Escherichia coli
N2_064_000G1_scaffold_10882	dasN2_064_000G1_abawaca.69.fasta.fa	Escherichia coli
N2_064_000G1_scaffold_3794	dasN2_064_000G1_abawaca.69.fasta.fa	Escherichia coli
N2_064_000G1_scaffold_2068	dasN2_064_000G1_abawaca.69.fasta.fa	Escherichia coli
N2_064_000G1_scaffold_1677	dasN2_064_000G1_abawaca.69.fasta.fa	Escherichia coli
N2_064_000G1_scaffold_5163	dasN2_064_000G1_abawaca.69.fasta.fa	Escherichia coli
N2_064_000G1_scaffold_2083	dasN2_064_000G1_abawaca.69.fasta.fa	Escherichia coli
N2_064_000G1_scaffold_622	dasN2_064_000G1_abawaca.69.fasta.fa	Escherichia coli
N2_064_000G1_scaffold_1523	dasN2_064_000G1_abawaca.69.fasta.fa	Escherichia coli
N2_064_000G1_scaffold_1722	dasN2_064_000G1_abawaca.69.fasta.fa	Escherichia coli
N2_064_000G1_scaffold_2445	dasN2_064_000G1_abawaca.69.fasta.fa	Escherichia coli
N2_064_000G1_scaffold_1443	dasN2_064_000G1_abawaca.69.fasta.fa	Escherichia coli
N2_064_000G1_scaffold_2143	dasN2_064_000G1_abawaca.69.fasta.fa	Escherichia coli
N2_064_000G1_scaffold_989	dasN2_064_000G1_abawaca.69.fasta.fa	Escherichia coli
N2_064_000G1_scaffold_620	dasN2_064_000G1_abawaca.69.fasta.fa	Escherichia coli
N2_064_000G1_scaffold_1238	dasN2_064_000G1_abawaca.69.fasta.fa	Escherichia coli
N2_064_000G1_scaffold_8815	dasN2_064_000G1_abawaca.69.fasta.fa	Escherichia coli
N2_064_000G1_scaffold_1256	dasN2_064_000G1_abawaca.69.fasta.fa	Escherichia coli
N2_064_000G1_scaffold_2979	dasN2_064_000G1_abawaca.69.fasta.fa	Escherichia coli
N2_064_000G1_scaffold_1959	dasN2_064_000G1_abawaca.69.fasta.fa	Escherichia coli
N2_064_000G1_scaffold_889	dasN2_064_000G1_abawaca.69.fasta.fa	Escherichia coli
N2_064_000G1_scaffold_6709	dasN2_064_000G1_abawaca.69.fasta.fa	Escherichia coli
N2_064_000G1_scaffold_636	dasN2_064_000G1_abawaca.69.fasta.fa	Escherichia coli
N2_064_000G1_scaffold_4676	dasN2_064_000G1_abawaca.69.fasta.fa	Escherichia coli
N2_064_000G1_scaffold_7007	dasN2_064_000G1_abawaca.69.fasta.fa	Escherichia coli
N2_064_000G1_scaffold_6061	dasN2_064_000G1_abawaca.69.fasta.fa	Escherichia coli
N2_064_000G1_scaffold_1882	dasN2_064_000G1_abawaca.69.fasta.fa	Escherichia coli
N2_064_000G1_scaffold_3656	dasN2_064_000G1_abawaca.69.fasta.fa	Escherichia coli
N2_064_000G1_scaffold_1980	dasN2_064_000G1_abawaca.69.fasta.fa	Escherichia coli
N2_064_000G1_scaffold_1375	dasN2_064_000G1_abawaca.69.fasta.fa	Escherichia coli
N2_064_000G1_scaffold_5439	dasN2_064_000G1_abawaca.69.fasta.fa	Escherichia coli
N2_064_000G1_scaffold_596	dasN2_064_000G1_abawaca.69.fasta.fa	Escherichia coli
N2_064_000G1_scaffold_5087	dasN2_064_000G1_abawaca.69.fasta.fa	Escherichia coli
N2_064_000G1_scaffold_7217	dasN2_064_000G1_abawaca.69.fasta.fa	Escherichia coli
N2_064_000G1_scaffold_2464	dasN2_064_000G1_abawaca.69.fasta.fa	Escherichia coli
N2_064_000G1_scaffold_569	dasN2_064_000G1_abawaca.69.fasta.fa	Escherichia coli
N2_064_000G1_scaffold_11620	dasN2_064_000G1_abawaca.69.fasta.fa	Escherichia coli
N2_064_000G1_scaffold_1833	dasN2_064_000G1_abawaca.69.fasta.fa	Escherichia coli
N2_064_000G1_scaffold_923	dasN2_064_000G1_abawaca.69.fasta.fa	Escherichia coli
N2_064_000G1_scaffold_1945	dasN2_064_000G1_abawaca.69.fasta.fa	Escherichia coli
N2_064_000G1_scaffold_6571	dasN2_064_000G1_abawaca.69.fasta.fa	Escherichia coli
N2_064_000G1_scaffold_9164	dasN2_064_000G1_abawaca.69.fasta.fa	Escherichia coli
N2_064_000G1_scaffold_8354	dasN2_064_000G1_abawaca.69.fasta.fa	Escherichia coli
N2_064_000G1_scaffold_5872	dasN2_064_000G1_abawaca.69.fasta.fa	Escherichia coli
N2_064_000G1_scaffold_809	dasN2_064_000G1_abawaca.69.fasta.fa	Escherichia coli
N2_064_000G1_scaffold_2097	dasN2_064_000G1_abawaca.69.fasta.fa	Escherichia coli
N2_064_000G1_scaffold_2461	dasN2_064_000G1_abawaca.69.fasta.fa	Escherichia coli
N2_064_000G1_scaffold_7869	dasN2_064_000G1_abawaca.69.fasta.fa	Escherichia coli
N2_064_000G1_scaffold_1697	dasN2_064_000G1_abawaca.69.fasta.fa	Escherichia coli
N2_064_000G1_scaffold_2654	dasN2_064_000G1_abawaca.69.fasta.fa	Escherichia coli
N2_064_000G1_scaffold_9955	dasN2_064_000G1_abawaca.69.fasta.fa	Escherichia coli
N2_064_000G1_scaffold_6995	dasN2_064_000G1_abawaca.69.fasta.fa	Escherichia coli
N2_064_000G1_scaffold_6651	dasN2_064_000G1_abawaca.69.fasta.fa	Escherichia coli
N2_064_000G1_scaffold_2708	dasN2_064_000G1_abawaca.69.fasta.fa	Escherichia coli
N2_064_000G1_scaffold_3940	dasN2_064_000G1_abawaca.69.fasta.fa	Escherichia coli
N2_064_000G1_scaffold_894	dasN2_064_000G1_abawaca.69.fasta.fa	Escherichia coli
N2_064_000G1_scaffold_3379	dasN2_064_000G1_abawaca.69.fasta.fa	Escherichia coli
N2_064_000G1_scaffold_844	dasN2_064_000G1_abawaca.69.fasta.fa	Escherichia coli
N2_064_000G1_scaffold_3357	dasN2_064_000G1_abawaca.69.fasta.fa	Escherichia coli
N2_064_000G1_scaffold_8929	dasN2_064_000G1_abawaca.69.fasta.fa	Escherichia coli
N2_064_000G1_scaffold_2629	dasN2_064_000G1_abawaca.69.fasta.fa	Escherichia coli
N2_064_000G1_scaffold_1837	dasN2_064_000G1_abawaca.69.fasta.fa	Escherichia coli
N2_064_000G1_scaffold_6340	dasN2_064_000G1_abawaca.69.fasta.fa	Escherichia coli
N2_064_000G1_scaffold_3170	dasN2_064_000G1_abawaca.69.fasta.fa	Escherichia coli
N2_064_000G1_scaffold_1390	dasN2_064_000G1_abawaca.69.fasta.fa	Escherichia coli
N2_064_000G1_scaffold_5186	dasN2_064_000G1_abawaca.69.fasta.fa	Escherichia coli
N2_064_000G1_scaffold_662	dasN2_064_000G1_abawaca.69.fasta.fa	Escherichia coli
N2_064_000G1_scaffold_5973	dasN2_064_000G1_abawaca.69.fasta.fa	Escherichia coli
N2_064_000G1_scaffold_2172	dasN2_064_000G1_abawaca.69.fasta.fa	Escherichia coli
N2_064_000G1_scaffold_1524	dasN2_064_000G1_abawaca.69.fasta.fa	Escherichia coli
N2_064_000G1_scaffold_2995	dasN2_064_000G1_abawaca.69.fasta.fa	Escherichia coli
N2_064_000G1_scaffold_553	dasN2_064_000G1_abawaca.69.fasta.fa	Escherichia coli
N2_064_000G1_scaffold_2296	dasN2_064_000G1_abawaca.69.fasta.fa	Escherichia coli
N2_064_000G1_scaffold_736	dasN2_064_000G1_abawaca.69.fasta.fa	Escherichia coli
N2_064_000G1_scaffold_1460	dasN2_064_000G1_abawaca.69.fasta.fa	Escherichia coli
N2_064_000G1_scaffold_9232	dasN2_064_000G1_abawaca.69.fasta.fa	Escherichia coli
N2_064_000G1_scaffold_1246	dasN2_064_000G1_abawaca.69.fasta.fa	Escherichia coli
N2_064_000G1_scaffold_708	dasN2_064_000G1_abawaca.69.fasta.fa	Escherichia coli
N2_064_000G1_scaffold_1424	dasN2_064_000G1_abawaca.69.fasta.fa	Escherichia coli
N2_064_000G1_scaffold_789	dasN2_064_000G1_abawaca.69.fasta.fa	Escherichia coli
N2_064_000G1_scaffold_1900	dasN2_064_000G1_abawaca.69.fasta.fa	Escherichia coli
N2_064_000G1_scaffold_5442	dasN2_064_000G1_abawaca.69.fasta.fa	Escherichia coli
N2_064_000G1_scaffold_1209	dasN2_064_000G1_abawaca.69.fasta.fa	Escherichia coli
N2_064_000G1_scaffold_1012	dasN2_064_000G1_abawaca.69.fasta.fa	Escherichia coli
N2_064_000G1_scaffold_4697	dasN2_064_000G1_abawaca.69.fasta.fa	Escherichia coli
N2_064_000G1_scaffold_1447	dasN2_064_000G1_abawaca.69.fasta.fa	Escherichia coli
N2_064_000G1_scaffold_9695	dasN2_064_000G1_abawaca.69.fasta.fa	Escherichia coli
N2_064_000G1_scaffold_929	dasN2_064_000G1_abawaca.69.fasta.fa	Escherichia coli
N2_064_000G1_scaffold_11571	dasN2_064_000G1_abawaca.69.fasta.fa	Escherichia coli
N2_064_000G1_scaffold_3470	dasN2_064_000G1_abawaca.69.fasta.fa	Escherichia coli
N2_064_000G1_scaffold_7841	dasN2_064_000G1_abawaca.69.fasta.fa	Escherichia coli
N2_064_000G1_scaffold_8132	dasN2_064_000G1_abawaca.69.fasta.fa	Escherichia coli
N2_064_000G1_scaffold_2550	dasN2_064_000G1_abawaca.69.fasta.fa	Escherichia coli
N2_064_000G1_scaffold_2443	dasN2_064_000G1_abawaca.69.fasta.fa	Escherichia coli
N2_064_000G1_scaffold_2309	dasN2_064_000G1_abawaca.69.fasta.fa	Escherichia coli
N2_064_000G1_scaffold_2926	dasN2_064_000G1_abawaca.69.fasta.fa	Escherichia coli
N2_064_000G1_scaffold_1311	dasN2_064_000G1_abawaca.69.fasta.fa	Escherichia coli
N2_064_000G1_scaffold_3261	dasN2_064_000G1_abawaca.69.fasta.fa	Escherichia coli
N2_064_000G1_scaffold_937	dasN2_064_000G1_abawaca.69.fasta.fa	Escherichia coli
N2_064_000G1_scaffold_1883	dasN2_064_000G1_abawaca.69.fasta.fa	Escherichia coli
N2_064_000G1_scaffold_710	dasN2_064_000G1_abawaca.69.fasta.fa	Escherichia coli
N2_064_000G1_scaffold_3553	dasN2_064_000G1_abawaca.69.fasta.fa	Escherichia coli
N2_064_000G1_scaffold_6124	dasN2_064_000G1_abawaca.69.fasta.fa	Escherichia coli
N2_064_000G1_scaffold_3690	dasN2_064_000G1_abawaca.69.fasta.fa	Escherichia coli
N2_064_000G1_scaffold_4087	dasN2_064_000G1_abawaca.69.fasta.fa	Escherichia coli
N2_064_000G1_scaffold_527	dasN2_064_000G1_abawaca.69.fasta.fa	Escherichia coli
N2_064_000G1_scaffold_9765	dasN2_064_000G1_abawaca.69.fasta.fa	Escherichia coli
N2_064_000G1_scaffold_10086	dasN2_064_000G1_abawaca.69.fasta.fa	Escherichia coli
N2_064_000G1_scaffold_10375	dasN2_064_000G1_abawaca.69.fasta.fa	Escherichia coli
N2_064_000G1_scaffold_873	dasN2_064_000G1_abawaca.69.fasta.fa	Escherichia coli
N2_064_000G1_scaffold_1281	dasN2_064_000G1_abawaca.69.fasta.fa	Escherichia coli
N2_064_000G1_scaffold_1695	dasN2_064_000G1_abawaca.69.fasta.fa	Escherichia coli
N2_064_000G1_scaffold_4288	dasN2_064_000G1_abawaca.69.fasta.fa	Escherichia coli
N2_064_000G1_scaffold_1315	dasN2_064_000G1_abawaca.69.fasta.fa	Escherichia coli
N2_064_000G1_scaffold_10564	dasN2_064_000G1_abawaca.69.fasta.fa	Escherichia coli
N2_064_000G1_scaffold_9646	dasN2_064_000G1_abawaca.69.fasta.fa	Escherichia coli
N2_064_000G1_scaffold_1442	dasN2_064_000G1_abawaca.69.fasta.fa	Escherichia coli
N2_064_000G1_scaffold_1288	dasN2_064_000G1_abawaca.69.fasta.fa	Escherichia coli
N2_064_000G1_scaffold_5024	dasN2_064_000G1_abawaca.69.fasta.fa	Escherichia coli
N2_064_000G1_scaffold_2217	dasN2_064_000G1_abawaca.69.fasta.fa	Escherichia coli
N2_064_000G1_scaffold_3662	dasN2_064_000G1_abawaca.69.fasta.fa	Escherichia coli
N2_064_000G1_scaffold_1613	dasN2_064_000G1_abawaca.69.fasta.fa	Escherichia coli
N2_064_000G1_scaffold_696	dasN2_064_000G1_abawaca.69.fasta.fa	Escherichia coli
N2_064_000G1_scaffold_1386	dasN2_064_000G1_abawaca.69.fasta.fa	Escherichia coli
N2_064_000G1_scaffold_970	dasN2_064_000G1_abawaca.69.fasta.fa	Escherichia coli
N2_064_000G1_scaffold_7386	dasN2_064_000G1_abawaca.69.fasta.fa	Escherichia coli
N2_064_000G1_scaffold_964	dasN2_064_000G1_abawaca.69.fasta.fa	Escherichia coli
N2_064_000G1_scaffold_3100	dasN2_064_000G1_abawaca.69.fasta.fa	Escherichia coli
N2_064_000G1_scaffold_7604	dasN2_064_000G1_abawaca.69.fasta.fa	Escherichia coli
N2_064_000G1_scaffold_3177	dasN2_064_000G1_abawaca.69.fasta.fa	Escherichia coli
N2_064_000G1_scaffold_7308	dasN2_064_000G1_abawaca.69.fasta.fa	Escherichia coli
N2_064_000G1_scaffold_9407	dasN2_064_000G1_abawaca.69.fasta.fa	Escherichia coli
N2_064_000G1_scaffold_327	dasN2_064_000G1_abawaca.69.fasta.fa	Escherichia coli
N2_064_000G1_scaffold_739	dasN2_064_000G1_abawaca.69.fasta.fa	Escherichia coli
N2_064_000G1_scaffold_668	dasN2_064_000G1_abawaca.69.fasta.fa	Escherichia coli
N2_064_000G1_scaffold_2040	dasN2_064_000G1_abawaca.69.fasta.fa	Escherichia coli
N2_064_000G1_scaffold_1738	dasN2_064_000G1_abawaca.69.fasta.fa	Escherichia coli
N2_064_000G1_scaffold_7903	dasN2_064_000G1_abawaca.69.fasta.fa	Escherichia coli
N2_064_000G1_scaffold_4096	dasN2_064_000G1_abawaca.69.fasta.fa	Escherichia coli
N2_064_000G1_scaffold_4964	dasN2_064_000G1_abawaca.69.fasta.fa	Escherichia coli
N2_064_000G1_scaffold_8702	dasN2_064_000G1_abawaca.69.fasta.fa	Escherichia coli
N2_064_000G1_scaffold_8533	dasN2_064_000G1_abawaca.69.fasta.fa	Escherichia coli
N2_064_000G1_scaffold_8166	dasN2_064_000G1_abawaca.69.fasta.fa	Escherichia coli
N2_064_000G1_scaffold_5693	dasN2_064_000G1_abawaca.69.fasta.fa	Escherichia coli
N2_064_000G1_scaffold_5582	dasN2_064_000G1_abawaca.69.fasta.fa	Escherichia coli
N2_064_000G1_scaffold_2595	dasN2_064_000G1_abawaca.69.fasta.fa	Escherichia coli
N2_064_000G1_scaffold_594	dasN2_064_000G1_abawaca.69.fasta.fa	Escherichia coli
N2_064_000G1_scaffold_3041	dasN2_064_000G1_abawaca.69.fasta.fa	Escherichia coli
N2_064_000G1_scaffold_1136	dasN2_064_000G1_abawaca.69.fasta.fa	Escherichia coli
N2_064_000G1_scaffold_677	dasN2_064_000G1_abawaca.69.fasta.fa	Escherichia coli
N2_064_000G1_scaffold_425	dasN2_064_000G1_abawaca.69.fasta.fa	Escherichia coli
N2_064_000G1_scaffold_927	dasN2_064_000G1_abawaca.69.fasta.fa	Escherichia coli
N2_064_000G1_scaffold_2838	dasN2_064_000G1_abawaca.69.fasta.fa	Escherichia coli
N2_064_000G1_scaffold_2430	dasN2_064_000G1_abawaca.69.fasta.fa	Escherichia coli
N2_064_000G1_scaffold_2969	dasN2_064_000G1_abawaca.69.fasta.fa	Escherichia coli
N2_064_000G1_scaffold_1541	dasN2_064_000G1_abawaca.69.fasta.fa	Escherichia coli
N2_064_000G1_scaffold_4275	dasN2_064_000G1_abawaca.69.fasta.fa	Escherichia coli
N2_064_000G1_scaffold_648	dasN2_064_000G1_abawaca.69.fasta.fa	Escherichia coli
N2_064_000G1_scaffold_4762	dasN2_064_000G1_abawaca.69.fasta.fa	Escherichia coli
N2_064_000G1_scaffold_7246	dasN2_064_000G1_abawaca.69.fasta.fa	Escherichia coli
N2_064_000G1_scaffold_1941	dasN2_064_000G1_abawaca.69.fasta.fa	Escherichia coli
N2_064_000G1_scaffold_10452	dasN2_064_000G1_abawaca.69.fasta.fa	Escherichia coli
N2_064_000G1_scaffold_1642	dasN2_064_000G1_abawaca.69.fasta.fa	Escherichia coli
N2_064_000G1_scaffold_8938	dasN2_064_000G1_abawaca.69.fasta.fa	Escherichia coli
N2_064_000G1_scaffold_1728	dasN2_064_000G1_abawaca.69.fasta.fa	Escherichia coli
N2_064_000G1_scaffold_491	dasN2_064_000G1_abawaca.69.fasta.fa	Escherichia coli
N2_064_000G1_scaffold_938	dasN2_064_000G1_abawaca.69.fasta.fa	Escherichia coli
N2_064_000G1_scaffold_2400	dasN2_064_000G1_abawaca.69.fasta.fa	Escherichia coli
N2_064_000G1_scaffold_740	dasN2_064_000G1_abawaca.69.fasta.fa	Escherichia coli
N2_064_000G1_scaffold_9823	dasN2_064_000G1_abawaca.69.fasta.fa	Escherichia coli
N2_064_000G1_scaffold_1860	dasN2_064_000G1_abawaca.69.fasta.fa	Escherichia coli
N2_064_000G1_scaffold_541	dasN2_064_000G1_abawaca.69.fasta.fa	Escherichia coli
N2_064_000G1_scaffold_2360	dasN2_064_000G1_abawaca.69.fasta.fa	Escherichia coli
N2_064_000G1_scaffold_1516	dasN2_064_000G1_abawaca.69.fasta.fa	Escherichia coli
N2_064_000G1_scaffold_7175	dasN2_064_000G1_abawaca.69.fasta.fa	Escherichia coli
N2_064_000G1_scaffold_7471	dasN2_064_000G1_abawaca.69.fasta.fa	Escherichia coli
N2_064_000G1_scaffold_3242	dasN2_064_000G1_abawaca.69.fasta.fa	Escherichia coli
N2_064_000G1_scaffold_2313	dasN2_064_000G1_abawaca.69.fasta.fa	Escherichia coli
N2_064_000G1_scaffold_2841	dasN2_064_000G1_abawaca.69.fasta.fa	Escherichia coli
N2_064_000G1_scaffold_5266	dasN2_064_000G1_abawaca.69.fasta.fa	Escherichia coli
N2_064_000G1_scaffold_8606	dasN2_064_000G1_abawaca.69.fasta.fa	Escherichia coli
N2_064_000G1_scaffold_2366	dasN2_064_000G1_abawaca.69.fasta.fa	Escherichia coli
N2_064_000G1_scaffold_6684	dasN2_064_000G1_abawaca.69.fasta.fa	Escherichia coli
N2_064_000G1_scaffold_1045	dasN2_064_000G1_abawaca.69.fasta.fa	Escherichia coli
N2_064_000G1_scaffold_11452	dasN2_064_000G1_abawaca.69.fasta.fa	Escherichia coli
N2_064_000G1_scaffold_486	dasN2_064_000G1_abawaca.69.fasta.fa	Escherichia coli
N2_064_000G1_scaffold_11009	dasN2_064_000G1_abawaca.69.fasta.fa	Escherichia coli
N2_064_000G1_scaffold_1191	dasN2_064_000G1_abawaca.69.fasta.fa	Escherichia coli
N2_064_000G1_scaffold_8148	dasN2_064_000G1_abawaca.69.fasta.fa	Escherichia coli
N2_064_000G1_scaffold_6240	dasN2_064_000G1_abawaca.69.fasta.fa	Escherichia coli
N2_064_000G1_scaffold_4866	dasN2_064_000G1_abawaca.69.fasta.fa	Escherichia coli
N2_064_000G1_scaffold_9706	dasN2_064_000G1_abawaca.69.fasta.fa	Escherichia coli
N2_064_000G1_scaffold_2994	dasN2_064_000G1_abawaca.69.fasta.fa	Escherichia coli
N2_064_000G1_scaffold_3752	dasN2_064_000G1_abawaca.69.fasta.fa	Escherichia coli
N2_064_000G1_scaffold_776	dasN2_064_000G1_abawaca.69.fasta.fa	Escherichia coli
N2_064_000G1_scaffold_2157	dasN2_064_000G1_abawaca.69.fasta.fa	Escherichia coli
N2_064_000G1_scaffold_2409	dasN2_064_000G1_abawaca.69.fasta.fa	Escherichia coli
N2_064_000G1_scaffold_1102	dasN2_064_000G1_abawaca.69.fasta.fa	Escherichia coli
N2_064_000G1_scaffold_1491	dasN2_064_000G1_abawaca.69.fasta.fa	Escherichia coli
N2_064_000G1_scaffold_6228	dasN2_064_000G1_abawaca.69.fasta.fa	Escherichia coli
N2_064_000G1_scaffold_3500	dasN2_064_000G1_abawaca.69.fasta.fa	Escherichia coli
N2_064_000G1_scaffold_2087	dasN2_064_000G1_abawaca.69.fasta.fa	Escherichia coli
N2_064_000G1_scaffold_1589	dasN2_064_000G1_abawaca.69.fasta.fa	Escherichia coli
N2_064_000G1_scaffold_1823	dasN2_064_000G1_abawaca.69.fasta.fa	Escherichia coli
N2_064_000G1_scaffold_9007	dasN2_064_000G1_abawaca.69.fasta.fa	Escherichia coli
N2_064_000G1_scaffold_1581	dasN2_064_000G1_abawaca.69.fasta.fa	Escherichia coli
N2_064_000G1_scaffold_6274	dasN2_064_000G1_abawaca.69.fasta.fa	Escherichia coli
N2_064_000G1_scaffold_4158	dasN2_064_000G1_abawaca.69.fasta.fa	Escherichia coli
N2_064_000G1_scaffold_4438	dasN2_064_000G1_abawaca.69.fasta.fa	Escherichia coli
N2_064_000G1_scaffold_5072	dasN2_064_000G1_abawaca.69.fasta.fa	Escherichia coli
N2_064_000G1_scaffold_10404	dasN2_064_000G1_abawaca.69.fasta.fa	Escherichia coli
N2_064_000G1_scaffold_1711	dasN2_064_000G1_abawaca.69.fasta.fa	Escherichia coli
N2_064_000G1_scaffold_499	dasN2_064_000G1_abawaca.69.fasta.fa	Escherichia coli
N2_064_000G1_scaffold_861	dasN2_064_000G1_abawaca.69.fasta.fa	Escherichia coli
N2_064_000G1_scaffold_8585	dasN2_064_000G1_abawaca.69.fasta.fa	Escherichia coli
N2_064_000G1_scaffold_654	dasN2_064_000G1_abawaca.69.fasta.fa	Escherichia coli
N2_064_000G1_scaffold_770	dasN2_064_000G1_abawaca.69.fasta.fa	Escherichia coli
N2_064_000G1_scaffold_1928	dasN2_064_000G1_abawaca.69.fasta.fa	Escherichia coli
N2_064_000G1_scaffold_5202	dasN2_064_000G1_abawaca.69.fasta.fa	Escherichia coli
N2_064_000G1_scaffold_1748	dasN2_064_000G1_abawaca.69.fasta.fa	Escherichia coli
N2_064_000G1_scaffold_3505	dasN2_064_000G1_abawaca.69.fasta.fa	Escherichia coli
N2_064_000G1_scaffold_2506	dasN2_064_000G1_abawaca.69.fasta.fa	Escherichia coli
N2_064_000G1_scaffold_1455	dasN2_064_000G1_abawaca.69.fasta.fa	Escherichia coli
N2_064_000G1_scaffold_3595	dasN2_064_000G1_abawaca.69.fasta.fa	Escherichia coli
N2_064_000G1_scaffold_614	dasN2_064_000G1_abawaca.69.fasta.fa	Escherichia coli
N2_064_000G1_scaffold_1391	dasN2_064_000G1_abawaca.69.fasta.fa	Escherichia coli
N2_064_000G1_scaffold_4780	dasN2_064_000G1_abawaca.69.fasta.fa	Escherichia coli
N2_064_000G1_scaffold_2412	dasN2_064_000G1_abawaca.69.fasta.fa	Escherichia coli
N2_064_000G1_scaffold_5478	dasN2_064_000G1_abawaca.69.fasta.fa	Escherichia coli
N2_064_000G1_scaffold_961	dasN2_064_000G1_abawaca.69.fasta.fa	Escherichia coli
N2_064_000G1_scaffold_5874	dasN2_064_000G1_abawaca.69.fasta.fa	Escherichia coli
N2_064_000G1_scaffold_848	dasN2_064_000G1_abawaca.69.fasta.fa	Escherichia coli
N2_064_000G1_scaffold_11180	dasN2_064_000G1_abawaca.69.fasta.fa	Escherichia coli
N2_064_000G1_scaffold_3236	dasN2_064_000G1_abawaca.69.fasta.fa	Escherichia coli
N2_064_000G1_scaffold_1483	dasN2_064_000G1_abawaca.69.fasta.fa	Escherichia coli
N2_064_000G1_scaffold_767	dasN2_064_000G1_abawaca.69.fasta.fa	Escherichia coli
N2_064_000G1_scaffold_452	dasN2_064_000G1_abawaca.69.fasta.fa	Escherichia coli
N2_064_000G1_scaffold_3859	dasN2_064_000G1_abawaca.69.fasta.fa	Escherichia coli
N2_064_000G1_scaffold_8480	dasN2_064_000G1_abawaca.69.fasta.fa	Escherichia coli
N2_064_000G1_scaffold_1141	dasN2_064_000G1_abawaca.69.fasta.fa	Escherichia coli
N2_064_000G1_scaffold_4172	dasN2_064_000G1_abawaca.69.fasta.fa	Escherichia coli
N2_064_000G1_scaffold_356	dasN2_064_000G1_abawaca.69.fasta.fa	Escherichia coli
N2_064_000G1_scaffold_8690	dasN2_064_000G1_abawaca.69.fasta.fa	Escherichia coli
N2_064_000G1_scaffold_3253	dasN2_064_000G1_abawaca.69.fasta.fa	Escherichia coli
N2_064_000G1_scaffold_360	dasN2_064_000G1_abawaca.69.fasta.fa	Escherichia coli
N2_064_000G1_scaffold_5174	dasN2_064_000G1_abawaca.69.fasta.fa	Escherichia coli
N2_064_000G1_scaffold_1637	dasN2_064_000G1_abawaca.69.fasta.fa	Escherichia coli
N2_064_000G1_scaffold_10937	dasN2_064_000G1_abawaca.69.fasta.fa	Escherichia coli
N2_064_000G1_scaffold_1305	dasN2_064_000G1_abawaca.69.fasta.fa	Escherichia coli
N2_064_000G1_scaffold_492	dasN2_064_000G1_abawaca.69.fasta.fa	Escherichia coli
N2_064_000G1_scaffold_8704	dasN2_064_000G1_abawaca.69.fasta.fa	Escherichia coli
N2_064_000G1_scaffold_7162	dasN2_064_000G1_abawaca.69.fasta.fa	Escherichia coli
N2_064_000G1_scaffold_5031	dasN2_064_000G1_abawaca.69.fasta.fa	Escherichia coli
N2_064_000G1_scaffold_9159	dasN2_064_000G1_abawaca.69.fasta.fa	Escherichia coli
N2_064_000G1_scaffold_10387	dasN2_064_000G1_abawaca.69.fasta.fa	Escherichia coli
N2_064_000G1_scaffold_1795	dasN2_064_000G1_abawaca.69.fasta.fa	Escherichia coli
N2_064_000G1_scaffold_461	dasN2_064_000G1_abawaca.69.fasta.fa	Escherichia coli
N2_064_000G1_scaffold_5094	dasN2_064_000G1_abawaca.69.fasta.fa	Escherichia coli
N2_064_000G1_scaffold_2954	dasN2_064_000G1_abawaca.69.fasta.fa	Escherichia coli
N2_064_000G1_scaffold_841	dasN2_064_000G1_abawaca.69.fasta.fa	Escherichia coli
N2_064_000G1_scaffold_5002	dasN2_064_000G1_abawaca.69.fasta.fa	Escherichia coli
N2_064_000G1_scaffold_2268	dasN2_064_000G1_abawaca.69.fasta.fa	Escherichia coli
N2_064_000G1_scaffold_617	dasN2_064_000G1_abawaca.69.fasta.fa	Escherichia coli
N2_064_000G1_scaffold_7144	dasN2_064_000G1_abawaca.69.fasta.fa	Escherichia coli
N2_064_000G1_scaffold_479	dasN2_064_000G1_abawaca.69.fasta.fa	Escherichia coli
N2_064_000G1_scaffold_6266	dasN2_064_000G1_abawaca.69.fasta.fa	Escherichia coli
N2_064_000G1_scaffold_1067	dasN2_064_000G1_abawaca.69.fasta.fa	Escherichia coli
N2_064_000G1_scaffold_2536	dasN2_064_000G1_abawaca.69.fasta.fa	Escherichia coli
N2_064_000G1_scaffold_3605	dasN2_064_000G1_abawaca.69.fasta.fa	Escherichia coli
N2_064_000G1_scaffold_1851	dasN2_064_000G1_abawaca.69.fasta.fa	Escherichia coli
N2_064_000G1_scaffold_5291	dasN2_064_000G1_abawaca.69.fasta.fa	Escherichia coli
N2_064_000G1_scaffold_505	dasN2_064_000G1_abawaca.69.fasta.fa	Escherichia coli
N2_064_000G1_scaffold_1138	dasN2_064_000G1_abawaca.69.fasta.fa	Escherichia coli
N2_064_000G1_scaffold_9991	dasN2_064_000G1_abawaca.69.fasta.fa	Escherichia coli
N2_064_000G1_scaffold_1222	dasN2_064_000G1_abawaca.69.fasta.fa	Escherichia coli
N2_064_000G1_scaffold_8860	dasN2_064_000G1_abawaca.69.fasta.fa	Escherichia coli
N2_064_000G1_scaffold_1564	dasN2_064_000G1_abawaca.69.fasta.fa	Escherichia coli
N2_064_000G1_scaffold_628	dasN2_064_000G1_abawaca.69.fasta.fa	Escherichia coli
N2_064_000G1_scaffold_579	dasN2_064_000G1_abawaca.69.fasta.fa	Escherichia coli
N2_064_000G1_scaffold_911	dasN2_064_000G1_abawaca.69.fasta.fa	Escherichia coli
N2_064_000G1_scaffold_237	dasN2_064_000G1_abawaca.69.fasta.fa	Escherichia coli
N2_064_000G1_scaffold_6172	dasN2_064_000G1_abawaca.69.fasta.fa	Escherichia coli
N2_064_000G1_scaffold_7189	dasN2_064_000G1_abawaca.69.fasta.fa	Escherichia coli
N2_064_000G1_scaffold_2546	dasN2_064_000G1_abawaca.69.fasta.fa	Escherichia coli
N2_064_000G1_scaffold_1196	dasN2_064_000G1_abawaca.69.fasta.fa	Escherichia coli
N2_064_000G1_scaffold_8727	dasN2_064_000G1_abawaca.69.fasta.fa	Escherichia coli
N2_064_000G1_scaffold_7552	dasN2_064_000G1_abawaca.69.fasta.fa	Escherichia coli
N2_064_000G1_scaffold_202	dasN2_064_000G1_abawaca.69.fasta.fa	Escherichia coli
N2_064_000G1_scaffold_720	dasN2_064_000G1_abawaca.69.fasta.fa	Escherichia coli
N2_064_000G1_scaffold_2253	dasN2_064_000G1_abawaca.69.fasta.fa	Escherichia coli
N2_064_000G1_scaffold_8718	dasN2_064_000G1_abawaca.69.fasta.fa	Escherichia coli
N2_064_000G1_scaffold_2801	dasN2_064_000G1_abawaca.69.fasta.fa	Escherichia coli
N2_064_000G1_scaffold_1337	dasN2_064_000G1_abawaca.69.fasta.fa	Escherichia coli
N2_064_000G1_scaffold_1782	dasN2_064_000G1_abawaca.69.fasta.fa	Escherichia coli
N2_064_000G1_scaffold_1953	dasN2_064_000G1_abawaca.69.fasta.fa	Escherichia coli
N2_064_000G1_scaffold_5671	dasN2_064_000G1_abawaca.69.fasta.fa	Escherichia coli
N2_064_000G1_scaffold_2232	dasN2_064_000G1_abawaca.69.fasta.fa	Escherichia coli
N2_064_000G1_scaffold_3446	dasN2_064_000G1_abawaca.69.fasta.fa	Escherichia coli
N2_064_000G1_scaffold_1817	dasN2_064_000G1_abawaca.69.fasta.fa	Escherichia coli
N2_064_000G1_scaffold_2564	dasN2_064_000G1_abawaca.69.fasta.fa	Escherichia coli
N2_064_000G1_scaffold_3244	dasN2_064_000G1_abawaca.69.fasta.fa	Escherichia coli
N2_064_000G1_scaffold_1469	dasN2_064_000G1_abawaca.69.fasta.fa	Escherichia coli
N2_064_000G1_scaffold_9824	dasN2_064_000G1_abawaca.69.fasta.fa	Escherichia coli
N2_064_000G1_scaffold_283	dasN2_064_000G1_abawaca.69.fasta.fa	Escherichia coli
N2_064_000G1_scaffold_1712	dasN2_064_000G1_abawaca.69.fasta.fa	Escherichia coli
N2_064_000G1_scaffold_3938	dasN2_064_000G1_abawaca.69.fasta.fa	Escherichia coli
N2_064_000G1_scaffold_1623	dasN2_064_000G1_abawaca.69.fasta.fa	Escherichia coli
N2_064_000G1_scaffold_7397	dasN2_064_000G1_abawaca.69.fasta.fa	Escherichia coli
N2_064_000G1_scaffold_5470	dasN2_064_000G1_abawaca.69.fasta.fa	Escherichia coli
N2_064_000G1_scaffold_1973	dasN2_064_000G1_abawaca.69.fasta.fa	Escherichia coli
N2_064_000G1_scaffold_2943	dasN2_064_000G1_abawaca.69.fasta.fa	Escherichia coli
N2_064_000G1_scaffold_11135	dasN2_064_000G1_abawaca.69.fasta.fa	Escherichia coli
N2_064_000G1_scaffold_721	dasN2_064_000G1_abawaca.69.fasta.fa	Escherichia coli
N2_064_000G1_scaffold_3032	dasN2_064_000G1_abawaca.69.fasta.fa	Escherichia coli
N2_064_000G1_scaffold_3797	dasN2_064_000G1_abawaca.69.fasta.fa	Escherichia coli
N2_064_000G1_scaffold_2768	dasN2_064_000G1_abawaca.69.fasta.fa	Escherichia coli
N2_064_000G1_scaffold_999	dasN2_064_000G1_abawaca.69.fasta.fa	Escherichia coli
N2_064_000G1_scaffold_3333	dasN2_064_000G1_abawaca.69.fasta.fa	Escherichia coli
N2_064_000G1_scaffold_769	dasN2_064_000G1_abawaca.69.fasta.fa	Escherichia coli
N2_064_000G1_scaffold_673	dasN2_064_000G1_abawaca.69.fasta.fa	Escherichia coli
N2_064_000G1_scaffold_3740	dasN2_064_000G1_abawaca.69.fasta.fa	Escherichia coli
N2_064_000G1_scaffold_10051	dasN2_064_000G1_abawaca.69.fasta.fa	Escherichia coli
N2_064_000G1_scaffold_1783	dasN2_064_000G1_abawaca.69.fasta.fa	Escherichia coli
N2_064_000G1_scaffold_3384	dasN2_064_000G1_abawaca.69.fasta.fa	Escherichia coli
N2_064_000G1_scaffold_915	dasN2_064_000G1_abawaca.69.fasta.fa	Escherichia coli
N2_064_000G1_scaffold_1532	dasN2_064_000G1_abawaca.69.fasta.fa	Escherichia coli
N2_064_000G1_scaffold_1134	dasN2_064_000G1_abawaca.69.fasta.fa	Escherichia coli
N2_064_000G1_scaffold_1660	dasN2_064_000G1_abawaca.69.fasta.fa	Escherichia coli
N2_064_000G1_scaffold_893	dasN2_064_000G1_abawaca.69.fasta.fa	Escherichia coli
N2_064_000G1_scaffold_2952	dasN2_064_000G1_abawaca.69.fasta.fa	Escherichia coli
N2_064_000G1_scaffold_715	dasN2_064_000G1_abawaca.69.fasta.fa	Escherichia coli
N2_064_000G1_scaffold_4070	dasN2_064_000G1_abawaca.69.fasta.fa	Escherichia coli
N2_064_000G1_scaffold_1513	dasN2_064_000G1_abawaca.69.fasta.fa	Escherichia coli
N2_064_000G1_scaffold_1272	dasN2_064_000G1_abawaca.69.fasta.fa	Escherichia coli
N2_064_000G1_scaffold_8126	dasN2_064_000G1_abawaca.69.fasta.fa	Escherichia coli
N2_064_000G1_scaffold_165	dasN2_064_000G1_abawaca.69.fasta.fa	Escherichia coli
N2_064_000G1_scaffold_5942	dasN2_064_000G1_abawaca.69.fasta.fa	Escherichia coli
N2_064_000G1_scaffold_2509	dasN2_064_000G1_abawaca.69.fasta.fa	Escherichia coli
N2_064_000G1_scaffold_1023	dasN2_064_000G1_abawaca.69.fasta.fa	Escherichia coli
N2_064_000G1_scaffold_2694	dasN2_064_000G1_abawaca.69.fasta.fa	Escherichia coli
N2_064_000G1_scaffold_2864	dasN2_064_000G1_abawaca.69.fasta.fa	Escherichia coli
N2_064_000G1_scaffold_8973	dasN2_064_000G1_abawaca.69.fasta.fa	Escherichia coli
N2_064_000G1_scaffold_4999	dasN2_064_000G1_abawaca.69.fasta.fa	Escherichia coli
N2_064_000G1_scaffold_5905	dasN2_064_000G1_abawaca.69.fasta.fa	Escherichia coli
N2_064_000G1_scaffold_2533	dasN2_064_000G1_abawaca.69.fasta.fa	Escherichia coli
N2_064_000G1_scaffold_7750	dasN2_064_000G1_abawaca.69.fasta.fa	Escherichia coli
N2_064_000G1_scaffold_680	dasN2_064_000G1_abawaca.69.fasta.fa	Escherichia coli
N2_064_000G1_scaffold_6806	dasN2_064_000G1_abawaca.69.fasta.fa	Escherichia coli
N2_064_000G1_scaffold_1535	dasN2_064_000G1_abawaca.69.fasta.fa	Escherichia coli
N2_064_000G1_scaffold_5674	dasN2_064_000G1_abawaca.69.fasta.fa	Escherichia coli
N2_064_000G1_scaffold_521	dasN2_064_000G1_abawaca.69.fasta.fa	Escherichia coli
N2_064_000G1_scaffold_3879	dasN2_064_000G1_abawaca.69.fasta.fa	Escherichia coli
N2_064_000G1_scaffold_7545	dasN2_064_000G1_abawaca.69.fasta.fa	Escherichia coli
N2_064_000G1_scaffold_1409	dasN2_064_000G1_abawaca.69.fasta.fa	Escherichia coli
N2_064_000G1_scaffold_8130	dasN2_064_000G1_abawaca.69.fasta.fa	Escherichia coli
N2_064_000G1_scaffold_3088	dasN2_064_000G1_abawaca.69.fasta.fa	Escherichia coli
N2_064_000G1_scaffold_2840	dasN2_064_000G1_abawaca.69.fasta.fa	Escherichia coli
N2_064_000G1_scaffold_3102	dasN2_064_000G1_abawaca.69.fasta.fa	Escherichia coli
N2_064_000G1_scaffold_4312	dasN2_064_000G1_abawaca.69.fasta.fa	Escherichia coli
N2_064_000G1_scaffold_9719	dasN2_064_000G1_abawaca.69.fasta.fa	Escherichia coli
N2_064_000G1_scaffold_2558	dasN2_064_000G1_abawaca.69.fasta.fa	Escherichia coli
N2_064_000G1_scaffold_5171	dasN2_064_000G1_abawaca.69.fasta.fa	Escherichia coli
N2_064_000G1_scaffold_558	dasN2_064_000G1_abawaca.69.fasta.fa	Escherichia coli
N2_064_000G1_scaffold_8921	dasN2_064_000G1_abawaca.69.fasta.fa	Escherichia coli
N2_064_000G1_scaffold_5759	dasN2_064_000G1_abawaca.69.fasta.fa	Escherichia coli
N2_064_000G1_scaffold_7290	dasN2_064_000G1_abawaca.69.fasta.fa	Escherichia coli
N2_064_000G1_scaffold_1207	dasN2_064_000G1_abawaca.69.fasta.fa	Escherichia coli
N2_064_000G1_scaffold_3250	dasN2_064_000G1_abawaca.69.fasta.fa	Escherichia coli
N2_064_000G1_scaffold_5082	dasN2_064_000G1_abawaca.69.fasta.fa	Escherichia coli
N2_064_000G1_scaffold_1058	dasN2_064_000G1_abawaca.69.fasta.fa	Escherichia coli
N2_064_000G1_scaffold_4056	dasN2_064_000G1_abawaca.69.fasta.fa	Escherichia coli
N2_064_000G1_scaffold_490	dasN2_064_000G1_abawaca.69.fasta.fa	Escherichia coli
N2_064_000G1_scaffold_5886	dasN2_064_000G1_abawaca.69.fasta.fa	Escherichia coli
N2_064_000G1_scaffold_8651	dasN2_064_000G1_abawaca.69.fasta.fa	Escherichia coli
N2_064_000G1_scaffold_535	dasN2_064_000G1_abawaca.69.fasta.fa	Escherichia coli
N2_064_000G1_scaffold_5996	dasN2_064_000G1_abawaca.69.fasta.fa	Escherichia coli
N2_064_000G1_scaffold_8551	dasN2_064_000G1_abawaca.69.fasta.fa	Escherichia coli
N2_064_000G1_scaffold_7137	dasN2_064_000G1_abawaca.69.fasta.fa	Escherichia coli
N2_064_000G1_scaffold_674	dasN2_064_000G1_abawaca.69.fasta.fa	Escherichia coli
N2_064_000G1_scaffold_686	dasN2_064_000G1_abawaca.69.fasta.fa	Escherichia coli
N2_064_000G1_scaffold_2211	dasN2_064_000G1_abawaca.69.fasta.fa	Escherichia coli
N2_064_000G1_scaffold_9401	dasN2_064_000G1_abawaca.69.fasta.fa	Escherichia coli
N2_064_000G1_scaffold_6193	dasN2_064_000G1_abawaca.69.fasta.fa	Escherichia coli
N2_064_000G1_scaffold_1154	dasN2_064_000G1_abawaca.69.fasta.fa	Escherichia coli
N2_064_000G1_scaffold_1365	dasN2_064_000G1_abawaca.69.fasta.fa	Escherichia coli
N2_064_000G1_scaffold_6746	dasN2_064_000G1_abawaca.69.fasta.fa	Escherichia coli
N2_064_000G1_scaffold_7946	dasN2_064_000G1_abawaca.69.fasta.fa	Escherichia coli
N2_064_000G1_scaffold_8307	dasN2_064_000G1_abawaca.69.fasta.fa	Escherichia coli
N2_064_000G1_scaffold_732	dasN2_064_000G1_abawaca.69.fasta.fa	Escherichia coli
N2_064_000G1_scaffold_1129	dasN2_064_000G1_abawaca.84.fasta.fa	Haemophilus parainfluenzae
N2_064_000G1_scaffold_665	dasN2_064_000G1_abawaca.84.fasta.fa	Haemophilus parainfluenzae
N2_064_000G1_scaffold_670	dasN2_064_000G1_abawaca.84.fasta.fa	Haemophilus parainfluenzae
N2_064_000G1_scaffold_4085	dasN2_064_000G1_abawaca.84.fasta.fa	Haemophilus parainfluenzae
N2_064_000G1_scaffold_6114	dasN2_064_000G1_abawaca.84.fasta.fa	Haemophilus parainfluenzae
N2_064_000G1_scaffold_6553	dasN2_064_000G1_abawaca.84.fasta.fa	Haemophilus parainfluenzae
N2_064_000G1_scaffold_1551	dasN2_064_000G1_abawaca.84.fasta.fa	Haemophilus parainfluenzae
N2_064_000G1_scaffold_4381	dasN2_064_000G1_abawaca.84.fasta.fa	Haemophilus parainfluenzae
N2_064_000G1_scaffold_439	dasN2_064_000G1_abawaca.84.fasta.fa	Haemophilus parainfluenzae
N2_064_000G1_scaffold_4908	dasN2_064_000G1_abawaca.84.fasta.fa	Haemophilus parainfluenzae
N2_064_000G1_scaffold_6369	dasN2_064_000G1_abawaca.84.fasta.fa	Haemophilus parainfluenzae
N2_064_000G1_scaffold_4138	dasN2_064_000G1_abawaca.84.fasta.fa	Haemophilus parainfluenzae
N2_064_000G1_scaffold_6292	dasN2_064_000G1_abawaca.84.fasta.fa	Haemophilus parainfluenzae
N2_064_000G1_scaffold_9383	dasN2_064_000G1_abawaca.84.fasta.fa	Haemophilus parainfluenzae
N2_064_000G1_scaffold_7203	dasN2_064_000G1_abawaca.84.fasta.fa	Haemophilus parainfluenzae
N2_064_000G1_scaffold_3014	dasN2_064_000G1_abawaca.84.fasta.fa	Haemophilus parainfluenzae
N2_064_000G1_scaffold_4548	dasN2_064_000G1_abawaca.84.fasta.fa	Haemophilus parainfluenzae
N2_064_000G1_scaffold_1118	dasN2_064_000G1_abawaca.84.fasta.fa	Haemophilus parainfluenzae
N2_064_000G1_scaffold_7218	dasN2_064_000G1_abawaca.84.fasta.fa	Haemophilus parainfluenzae
N2_064_000G1_scaffold_2543	dasN2_064_000G1_abawaca.84.fasta.fa	Haemophilus parainfluenzae
N2_064_000G1_scaffold_1313	dasN2_064_000G1_abawaca.84.fasta.fa	Haemophilus parainfluenzae
N2_064_000G1_scaffold_1495	dasN2_064_000G1_abawaca.84.fasta.fa	Haemophilus parainfluenzae
N2_064_000G1_scaffold_4306	dasN2_064_000G1_abawaca.84.fasta.fa	Haemophilus parainfluenzae
N2_064_000G1_scaffold_3705	dasN2_064_000G1_abawaca.84.fasta.fa	Haemophilus parainfluenzae
N2_064_000G1_scaffold_10405	dasN2_064_000G1_abawaca.84.fasta.fa	Haemophilus parainfluenzae
N2_064_000G1_scaffold_4785	dasN2_064_000G1_abawaca.84.fasta.fa	Haemophilus parainfluenzae
N2_064_000G1_scaffold_10595	dasN2_064_000G1_abawaca.84.fasta.fa	Haemophilus parainfluenzae
N2_064_000G1_scaffold_3313	dasN2_064_000G1_abawaca.84.fasta.fa	Haemophilus parainfluenzae
N2_064_000G1_scaffold_4929	dasN2_064_000G1_abawaca.84.fasta.fa	Haemophilus parainfluenzae
N2_064_000G1_scaffold_2527	dasN2_064_000G1_abawaca.84.fasta.fa	Haemophilus parainfluenzae
N2_064_000G1_scaffold_1378	dasN2_064_000G1_abawaca.84.fasta.fa	Haemophilus parainfluenzae
N2_064_000G1_scaffold_7056	dasN2_064_000G1_abawaca.84.fasta.fa	Haemophilus parainfluenzae
N2_064_000G1_scaffold_8925	dasN2_064_000G1_abawaca.84.fasta.fa	Haemophilus parainfluenzae
N2_064_000G1_scaffold_1657	dasN2_064_000G1_abawaca.84.fasta.fa	Haemophilus parainfluenzae
N2_064_000G1_scaffold_9091	dasN2_064_000G1_abawaca.84.fasta.fa	Haemophilus parainfluenzae
N2_064_000G1_scaffold_1388	dasN2_064_000G1_abawaca.84.fasta.fa	Haemophilus parainfluenzae
N2_064_000G1_scaffold_4749	dasN2_064_000G1_abawaca.84.fasta.fa	Haemophilus parainfluenzae
N2_064_000G1_scaffold_1977	dasN2_064_000G1_abawaca.84.fasta.fa	Haemophilus parainfluenzae
N2_064_000G1_scaffold_1584	dasN2_064_000G1_abawaca.84.fasta.fa	Haemophilus parainfluenzae
N2_064_000G1_scaffold_2122	dasN2_064_000G1_abawaca.84.fasta.fa	Haemophilus parainfluenzae
N2_064_000G1_scaffold_10758	dasN2_064_000G1_abawaca.84.fasta.fa	Haemophilus parainfluenzae
N2_064_000G1_scaffold_624	dasN2_064_000G1_abawaca.84.fasta.fa	Haemophilus parainfluenzae
N2_064_000G1_scaffold_990	dasN2_064_000G1_abawaca.84.fasta.fa	Haemophilus parainfluenzae
N2_064_000G1_scaffold_3182	dasN2_064_000G1_abawaca.84.fasta.fa	Haemophilus parainfluenzae
N2_064_000G1_scaffold_805	dasN2_064_000G1_abawaca.84.fasta.fa	Haemophilus parainfluenzae
N2_064_000G1_scaffold_6214	dasN2_064_000G1_abawaca.84.fasta.fa	Haemophilus parainfluenzae
N2_064_000G1_scaffold_8657	dasN2_064_000G1_abawaca.84.fasta.fa	Haemophilus parainfluenzae
N2_064_000G1_scaffold_7798	dasN2_064_000G1_abawaca.84.fasta.fa	Haemophilus parainfluenzae
N2_064_000G1_scaffold_10115	dasN2_064_000G1_abawaca.84.fasta.fa	Haemophilus parainfluenzae
N2_064_000G1_scaffold_2895	dasN2_064_000G1_abawaca.84.fasta.fa	Haemophilus parainfluenzae
N2_064_000G1_scaffold_2646	dasN2_064_000G1_abawaca.84.fasta.fa	Haemophilus parainfluenzae
N2_064_000G1_scaffold_5325	dasN2_064_000G1_abawaca.84.fasta.fa	Haemophilus parainfluenzae
N2_064_000G1_scaffold_2084	dasN2_064_000G1_abawaca.84.fasta.fa	Haemophilus parainfluenzae
N2_064_000G1_scaffold_1083	dasN2_064_000G1_abawaca.84.fasta.fa	Haemophilus parainfluenzae
N2_064_000G1_scaffold_4414	dasN2_064_000G1_abawaca.84.fasta.fa	Haemophilus parainfluenzae
N2_064_000G1_scaffold_1809	dasN2_064_000G1_abawaca.84.fasta.fa	Haemophilus parainfluenzae
N2_064_000G1_scaffold_5768	dasN2_064_000G1_abawaca.84.fasta.fa	Haemophilus parainfluenzae
N2_064_000G1_scaffold_3826	dasN2_064_000G1_abawaca.84.fasta.fa	Haemophilus parainfluenzae
N2_064_000G1_scaffold_1891	dasN2_064_000G1_abawaca.84.fasta.fa	Haemophilus parainfluenzae
N2_064_000G1_scaffold_913	dasN2_064_000G1_abawaca.84.fasta.fa	Haemophilus parainfluenzae
N2_064_000G1_scaffold_1226	dasN2_064_000G1_abawaca.84.fasta.fa	Haemophilus parainfluenzae
N2_064_000G1_scaffold_590	dasN2_064_000G1_abawaca.84.fasta.fa	Haemophilus parainfluenzae
N2_064_000G1_scaffold_2811	dasN2_064_000G1_abawaca.84.fasta.fa	Haemophilus parainfluenzae
N2_064_000G1_scaffold_2095	dasN2_064_000G1_abawaca.84.fasta.fa	Haemophilus parainfluenzae
N2_064_000G1_scaffold_3386	dasN2_064_000G1_abawaca.84.fasta.fa	Haemophilus parainfluenzae
N2_064_000G1_scaffold_3167	dasN2_064_000G1_abawaca.84.fasta.fa	Haemophilus parainfluenzae
N2_064_000G1_scaffold_10576	dasN2_064_000G1_abawaca.84.fasta.fa	Haemophilus parainfluenzae
N2_064_000G1_scaffold_7973	dasN2_064_000G1_abawaca.84.fasta.fa	Haemophilus parainfluenzae
N2_064_000G1_scaffold_1537	dasN2_064_000G1_abawaca.84.fasta.fa	Haemophilus parainfluenzae
N2_064_000G1_scaffold_2210	dasN2_064_000G1_abawaca.84.fasta.fa	Haemophilus parainfluenzae
N2_064_000G1_scaffold_2432	dasN2_064_000G1_abawaca.84.fasta.fa	Haemophilus parainfluenzae
N2_064_000G1_scaffold_2942	dasN2_064_000G1_abawaca.84.fasta.fa	Haemophilus parainfluenzae
N2_064_000G1_scaffold_5128	dasN2_064_000G1_abawaca.84.fasta.fa	Haemophilus parainfluenzae
N2_064_000G1_scaffold_3652	dasN2_064_000G1_abawaca.84.fasta.fa	Haemophilus parainfluenzae
N2_064_000G1_scaffold_7486	dasN2_064_000G1_abawaca.84.fasta.fa	Haemophilus parainfluenzae
N2_064_000G1_scaffold_1005	dasN2_064_000G1_abawaca.84.fasta.fa	Haemophilus parainfluenzae
N2_064_000G1_scaffold_801	dasN2_064_000G1_abawaca.84.fasta.fa	Haemophilus parainfluenzae
N2_064_000G1_scaffold_6760	dasN2_064_000G1_abawaca.84.fasta.fa	Haemophilus parainfluenzae
N2_064_000G1_scaffold_1688	dasN2_064_000G1_abawaca.84.fasta.fa	Haemophilus parainfluenzae
N2_064_000G1_scaffold_5471	dasN2_064_000G1_abawaca.84.fasta.fa	Haemophilus parainfluenzae
N2_064_000G1_scaffold_953	dasN2_064_000G1_abawaca.84.fasta.fa	Haemophilus parainfluenzae
N2_064_000G1_scaffold_2622	dasN2_064_000G1_abawaca.84.fasta.fa	Haemophilus parainfluenzae
N2_064_000G1_scaffold_2276	dasN2_064_000G1_abawaca.84.fasta.fa	Haemophilus parainfluenzae
N2_064_000G1_scaffold_1961	dasN2_064_000G1_abawaca.84.fasta.fa	Haemophilus parainfluenzae
N2_064_000G1_scaffold_7142	dasN2_064_000G1_abawaca.84.fasta.fa	Haemophilus parainfluenzae
N2_064_000G1_scaffold_1752	dasN2_064_000G1_abawaca.84.fasta.fa	Haemophilus parainfluenzae
N2_064_000G1_scaffold_981	dasN2_064_000G1_abawaca.84.fasta.fa	Haemophilus parainfluenzae
N2_064_000G1_scaffold_1721	dasN2_064_000G1_abawaca.84.fasta.fa	Haemophilus parainfluenzae
N2_064_000G1_scaffold_7128	dasN2_064_000G1_abawaca.84.fasta.fa	Haemophilus parainfluenzae
N2_064_000G1_scaffold_7520	dasN2_064_000G1_abawaca.84.fasta.fa	Haemophilus parainfluenzae
N2_064_000G1_scaffold_1986	dasN2_064_000G1_abawaca.84.fasta.fa	Haemophilus parainfluenzae
N2_064_000G1_scaffold_11294	dasN2_064_000G1_abawaca.84.fasta.fa	Haemophilus parainfluenzae
N2_064_000G1_scaffold_11374	dasN2_064_000G1_abawaca.84.fasta.fa	Haemophilus parainfluenzae
N2_064_000G1_scaffold_10681	dasN2_064_000G1_abawaca.84.fasta.fa	Haemophilus parainfluenzae
N2_064_000G1_scaffold_1998	dasN2_064_000G1_abawaca.84.fasta.fa	Haemophilus parainfluenzae
N2_064_000G1_scaffold_4005	dasN2_064_000G1_abawaca.84.fasta.fa	Haemophilus parainfluenzae
N2_064_000G1_scaffold_7494	dasN2_064_000G1_abawaca.84.fasta.fa	Haemophilus parainfluenzae
N2_064_000G1_scaffold_11545	dasN2_064_000G1_abawaca.84.fasta.fa	Haemophilus parainfluenzae
N2_064_000G1_scaffold_3530	dasN2_064_000G1_abawaca.84.fasta.fa	Haemophilus parainfluenzae
N2_064_000G1_scaffold_1676	dasN2_064_000G1_abawaca.84.fasta.fa	Haemophilus parainfluenzae
N2_064_000G1_scaffold_1770	dasN2_064_000G1_abawaca.84.fasta.fa	Haemophilus parainfluenzae
N2_064_000G1_scaffold_2191	dasN2_064_000G1_abawaca.84.fasta.fa	Haemophilus parainfluenzae
N2_064_000G1_scaffold_2705	dasN2_064_000G1_abawaca.84.fasta.fa	Haemophilus parainfluenzae
N2_064_000G1_scaffold_10458	dasN2_064_000G1_abawaca.84.fasta.fa	Haemophilus parainfluenzae
N2_064_000G1_scaffold_3901	dasN2_064_000G1_abawaca.84.fasta.fa	Haemophilus parainfluenzae
N2_064_000G1_scaffold_4133	dasN2_064_000G1_abawaca.84.fasta.fa	Haemophilus parainfluenzae
N2_064_000G1_scaffold_2889	dasN2_064_000G1_abawaca.84.fasta.fa	Haemophilus parainfluenzae
N2_064_000G1_scaffold_602	dasN2_064_000G1_abawaca.84.fasta.fa	Haemophilus parainfluenzae
N2_064_000G1_scaffold_3111	dasN2_064_000G1_abawaca.84.fasta.fa	Haemophilus parainfluenzae
N2_064_000G1_scaffold_6647	dasN2_064_000G1_abawaca.84.fasta.fa	Haemophilus parainfluenzae
N2_064_000G1_scaffold_4512	dasN2_064_000G1_abawaca.84.fasta.fa	Haemophilus parainfluenzae
N2_064_000G1_scaffold_7124	dasN2_064_000G1_abawaca.84.fasta.fa	Haemophilus parainfluenzae
N2_064_000G1_scaffold_4483	dasN2_064_000G1_abawaca.84.fasta.fa	Haemophilus parainfluenzae
N2_064_000G1_scaffold_6598	dasN2_064_000G1_abawaca.84.fasta.fa	Haemophilus parainfluenzae
N2_064_000G1_scaffold_2089	dasN2_064_000G1_abawaca.84.fasta.fa	Haemophilus parainfluenzae
N2_064_000G1_scaffold_2336	dasN2_064_000G1_abawaca.84.fasta.fa	Haemophilus parainfluenzae
N2_064_000G1_scaffold_2339	dasN2_064_000G1_abawaca.84.fasta.fa	Haemophilus parainfluenzae
N2_064_000G1_scaffold_1120	dasN2_064_000G1_abawaca.84.fasta.fa	Haemophilus parainfluenzae
N2_064_000G1_scaffold_707	dasN2_064_000G1_abawaca.84.fasta.fa	Haemophilus parainfluenzae
N2_064_000G1_scaffold_2653	dasN2_064_000G1_abawaca.84.fasta.fa	Haemophilus parainfluenzae
N2_064_000G1_scaffold_511	dasN2_064_000G1_abawaca.84.fasta.fa	Haemophilus parainfluenzae
N2_064_000G1_scaffold_898	dasN2_064_000G1_abawaca.84.fasta.fa	Haemophilus parainfluenzae
N2_064_000G1_scaffold_5453	dasN2_064_000G1_abawaca.84.fasta.fa	Haemophilus parainfluenzae
N2_064_000G1_scaffold_7079	dasN2_064_000G1_abawaca.84.fasta.fa	Haemophilus parainfluenzae
N2_064_000G1_scaffold_2921	dasN2_064_000G1_abawaca.84.fasta.fa	Haemophilus parainfluenzae
N2_064_000G1_scaffold_11051	dasN2_064_000G1_abawaca.84.fasta.fa	Haemophilus parainfluenzae
N2_064_000G1_scaffold_3458	dasN2_064_000G1_abawaca.84.fasta.fa	Haemophilus parainfluenzae
N2_064_000G1_scaffold_2540	dasN2_064_000G1_abawaca.84.fasta.fa	Haemophilus parainfluenzae
N2_064_000G1_scaffold_7561	dasN2_064_000G1_abawaca.84.fasta.fa	Haemophilus parainfluenzae
N2_064_000G1_scaffold_6066	dasN2_064_000G1_abawaca.84.fasta.fa	Haemophilus parainfluenzae
N2_064_000G1_scaffold_7415	dasN2_064_000G1_abawaca.84.fasta.fa	Haemophilus parainfluenzae
N2_064_000G1_scaffold_3211	dasN2_064_000G1_abawaca.84.fasta.fa	Haemophilus parainfluenzae
N2_064_000G1_scaffold_6537	dasN2_064_000G1_abawaca.84.fasta.fa	Haemophilus parainfluenzae
N2_064_000G1_scaffold_2062	dasN2_064_000G1_abawaca.84.fasta.fa	Haemophilus parainfluenzae
N2_064_000G1_scaffold_1258	dasN2_064_000G1_abawaca.84.fasta.fa	Haemophilus parainfluenzae
N2_064_000G1_scaffold_3141	dasN2_064_000G1_abawaca.84.fasta.fa	Haemophilus parainfluenzae
N2_064_000G1_scaffold_6071	dasN2_064_000G1_abawaca.84.fasta.fa	Haemophilus parainfluenzae
N2_064_000G1_scaffold_5787	dasN2_064_000G1_abawaca.84.fasta.fa	Haemophilus parainfluenzae
N2_064_000G1_scaffold_5054	dasN2_064_000G1_abawaca.84.fasta.fa	Haemophilus parainfluenzae
N2_064_000G1_scaffold_2246	dasN2_064_000G1_abawaca.84.fasta.fa	Haemophilus parainfluenzae
N2_064_000G1_scaffold_1463	dasN2_064_000G1_abawaca.84.fasta.fa	Haemophilus parainfluenzae
N2_064_000G1_scaffold_7981	dasN2_064_000G1_abawaca.84.fasta.fa	Haemophilus parainfluenzae
N2_064_000G1_scaffold_3572	dasN2_064_000G1_abawaca.84.fasta.fa	Haemophilus parainfluenzae
N2_064_000G1_scaffold_1180	dasN2_064_000G1_abawaca.84.fasta.fa	Haemophilus parainfluenzae
N2_064_000G1_scaffold_6056	dasN2_064_000G1_abawaca.84.fasta.fa	Haemophilus parainfluenzae
N2_064_000G1_scaffold_1755	dasN2_064_000G1_abawaca.84.fasta.fa	Haemophilus parainfluenzae
N2_064_000G1_scaffold_4383	dasN2_064_000G1_abawaca.84.fasta.fa	Haemophilus parainfluenzae
N2_064_000G1_scaffold_2213	dasN2_064_000G1_abawaca.84.fasta.fa	Haemophilus parainfluenzae
N2_064_000G1_scaffold_5781	dasN2_064_000G1_abawaca.84.fasta.fa	Haemophilus parainfluenzae
N2_064_000G1_scaffold_5974	dasN2_064_000G1_abawaca.84.fasta.fa	Haemophilus parainfluenzae
N2_064_000G1_scaffold_8194	dasN2_064_000G1_abawaca.84.fasta.fa	Haemophilus parainfluenzae
N2_064_000G1_scaffold_6392	dasN2_064_000G1_abawaca.84.fasta.fa	Haemophilus parainfluenzae
N2_064_000G1_scaffold_2166	dasN2_064_000G1_abawaca.84.fasta.fa	Haemophilus parainfluenzae
N2_064_000G1_scaffold_8760	dasN2_064_000G1_abawaca.84.fasta.fa	Haemophilus parainfluenzae
N2_064_000G1_scaffold_730	dasN2_064_000G1_abawaca.84.fasta.fa	Haemophilus parainfluenzae
N2_064_000G1_scaffold_6769	dasN2_064_000G1_abawaca.84.fasta.fa	Haemophilus parainfluenzae
N2_064_000G1_scaffold_10538	dasN2_064_000G1_abawaca.84.fasta.fa	Haemophilus parainfluenzae
N2_064_000G1_scaffold_7317	dasN2_064_000G1_abawaca.84.fasta.fa	Haemophilus parainfluenzae
N2_064_000G1_scaffold_3679	dasN2_064_000G1_abawaca.84.fasta.fa	Haemophilus parainfluenzae
N2_064_000G1_scaffold_6314	dasN2_064_000G1_abawaca.84.fasta.fa	Haemophilus parainfluenzae
N2_064_000G1_scaffold_939	dasN2_064_000G1_abawaca.84.fasta.fa	Haemophilus parainfluenzae
N2_064_000G1_scaffold_9422	dasN2_064_000G1_abawaca.84.fasta.fa	Haemophilus parainfluenzae
N2_064_000G1_scaffold_1112	dasN2_064_000G1_abawaca.84.fasta.fa	Haemophilus parainfluenzae
N2_064_000G1_scaffold_1275	dasN2_064_000G1_abawaca.84.fasta.fa	Haemophilus parainfluenzae
N2_064_000G1_scaffold_4426	dasN2_064_000G1_abawaca.84.fasta.fa	Haemophilus parainfluenzae
N2_064_000G1_scaffold_2006	dasN2_064_000G1_abawaca.84.fasta.fa	Haemophilus parainfluenzae
N2_064_000G1_scaffold_8270	dasN2_064_000G1_abawaca.84.fasta.fa	Haemophilus parainfluenzae
N2_064_000G1_scaffold_2460	dasN2_064_000G1_abawaca.84.fasta.fa	Haemophilus parainfluenzae
N2_064_000G1_scaffold_4651	dasN2_064_000G1_abawaca.84.fasta.fa	Haemophilus parainfluenzae
N2_064_000G1_scaffold_4006	dasN2_064_000G1_abawaca.84.fasta.fa	Haemophilus parainfluenzae
N2_064_000G1_scaffold_1051	dasN2_064_000G1_abawaca.84.fasta.fa	Haemophilus parainfluenzae
N2_064_000G1_scaffold_9930	dasN2_064_000G1_abawaca.84.fasta.fa	Haemophilus parainfluenzae
N2_064_000G1_scaffold_2013	dasN2_064_000G1_abawaca.84.fasta.fa	Haemophilus parainfluenzae
N2_064_000G1_scaffold_6231	dasN2_064_000G1_abawaca.84.fasta.fa	Haemophilus parainfluenzae
N2_064_000G1_scaffold_9705	dasN2_064_000G1_abawaca.84.fasta.fa	Haemophilus parainfluenzae
N2_064_000G1_scaffold_3087	dasN2_064_000G1_abawaca.84.fasta.fa	Haemophilus parainfluenzae
N2_064_000G1_scaffold_3486	dasN2_064_000G1_abawaca.84.fasta.fa	Haemophilus parainfluenzae
N2_064_000G1_scaffold_4714	dasN2_064_000G1_abawaca.84.fasta.fa	Haemophilus parainfluenzae
N2_064_000G1_scaffold_1662	dasN2_064_000G1_abawaca.84.fasta.fa	Haemophilus parainfluenzae
N2_064_000G1_scaffold_3160	dasN2_064_000G1_abawaca.84.fasta.fa	Haemophilus parainfluenzae
N2_064_000G1_scaffold_1271	dasN2_064_000G1_abawaca.84.fasta.fa	Haemophilus parainfluenzae
N2_064_000G1_scaffold_6784	dasN2_064_000G1_abawaca.84.fasta.fa	Haemophilus parainfluenzae
N2_064_000G1_scaffold_7214	dasN2_064_000G1_abawaca.84.fasta.fa	Haemophilus parainfluenzae
N2_064_000G1_scaffold_11066	dasN2_064_000G1_abawaca.84.fasta.fa	Haemophilus parainfluenzae
N2_064_000G1_scaffold_1889	dasN2_064_000G1_abawaca.84.fasta.fa	Haemophilus parainfluenzae
N2_064_000G1_scaffold_10103	dasN2_064_000G1_abawaca.84.fasta.fa	Haemophilus parainfluenzae
N2_064_000G1_scaffold_1556	dasN2_064_000G1_abawaca.84.fasta.fa	Haemophilus parainfluenzae
N2_064_000G1_scaffold_2105	dasN2_064_000G1_abawaca.84.fasta.fa	Haemophilus parainfluenzae
N2_064_000G1_scaffold_3430	dasN2_064_000G1_abawaca.84.fasta.fa	Haemophilus parainfluenzae
N2_064_000G1_scaffold_1066	dasN2_064_000G1_abawaca.84.fasta.fa	Haemophilus parainfluenzae
N2_064_000G1_scaffold_4334	dasN2_064_000G1_abawaca.84.fasta.fa	Haemophilus parainfluenzae
N2_064_000G1_scaffold_5745	dasN2_064_000G1_abawaca.84.fasta.fa	Haemophilus parainfluenzae
N2_064_000G1_scaffold_2375	dasN2_064_000G1_abawaca.84.fasta.fa	Haemophilus parainfluenzae
N2_064_000G1_scaffold_918	dasN2_064_000G1_abawaca.84.fasta.fa	Haemophilus parainfluenzae
N2_064_000G1_scaffold_5688	dasN2_064_000G1_abawaca.84.fasta.fa	Haemophilus parainfluenzae
N2_064_000G1_scaffold_10207	dasN2_064_000G1_abawaca.84.fasta.fa	Haemophilus parainfluenzae
N2_064_000G1_scaffold_7215	dasN2_064_000G1_abawaca.84.fasta.fa	Haemophilus parainfluenzae
N2_064_000G1_scaffold_2035	dasN2_064_000G1_abawaca.84.fasta.fa	Haemophilus parainfluenzae
N2_064_000G1_scaffold_11445	dasN2_064_000G1_abawaca.84.fasta.fa	Haemophilus parainfluenzae
N2_064_000G1_scaffold_3822	dasN2_064_000G1_abawaca.84.fasta.fa	Haemophilus parainfluenzae
N2_064_000G1_scaffold_1024	dasN2_064_000G1_abawaca.84.fasta.fa	Haemophilus parainfluenzae
N2_064_000G1_scaffold_1775	dasN2_064_000G1_abawaca.84.fasta.fa	Haemophilus parainfluenzae
N2_064_000G1_scaffold_656	dasN2_064_000G1_abawaca.84.fasta.fa	Haemophilus parainfluenzae
N2_064_000G1_scaffold_1379	dasN2_064_000G1_abawaca.84.fasta.fa	Haemophilus parainfluenzae
N2_064_000G1_scaffold_1252	dasN2_064_000G1_abawaca.84.fasta.fa	Haemophilus parainfluenzae
N2_064_000G1_scaffold_8391	dasN2_064_000G1_abawaca.84.fasta.fa	Haemophilus parainfluenzae
N2_064_000G1_scaffold_2427	dasN2_064_000G1_abawaca.84.fasta.fa	Haemophilus parainfluenzae
N2_064_000G1_scaffold_3329	dasN2_064_000G1_abawaca.84.fasta.fa	Haemophilus parainfluenzae
N2_064_000G1_scaffold_1357	dasN2_064_000G1_abawaca.84.fasta.fa	Haemophilus parainfluenzae
N2_064_000G1_scaffold_1323	dasN2_064_000G1_abawaca.84.fasta.fa	Haemophilus parainfluenzae
N2_064_000G1_scaffold_2047	dasN2_064_000G1_abawaca.84.fasta.fa	Haemophilus parainfluenzae
N2_064_000G1_scaffold_4959	dasN2_064_000G1_abawaca.84.fasta.fa	Haemophilus parainfluenzae
N2_064_000G1_scaffold_1251	dasN2_064_000G1_abawaca.84.fasta.fa	Haemophilus parainfluenzae
N2_064_000G1_scaffold_8484	dasN2_064_000G1_abawaca.84.fasta.fa	Haemophilus parainfluenzae
N2_064_000G1_scaffold_7901	dasN2_064_000G1_abawaca.84.fasta.fa	Haemophilus parainfluenzae
N2_064_000G1_scaffold_936	dasN2_064_000G1_abawaca.84.fasta.fa	Haemophilus parainfluenzae
N2_064_000G1_scaffold_1984	dasN2_064_000G1_abawaca.84.fasta.fa	Haemophilus parainfluenzae
N2_064_000G1_scaffold_3376	dasN2_064_000G1_abawaca.84.fasta.fa	Haemophilus parainfluenzae
N2_064_000G1_scaffold_3778	dasN2_064_000G1_abawaca.84.fasta.fa	Haemophilus parainfluenzae
N2_064_000G1_scaffold_2029	dasN2_064_000G1_abawaca.84.fasta.fa	Haemophilus parainfluenzae
N2_064_000G1_scaffold_1156	dasN2_064_000G1_abawaca.84.fasta.fa	Haemophilus parainfluenzae
N2_064_000G1_scaffold_7763	dasN2_064_000G1_abawaca.84.fasta.fa	Haemophilus parainfluenzae
N2_064_000G1_scaffold_2429	dasN2_064_000G1_abawaca.84.fasta.fa	Haemophilus parainfluenzae
N2_064_000G1_scaffold_523	dasN2_064_000G1_abawaca.84.fasta.fa	Haemophilus parainfluenzae
N2_064_000G1_scaffold_9281	dasN2_064_000G1_abawaca.84.fasta.fa	Haemophilus parainfluenzae
N2_064_000G1_scaffold_5666	dasN2_064_000G1_abawaca.84.fasta.fa	Haemophilus parainfluenzae
N2_064_000G1_scaffold_10833	dasN2_064_000G1_abawaca.84.fasta.fa	Haemophilus parainfluenzae
N2_064_000G1_scaffold_3614	dasN2_064_000G1_abawaca.84.fasta.fa	Haemophilus parainfluenzae
N2_064_000G1_scaffold_849	dasN2_064_000G1_abawaca.84.fasta.fa	Haemophilus parainfluenzae
N2_064_000G1_scaffold_6634	dasN2_064_000G1_abawaca.84.fasta.fa	Haemophilus parainfluenzae
N2_064_000G1_scaffold_3707	dasN2_064_000G1_abawaca.84.fasta.fa	Haemophilus parainfluenzae
N2_064_000G1_scaffold_1276	dasN2_064_000G1_abawaca.84.fasta.fa	Haemophilus parainfluenzae
N2_064_000G1_scaffold_2904	dasN2_064_000G1_abawaca.84.fasta.fa	Haemophilus parainfluenzae
N2_064_000G1_scaffold_2205	dasN2_064_000G1_abawaca.84.fasta.fa	Haemophilus parainfluenzae
N2_064_000G1_scaffold_3441	dasN2_064_000G1_abawaca.84.fasta.fa	Haemophilus parainfluenzae
N2_064_000G1_scaffold_4477	dasN2_064_000G1_abawaca.84.fasta.fa	Haemophilus parainfluenzae
N2_064_000G1_scaffold_3040	dasN2_064_000G1_abawaca.84.fasta.fa	Haemophilus parainfluenzae
N2_064_000G1_scaffold_3980	dasN2_064_000G1_abawaca.84.fasta.fa	Haemophilus parainfluenzae
N2_064_000G1_scaffold_1788	dasN2_064_000G1_abawaca.84.fasta.fa	Haemophilus parainfluenzae
N2_064_000G1_scaffold_6494	dasN2_064_000G1_abawaca.84.fasta.fa	Haemophilus parainfluenzae
N2_064_000G1_scaffold_2109	dasN2_064_000G1_abawaca.84.fasta.fa	Haemophilus parainfluenzae
N2_064_000G1_scaffold_8547	dasN2_064_000G1_abawaca.84.fasta.fa	Haemophilus parainfluenzae
N2_064_000G1_scaffold_1007	dasN2_064_000G1_abawaca.84.fasta.fa	Haemophilus parainfluenzae
N2_064_000G1_scaffold_249	dasN2_064_000G1_abawaca.84.fasta.fa	Haemophilus parainfluenzae
N2_064_000G1_scaffold_7998	dasN2_064_000G1_abawaca.84.fasta.fa	Haemophilus parainfluenzae
N2_064_000G1_scaffold_1433	dasN2_064_000G1_abawaca.84.fasta.fa	Haemophilus parainfluenzae
N2_064_000G1_scaffold_9117	dasN2_064_000G1_abawaca.84.fasta.fa	Haemophilus parainfluenzae
N2_064_000G1_scaffold_9774	dasN2_064_000G1_abawaca.84.fasta.fa	Haemophilus parainfluenzae
N2_064_000G1_scaffold_1867	dasN2_064_000G1_abawaca.84.fasta.fa	Haemophilus parainfluenzae
N2_064_000G1_scaffold_9917	dasN2_064_000G1_abawaca.84.fasta.fa	Haemophilus parainfluenzae
N2_064_000G1_scaffold_2059	dasN2_064_000G1_abawaca.84.fasta.fa	Haemophilus parainfluenzae
N2_064_000G1_scaffold_7462	dasN2_064_000G1_abawaca.84.fasta.fa	Haemophilus parainfluenzae
N2_064_000G1_scaffold_2614	dasN2_064_000G1_abawaca.84.fasta.fa	Haemophilus parainfluenzae
N2_064_000G1_scaffold_1347	dasN2_064_000G1_abawaca.84.fasta.fa	Haemophilus parainfluenzae
N2_064_000G1_scaffold_3584	dasN2_064_000G1_abawaca.84.fasta.fa	Haemophilus parainfluenzae
N2_064_000G1_scaffold_9852	dasN2_064_000G1_abawaca.84.fasta.fa	Haemophilus parainfluenzae
N2_064_000G1_scaffold_7709	dasN2_064_000G1_abawaca.84.fasta.fa	Haemophilus parainfluenzae
N2_064_000G1_scaffold_2442	dasN2_064_000G1_abawaca.84.fasta.fa	Haemophilus parainfluenzae
N2_064_000G1_scaffold_11368	dasN2_064_000G1_abawaca.84.fasta.fa	Haemophilus parainfluenzae
N2_064_000G1_scaffold_2853	dasN2_064_000G1_abawaca.84.fasta.fa	Haemophilus parainfluenzae
N2_064_000G1_scaffold_2287	dasN2_064_000G1_abawaca.84.fasta.fa	Haemophilus parainfluenzae
N2_064_000G1_scaffold_897	dasN2_064_000G1_abawaca.84.fasta.fa	Haemophilus parainfluenzae
N2_064_000G1_scaffold_5663	dasN2_064_000G1_abawaca.84.fasta.fa	Haemophilus parainfluenzae
N2_064_000G1_scaffold_3044	dasN2_064_000G1_abawaca.84.fasta.fa	Haemophilus parainfluenzae
N2_064_000G1_scaffold_10046	dasN2_064_000G1_abawaca.84.fasta.fa	Haemophilus parainfluenzae
N2_064_000G1_scaffold_2987	dasN2_064_000G1_abawaca.84.fasta.fa	Haemophilus parainfluenzae
N2_064_000G1_scaffold_3193	dasN2_064_000G1_abawaca.84.fasta.fa	Haemophilus parainfluenzae
N2_064_000G1_scaffold_1225	dasN2_064_000G1_abawaca.84.fasta.fa	Haemophilus parainfluenzae
N2_064_000G1_scaffold_8438	dasN2_064_000G1_abawaca.84.fasta.fa	Haemophilus parainfluenzae
N2_064_000G1_scaffold_6705	dasN2_064_000G1_abawaca.84.fasta.fa	Haemophilus parainfluenzae
N2_064_000G1_scaffold_2867	dasN2_064_000G1_abawaca.84.fasta.fa	Haemophilus parainfluenzae
N2_064_000G1_scaffold_3459	dasN2_064_000G1_abawaca.84.fasta.fa	Haemophilus parainfluenzae
N2_064_000G1_scaffold_7894	dasN2_064_000G1_abawaca.84.fasta.fa	Haemophilus parainfluenzae
N2_064_000G1_scaffold_392	dasN2_064_000G1_abawaca.84.fasta.fa	Haemophilus parainfluenzae
N2_064_000G1_scaffold_9638	dasN2_064_000G1_abawaca.84.fasta.fa	Haemophilus parainfluenzae
N2_064_000G1_scaffold_5399	dasN2_064_000G1_abawaca.84.fasta.fa	Haemophilus parainfluenzae
N2_064_000G1_scaffold_2384	dasN2_064_000G1_abawaca.84.fasta.fa	Haemophilus parainfluenzae
N2_064_000G1_scaffold_1302	dasN2_064_000G1_abawaca.84.fasta.fa	Haemophilus parainfluenzae
N2_064_000G1_scaffold_3306	dasN2_064_000G1_abawaca.84.fasta.fa	Haemophilus parainfluenzae
N2_064_000G1_scaffold_7739	dasN2_064_000G1_abawaca.84.fasta.fa	Haemophilus parainfluenzae
N2_064_000G1_scaffold_11323	dasN2_064_000G1_abawaca.84.fasta.fa	Haemophilus parainfluenzae
N2_064_000G1_scaffold_11106	dasN2_064_000G1_abawaca.84.fasta.fa	Haemophilus parainfluenzae
N2_064_000G1_scaffold_3165	dasN2_064_000G1_abawaca.84.fasta.fa	Haemophilus parainfluenzae
N2_064_000G1_scaffold_532	dasN2_064_000G1_abawaca.84.fasta.fa	Haemophilus parainfluenzae
N2_064_000G1_scaffold_775	dasN2_064_000G1_abawaca.84.fasta.fa	Haemophilus parainfluenzae
N2_064_000G1_scaffold_1944	dasN2_064_000G1_abawaca.84.fasta.fa	Haemophilus parainfluenzae
N2_064_000G1_scaffold_864	dasN2_064_000G1_abawaca.84.fasta.fa	Haemophilus parainfluenzae
N2_064_000G1_scaffold_4859	dasN2_064_000G1_abawaca.84.fasta.fa	Haemophilus parainfluenzae
N2_064_000G1_scaffold_1496	dasN2_064_000G1_abawaca.84.fasta.fa	Haemophilus parainfluenzae
N2_064_000G1_scaffold_641	dasN2_064_000G1_abawaca.84.fasta.fa	Haemophilus parainfluenzae
N2_064_000G1_scaffold_4474	dasN2_064_000G1_abawaca.84.fasta.fa	Haemophilus parainfluenzae
N2_064_000G1_scaffold_10570	dasN2_064_000G1_abawaca.84.fasta.fa	Haemophilus parainfluenzae
N2_064_000G1_scaffold_6677	dasN2_064_000G1_abawaca.84.fasta.fa	Haemophilus parainfluenzae
N2_064_000G1_scaffold_9207	dasN2_064_000G1_abawaca.84.fasta.fa	Haemophilus parainfluenzae
N2_064_000G1_scaffold_2487	dasN2_064_000G1_abawaca.84.fasta.fa	Haemophilus parainfluenzae
N2_064_000G1_scaffold_7971	dasN2_064_000G1_abawaca.84.fasta.fa	Haemophilus parainfluenzae
N2_064_000G1_scaffold_1060	dasN2_064_000G1_abawaca.84.fasta.fa	Haemophilus parainfluenzae
N2_064_000G1_scaffold_5058	dasN2_064_000G1_abawaca.84.fasta.fa	Haemophilus parainfluenzae
N2_064_000G1_scaffold_2910	dasN2_064_000G1_abawaca.84.fasta.fa	Haemophilus parainfluenzae
N2_064_000G1_scaffold_1737	dasN2_064_000G1_abawaca.84.fasta.fa	Haemophilus parainfluenzae
N2_064_000G1_scaffold_3301	dasN2_064_000G1_abawaca.84.fasta.fa	Haemophilus parainfluenzae
N2_064_000G1_scaffold_792	dasN2_064_000G1_abawaca.84.fasta.fa	Haemophilus parainfluenzae
N2_064_000G1_scaffold_7195	dasN2_064_000G1_abawaca.84.fasta.fa	Haemophilus parainfluenzae
N2_064_000G1_scaffold_2467	dasN2_064_000G1_abawaca.84.fasta.fa	Haemophilus parainfluenzae
N2_064_000G1_scaffold_11602	dasN2_064_000G1_concoct_3.fa	Slackia sp. CM382
N2_064_000G1_scaffold_3077	dasN2_064_000G1_concoct_3.fa	Slackia sp. CM382
N2_064_000G1_scaffold_8324	dasN2_064_000G1_concoct_3.fa	Slackia sp. CM382
N2_064_000G1_scaffold_6379	dasN2_064_000G1_concoct_3.fa	Slackia sp. CM382
N2_064_000G1_scaffold_4241	dasN2_064_000G1_concoct_3.fa	Slackia sp. CM382
N2_064_000G1_scaffold_10024	dasN2_064_000G1_concoct_3.fa	Slackia sp. CM382
N2_064_000G1_scaffold_7550	dasN2_064_000G1_concoct_3.fa	Slackia sp. CM382
N2_064_000G1_scaffold_6434	dasN2_064_000G1_concoct_3.fa	Slackia sp. CM382
N2_064_000G1_scaffold_10893	dasN2_064_000G1_concoct_3.fa	Slackia sp. CM382
N2_064_000G1_scaffold_6972	dasN2_064_000G1_concoct_3.fa	Slackia sp. CM382
N2_064_000G1_scaffold_8850	dasN2_064_000G1_concoct_3.fa	Slackia sp. CM382
N2_064_000G1_scaffold_5764	dasN2_064_000G1_concoct_3.fa	Slackia sp. CM382
N2_064_000G1_scaffold_10070	dasN2_064_000G1_concoct_3.fa	Slackia sp. CM382
N2_064_000G1_scaffold_3061	dasN2_064_000G1_concoct_3.fa	Slackia sp. CM382
N2_064_000G1_scaffold_10922	dasN2_064_000G1_concoct_3.fa	Slackia sp. CM382
N2_064_000G1_scaffold_8874	dasN2_064_000G1_concoct_3.fa	Slackia sp. CM382
N2_064_000G1_scaffold_7309	dasN2_064_000G1_concoct_3.fa	Slackia sp. CM382
N2_064_000G1_scaffold_7952	dasN2_064_000G1_concoct_3.fa	Slackia sp. CM382
N2_064_000G1_scaffold_6712	dasN2_064_000G1_concoct_3.fa	Slackia sp. CM382
N2_064_000G1_scaffold_8305	dasN2_064_000G1_concoct_3.fa	Slackia sp. CM382
N2_064_000G1_scaffold_4745	dasN2_064_000G1_concoct_3.fa	Slackia sp. CM382
N2_064_000G1_scaffold_4904	dasN2_064_000G1_concoct_3.fa	Slackia sp. CM382
N2_064_000G1_scaffold_9131	dasN2_064_000G1_concoct_3.fa	Slackia sp. CM382
N2_064_000G1_scaffold_7553	dasN2_064_000G1_concoct_3.fa	Slackia sp. CM382
N2_064_000G1_scaffold_11438	dasN2_064_000G1_concoct_3.fa	Slackia sp. CM382
N2_064_000G1_scaffold_7095	dasN2_064_000G1_concoct_3.fa	Slackia sp. CM382
N2_064_000G1_scaffold_3695	dasN2_064_000G1_concoct_3.fa	Slackia sp. CM382
N2_064_000G1_scaffold_3667	dasN2_064_000G1_concoct_3.fa	Slackia sp. CM382
N2_064_000G1_scaffold_8325	dasN2_064_000G1_concoct_3.fa	Slackia sp. CM382
N2_064_000G1_scaffold_11270	dasN2_064_000G1_concoct_3.fa	Slackia sp. CM382
N2_064_000G1_scaffold_5735	dasN2_064_000G1_concoct_3.fa	Slackia sp. CM382
N2_064_000G1_scaffold_5696	dasN2_064_000G1_concoct_3.fa	Slackia sp. CM382
N2_064_000G1_scaffold_9022	dasN2_064_000G1_concoct_3.fa	Slackia sp. CM382
N2_064_000G1_scaffold_9330	dasN2_064_000G1_concoct_3.fa	Slackia sp. CM382
N2_064_000G1_scaffold_9492	dasN2_064_000G1_concoct_3.fa	Slackia sp. CM382
N2_064_000G1_scaffold_11582	dasN2_064_000G1_concoct_3.fa	Slackia sp. CM382
N2_064_000G1_scaffold_8441	dasN2_064_000G1_concoct_3.fa	Slackia sp. CM382
N2_064_000G1_scaffold_9083	dasN2_064_000G1_concoct_3.fa	Slackia sp. CM382
N2_064_000G1_scaffold_4506	dasN2_064_000G1_concoct_3.fa	Slackia sp. CM382
N2_064_000G1_scaffold_4300	dasN2_064_000G1_concoct_3.fa	Slackia sp. CM382
N2_064_000G1_scaffold_4157	dasN2_064_000G1_concoct_3.fa	Slackia sp. CM382
N2_064_000G1_scaffold_4000	dasN2_064_000G1_concoct_3.fa	Slackia sp. CM382
N2_064_000G1_scaffold_9633	dasN2_064_000G1_concoct_3.fa	Slackia sp. CM382
N2_064_000G1_scaffold_6210	dasN2_064_000G1_concoct_3.fa	Slackia sp. CM382
N2_064_000G1_scaffold_8121	dasN2_064_000G1_concoct_3.fa	Slackia sp. CM382
N2_064_000G1_scaffold_6754	dasN2_064_000G1_concoct_3.fa	Slackia sp. CM382
N2_064_000G1_scaffold_6667	dasN2_064_000G1_concoct_3.fa	Slackia sp. CM382
N2_064_000G1_scaffold_10202	dasN2_064_000G1_concoct_3.fa	Slackia sp. CM382
N2_064_000G1_scaffold_8421	dasN2_064_000G1_concoct_3.fa	Slackia sp. CM382
N2_064_000G1_scaffold_3310	dasN2_064_000G1_concoct_3.fa	Slackia sp. CM382
N2_064_000G1_scaffold_11543	dasN2_064_000G1_concoct_3.fa	Slackia sp. CM382
N2_064_000G1_scaffold_8599	dasN2_064_000G1_concoct_3.fa	Slackia sp. CM382
N2_064_000G1_scaffold_8070	dasN2_064_000G1_concoct_3.fa	Slackia sp. CM382
N2_064_000G1_scaffold_4238	dasN2_064_000G1_concoct_3.fa	Slackia sp. CM382
N2_064_000G1_scaffold_8147	dasN2_064_000G1_concoct_3.fa	Slackia sp. CM382
N2_064_000G1_scaffold_9893	dasN2_064_000G1_concoct_3.fa	Slackia sp. CM382
N2_064_000G1_scaffold_9194	dasN2_064_000G1_concoct_3.fa	Slackia sp. CM382
N2_064_000G1_scaffold_5734	dasN2_064_000G1_concoct_3.fa	Slackia sp. CM382
N2_064_000G1_scaffold_7590	dasN2_064_000G1_concoct_3.fa	Slackia sp. CM382
N2_064_000G1_scaffold_5172	dasN2_064_000G1_concoct_3.fa	Slackia sp. CM382
N2_064_000G1_scaffold_2723	dasN2_064_000G1_concoct_3.fa	Slackia sp. CM382
N2_064_000G1_scaffold_7624	dasN2_064_000G1_concoct_3.fa	Slackia sp. CM382
N2_064_000G1_scaffold_2778	dasN2_064_000G1_concoct_3.fa	Slackia sp. CM382
N2_064_000G1_scaffold_8569	dasN2_064_000G1_concoct_3.fa	Slackia sp. CM382
N2_064_000G1_scaffold_9439	dasN2_064_000G1_concoct_3.fa	Slackia sp. CM382
N2_064_000G1_scaffold_7050	dasN2_064_000G1_concoct_3.fa	Slackia sp. CM382
N2_064_000G1_scaffold_8978	dasN2_064_000G1_concoct_3.fa	Slackia sp. CM382
N2_064_000G1_scaffold_3219	dasN2_064_000G1_concoct_3.fa	Slackia sp. CM382
N2_064_000G1_scaffold_6710	dasN2_064_000G1_concoct_3.fa	Slackia sp. CM382
N2_064_000G1_scaffold_10212	dasN2_064_000G1_concoct_3.fa	Slackia sp. CM382
N2_064_000G1_scaffold_5312	dasN2_064_000G1_concoct_3.fa	Slackia sp. CM382
N2_064_000G1_scaffold_8227	dasN2_064_000G1_concoct_3.fa	Slackia sp. CM382
N2_064_000G1_scaffold_10464	dasN2_064_000G1_concoct_3.fa	Slackia sp. CM382
N2_064_000G1_scaffold_8211	dasN2_064_000G1_concoct_3.fa	Slackia sp. CM382
N2_064_000G1_scaffold_10555	dasN2_064_000G1_concoct_3.fa	Slackia sp. CM382
N2_064_000G1_scaffold_10990	dasN2_064_000G1_concoct_3.fa	Slackia sp. CM382
N2_064_000G1_scaffold_11334	dasN2_064_000G1_concoct_3.fa	Slackia sp. CM382
N2_064_000G1_scaffold_6524	dasN2_064_000G1_concoct_3.fa	Slackia sp. CM382
N2_064_000G1_scaffold_8223	dasN2_064_000G1_concoct_3.fa	Slackia sp. CM382
N2_064_000G1_scaffold_5304	dasN2_064_000G1_concoct_3.fa	Slackia sp. CM382
N2_064_000G1_scaffold_5102	dasN2_064_000G1_concoct_3.fa	Slackia sp. CM382
N2_064_000G1_scaffold_3238	dasN2_064_000G1_concoct_3.fa	Slackia sp. CM382
N2_064_000G1_scaffold_7512	dasN2_064_000G1_concoct_3.fa	Slackia sp. CM382
N2_064_000G1_scaffold_9769	dasN2_064_000G1_concoct_3.fa	Slackia sp. CM382
N2_064_000G1_scaffold_9718	dasN2_064_000G1_concoct_3.fa	Slackia sp. CM382
N2_064_000G1_scaffold_9815	dasN2_064_000G1_concoct_3.fa	Slackia sp. CM382
N2_064_000G1_scaffold_7598	dasN2_064_000G1_concoct_3.fa	Slackia sp. CM382
N2_064_000G1_scaffold_7982	dasN2_064_000G1_concoct_3.fa	Slackia sp. CM382
N2_064_000G1_scaffold_8893	dasN2_064_000G1_concoct_3.fa	Slackia sp. CM382
N2_064_000G1_scaffold_9322	dasN2_064_000G1_concoct_3.fa	Slackia sp. CM382
N2_064_000G1_scaffold_9903	dasN2_064_000G1_concoct_3.fa	Slackia sp. CM382
N2_064_000G1_scaffold_10490	dasN2_064_000G1_concoct_3.fa	Slackia sp. CM382
N2_064_000G1_scaffold_5242	dasN2_064_000G1_concoct_3.fa	Slackia sp. CM382
N2_064_000G1_scaffold_11244	dasN2_064_000G1_concoct_3.fa	Slackia sp. CM382
N2_064_000G1_scaffold_3615	dasN2_064_000G1_concoct_3.fa	Slackia sp. CM382
N2_064_000G1_scaffold_7503	dasN2_064_000G1_concoct_3.fa	Slackia sp. CM382
N2_064_000G1_scaffold_6270	dasN2_064_000G1_concoct_3.fa	Slackia sp. CM382
N2_064_000G1_scaffold_4301	dasN2_064_000G1_concoct_3.fa	Slackia sp. CM382
N2_064_000G1_scaffold_10433	dasN2_064_000G1_concoct_3.fa	Slackia sp. CM382
N2_064_000G1_scaffold_7629	dasN2_064_000G1_concoct_3.fa	Slackia sp. CM382
N2_064_000G1_scaffold_3962	dasN2_064_000G1_concoct_3.fa	Slackia sp. CM382
N2_064_000G1_scaffold_5276	dasN2_064_000G1_concoct_3.fa	Slackia sp. CM382
N2_064_000G1_scaffold_10852	dasN2_064_000G1_concoct_3.fa	Slackia sp. CM382
N2_064_000G1_scaffold_8732	dasN2_064_000G1_concoct_3.fa	Slackia sp. CM382
N2_064_000G1_scaffold_7508	dasN2_064_000G1_concoct_3.fa	Slackia sp. CM382
N2_064_000G1_scaffold_9560	dasN2_064_000G1_concoct_3.fa	Slackia sp. CM382
N2_064_000G1_scaffold_5722	dasN2_064_000G1_concoct_3.fa	Slackia sp. CM382
N2_064_000G1_scaffold_11589	dasN2_064_000G1_concoct_3.fa	Slackia sp. CM382
N2_064_000G1_scaffold_5824	dasN2_064_000G1_concoct_3.fa	Slackia sp. CM382
N2_064_000G1_scaffold_7460	dasN2_064_000G1_concoct_3.fa	Slackia sp. CM382
N2_064_000G1_scaffold_2640	dasN2_064_000G1_concoct_3.fa	Slackia sp. CM382
N2_064_000G1_scaffold_8176	dasN2_064_000G1_concoct_3.fa	Slackia sp. CM382
N2_064_000G1_scaffold_3560	dasN2_064_000G1_concoct_3.fa	Slackia sp. CM382
N2_064_000G1_scaffold_9341	dasN2_064_000G1_concoct_3.fa	Slackia sp. CM382
N2_064_000G1_scaffold_8135	dasN2_064_000G1_concoct_3.fa	Slackia sp. CM382
N2_064_000G1_scaffold_6898	dasN2_064_000G1_concoct_3.fa	Slackia sp. CM382
N2_064_000G1_scaffold_4966	dasN2_064_000G1_concoct_3.fa	Slackia sp. CM382
N2_064_000G1_scaffold_10533	dasN2_064_000G1_concoct_3.fa	Slackia sp. CM382
N2_064_000G1_scaffold_5711	dasN2_064_000G1_concoct_3.fa	Slackia sp. CM382
N2_064_000G1_scaffold_6960	dasN2_064_000G1_concoct_3.fa	Slackia sp. CM382
N2_064_000G1_scaffold_10463	dasN2_064_000G1_concoct_3.fa	Slackia sp. CM382
N2_064_000G1_scaffold_3952	dasN2_064_000G1_concoct_3.fa	Slackia sp. CM382
N2_064_000G1_scaffold_8224	dasN2_064_000G1_concoct_3.fa	Slackia sp. CM382
N2_064_000G1_scaffold_5064	dasN2_064_000G1_concoct_3.fa	Slackia sp. CM382
N2_064_000G1_scaffold_7960	dasN2_064_000G1_concoct_3.fa	Slackia sp. CM382
N2_064_000G1_scaffold_6763	dasN2_064_000G1_concoct_3.fa	Slackia sp. CM382
N2_064_000G1_scaffold_6068	dasN2_064_000G1_concoct_3.fa	Slackia sp. CM382
N2_064_000G1_scaffold_2813	dasN2_064_000G1_concoct_3.fa	Slackia sp. CM382
N2_064_000G1_scaffold_9648	dasN2_064_000G1_concoct_3.fa	Slackia sp. CM382
N2_064_000G1_scaffold_6649	dasN2_064_000G1_concoct_3.fa	Slackia sp. CM382
N2_064_000G1_scaffold_8062	dasN2_064_000G1_concoct_3.fa	Slackia sp. CM382
N2_064_000G1_scaffold_8084	dasN2_064_000G1_concoct_3.fa	Slackia sp. CM382
N2_064_000G1_scaffold_6020	dasN2_064_000G1_concoct_3.fa	Slackia sp. CM382
N2_064_000G1_scaffold_10974	dasN2_064_000G1_concoct_3.fa	Slackia sp. CM382
N2_064_000G1_scaffold_9746	dasN2_064_000G1_concoct_3.fa	Slackia sp. CM382
N2_064_000G1_scaffold_9770	dasN2_064_000G1_concoct_3.fa	Slackia sp. CM382
N2_064_000G1_scaffold_6945	dasN2_064_000G1_concoct_3.fa	Slackia sp. CM382
N2_064_000G1_scaffold_3895	dasN2_064_000G1_concoct_3.fa	Slackia sp. CM382
N2_064_000G1_scaffold_2771	dasN2_064_000G1_concoct_3.fa	Slackia sp. CM382
N2_064_000G1_scaffold_10585	dasN2_064_000G1_concoct_3.fa	Slackia sp. CM382
N2_064_000G1_scaffold_3487	dasN2_064_000G1_concoct_3.fa	Slackia sp. CM382
N2_064_000G1_scaffold_5729	dasN2_064_000G1_concoct_3.fa	Slackia sp. CM382
N2_064_000G1_scaffold_9766	dasN2_064_000G1_concoct_3.fa	Slackia sp. CM382
N2_064_000G1_scaffold_9742	dasN2_064_000G1_concoct_3.fa	Slackia sp. CM382
N2_064_000G1_scaffold_5657	dasN2_064_000G1_concoct_3.fa	Slackia sp. CM382
N2_064_000G1_scaffold_3378	dasN2_064_000G1_concoct_3.fa	Slackia sp. CM382
N2_064_000G1_scaffold_6408	dasN2_064_000G1_concoct_3.fa	Slackia sp. CM382
N2_064_000G1_scaffold_7880	dasN2_064_000G1_concoct_3.fa	Slackia sp. CM382
N2_064_000G1_scaffold_10336	dasN2_064_000G1_concoct_3.fa	Slackia sp. CM382
N2_064_000G1_scaffold_5444	dasN2_064_000G1_concoct_3.fa	Slackia sp. CM382
N2_064_000G1_scaffold_6371	dasN2_064_000G1_concoct_3.fa	Slackia sp. CM382
N2_064_000G1_scaffold_5892	dasN2_064_000G1_concoct_3.fa	Slackia sp. CM382
N2_064_000G1_scaffold_6821	dasN2_064_000G1_concoct_3.fa	Slackia sp. CM382
N2_064_000G1_scaffold_6059	dasN2_064_000G1_concoct_3.fa	Slackia sp. CM382
N2_064_000G1_scaffold_6305	dasN2_064_000G1_concoct_3.fa	Slackia sp. CM382
N2_064_000G1_scaffold_9123	dasN2_064_000G1_concoct_3.fa	Slackia sp. CM382
N2_064_000G1_scaffold_6377	dasN2_064_000G1_concoct_3.fa	Slackia sp. CM382
N2_064_000G1_scaffold_10454	dasN2_064_000G1_concoct_3.fa	Slackia sp. CM382
N2_064_000G1_scaffold_3945	dasN2_064_000G1_concoct_3.fa	Slackia sp. CM382
N2_064_000G1_scaffold_10825	dasN2_064_000G1_concoct_3.fa	Slackia sp. CM382
N2_064_000G1_scaffold_6829	dasN2_064_000G1_concoct_3.fa	Slackia sp. CM382
N2_064_000G1_scaffold_6926	dasN2_064_000G1_concoct_3.fa	Slackia sp. CM382
N2_064_000G1_scaffold_4878	dasN2_064_000G1_concoct_3.fa	Slackia sp. CM382
N2_064_000G1_scaffold_4207	dasN2_064_000G1_concoct_3.fa	Slackia sp. CM382
N2_064_000G1_scaffold_10441	dasN2_064_000G1_concoct_3.fa	Slackia sp. CM382
N2_064_000G1_scaffold_6491	dasN2_064_000G1_concoct_3.fa	Slackia sp. CM382
N2_064_000G1_scaffold_8034	dasN2_064_000G1_concoct_3.fa	Slackia sp. CM382
N2_064_000G1_scaffold_4727	dasN2_064_000G1_concoct_3.fa	Slackia sp. CM382
N2_064_000G1_scaffold_11061	dasN2_064_000G1_concoct_3.fa	Slackia sp. CM382
N2_064_000G1_scaffold_10639	dasN2_064_000G1_concoct_3.fa	Slackia sp. CM382
N2_064_000G1_scaffold_3812	dasN2_064_000G1_concoct_3.fa	Slackia sp. CM382
N2_064_000G1_scaffold_11332	dasN2_064_000G1_concoct_3.fa	Slackia sp. CM382
N2_064_000G1_scaffold_2716	dasN2_064_000G1_concoct_3.fa	Slackia sp. CM382
N2_064_000G1_scaffold_9390	dasN2_064_000G1_concoct_3.fa	Slackia sp. CM382
N2_064_000G1_scaffold_11341	dasN2_064_000G1_concoct_3.fa	Slackia sp. CM382
N2_064_000G1_scaffold_5504	dasN2_064_000G1_concoct_3.fa	Slackia sp. CM382
N2_064_000G1_scaffold_10626	dasN2_064_000G1_concoct_3.fa	Slackia sp. CM382
N2_064_000G1_scaffold_9414	dasN2_064_000G1_concoct_3.fa	Slackia sp. CM382
N2_064_000G1_scaffold_7533	dasN2_064_000G1_concoct_3.fa	Slackia sp. CM382
N2_064_000G1_scaffold_6742	dasN2_064_000G1_concoct_3.fa	Slackia sp. CM382
N2_064_000G1_scaffold_10205	dasN2_064_000G1_concoct_3.fa	Slackia sp. CM382
N2_064_000G1_scaffold_10975	dasN2_064_000G1_concoct_3.fa	Slackia sp. CM382
N2_064_000G1_scaffold_2179	dasN2_064_000G1_concoct_3.fa	Slackia sp. CM382
N2_064_000G1_scaffold_2020	dasN2_064_000G1_concoct_3.fa	Slackia sp. CM382
N2_064_000G1_scaffold_8137	dasN2_064_000G1_concoct_3.fa	Slackia sp. CM382
N2_064_000G1_scaffold_7213	dasN2_064_000G1_concoct_3.fa	Slackia sp. CM382
N2_064_000G1_scaffold_10249	dasN2_064_000G1_concoct_3.fa	Slackia sp. CM382
N2_064_000G1_scaffold_8872	dasN2_064_000G1_concoct_3.fa	Slackia sp. CM382
N2_064_000G1_scaffold_10263	dasN2_064_000G1_concoct_3.fa	Slackia sp. CM382
N2_064_000G1_scaffold_7136	dasN2_064_000G1_concoct_3.fa	Slackia sp. CM382
N2_064_000G1_scaffold_3971	dasN2_064_000G1_concoct_3.fa	Slackia sp. CM382
N2_064_000G1_scaffold_8720	dasN2_064_000G1_concoct_3.fa	Slackia sp. CM382
N2_064_000G1_scaffold_3942	dasN2_064_000G1_concoct_3.fa	Slackia sp. CM382
N2_064_000G1_scaffold_8845	dasN2_064_000G1_concoct_3.fa	Slackia sp. CM382
N2_064_000G1_scaffold_7176	dasN2_064_000G1_concoct_3.fa	Slackia sp. CM382
N2_064_000G1_scaffold_5742	dasN2_064_000G1_concoct_3.fa	Slackia sp. CM382
N2_064_000G1_scaffold_8508	dasN2_064_000G1_concoct_3.fa	Slackia sp. CM382
N2_064_000G1_scaffold_8181	dasN2_064_000G1_concoct_3.fa	Slackia sp. CM382
N2_064_000G1_scaffold_11485	dasN2_064_000G1_concoct_3.fa	Slackia sp. CM382
N2_064_000G1_scaffold_9172	dasN2_064_000G1_concoct_3.fa	Slackia sp. CM382
N2_064_000G1_scaffold_5100	dasN2_064_000G1_concoct_3.fa	Slackia sp. CM382
N2_064_000G1_scaffold_4290	dasN2_064_000G1_concoct_3.fa	Slackia sp. CM382
N2_064_000G1_scaffold_4953	dasN2_064_000G1_concoct_3.fa	Slackia sp. CM382
N2_064_000G1_scaffold_3568	dasN2_064_000G1_concoct_3.fa	Slackia sp. CM382
N2_064_000G1_scaffold_5336	dasN2_064_000G1_concoct_3.fa	Slackia sp. CM382
N2_064_000G1_scaffold_7155	dasN2_064_000G1_concoct_3.fa	Slackia sp. CM382
N2_064_000G1_scaffold_5120	dasN2_064_000G1_concoct_3.fa	Slackia sp. CM382
N2_064_000G1_scaffold_5691	dasN2_064_000G1_concoct_3.fa	Slackia sp. CM382
N2_064_000G1_scaffold_8762	dasN2_064_000G1_concoct_3.fa	Slackia sp. CM382
N2_064_000G1_scaffold_9626	dasN2_064_000G1_concoct_3.fa	Slackia sp. CM382
N2_064_000G1_scaffold_8840	dasN2_064_000G1_concoct_3.fa	Slackia sp. CM382
N2_064_000G1_scaffold_5451	dasN2_064_000G1_concoct_3.fa	Slackia sp. CM382
N2_064_000G1_scaffold_5268	dasN2_064_000G1_concoct_3.fa	Slackia sp. CM382
N2_064_000G1_scaffold_2872	dasN2_064_000G1_concoct_3.fa	Slackia sp. CM382
N2_064_000G1_scaffold_7280	dasN2_064_000G1_concoct_3.fa	Slackia sp. CM382
N2_064_000G1_scaffold_5229	dasN2_064_000G1_concoct_3.fa	Slackia sp. CM382
N2_064_000G1_scaffold_2574	dasN2_064_000G1_concoct_3.fa	Slackia sp. CM382
N2_064_000G1_scaffold_6978	dasN2_064_000G1_concoct_3.fa	Slackia sp. CM382
N2_064_000G1_scaffold_5865	dasN2_064_000G1_concoct_3.fa	Slackia sp. CM382
N2_064_000G1_scaffold_10363	dasN2_064_000G1_concoct_3.fa	Slackia sp. CM382
N2_064_000G1_scaffold_8262	dasN2_064_000G1_concoct_3.fa	Slackia sp. CM382
N2_064_000G1_scaffold_6374	dasN2_064_000G1_concoct_3.fa	Slackia sp. CM382
N2_064_000G1_scaffold_7967	dasN2_064_000G1_concoct_3.fa	Slackia sp. CM382
N2_064_000G1_scaffold_7077	dasN2_064_000G1_concoct_3.fa	Slackia sp. CM382
N2_064_000G1_scaffold_10899	dasN2_064_000G1_concoct_3.fa	Slackia sp. CM382
N2_064_000G1_scaffold_5498	dasN2_064_000G1_concoct_3.fa	Slackia sp. CM382
N2_064_000G1_scaffold_9681	dasN2_064_000G1_concoct_3.fa	Slackia sp. CM382
N2_064_000G1_scaffold_9506	dasN2_064_000G1_concoct_3.fa	Slackia sp. CM382
N2_064_000G1_scaffold_5475	dasN2_064_000G1_concoct_3.fa	Slackia sp. CM382
N2_064_000G1_scaffold_5724	dasN2_064_000G1_concoct_3.fa	Slackia sp. CM382
N2_064_000G1_scaffold_7749	dasN2_064_000G1_concoct_3.fa	Slackia sp. CM382
N2_064_000G1_scaffold_8752	dasN2_064_000G1_concoct_3.fa	Slackia sp. CM382
N2_064_000G1_scaffold_6454	dasN2_064_000G1_concoct_3.fa	Slackia sp. CM382
N2_064_000G1_scaffold_5516	dasN2_064_000G1_concoct_3.fa	Slackia sp. CM382
N2_064_000G1_scaffold_9089	dasN2_064_000G1_concoct_3.fa	Slackia sp. CM382
N2_064_000G1_scaffold_10022	dasN2_064_000G1_concoct_3.fa	Slackia sp. CM382
N2_064_000G1_scaffold_6129	dasN2_064_000G1_concoct_3.fa	Slackia sp. CM382
N2_064_000G1_scaffold_5390	dasN2_064_000G1_concoct_3.fa	Slackia sp. CM382
N2_064_000G1_scaffold_7164	dasN2_064_000G1_concoct_3.fa	Slackia sp. CM382
N2_064_000G1_scaffold_7721	dasN2_064_000G1_concoct_3.fa	Slackia sp. CM382
N2_064_000G1_scaffold_8878	dasN2_064_000G1_concoct_3.fa	Slackia sp. CM382
N2_064_000G1_scaffold_8409	dasN2_064_000G1_concoct_3.fa	Slackia sp. CM382
N2_064_000G1_scaffold_5248	dasN2_064_000G1_concoct_3.fa	Slackia sp. CM382
N2_064_000G1_scaffold_7518	dasN2_064_000G1_concoct_3.fa	Slackia sp. CM382
N2_064_000G1_scaffold_10800	dasN2_064_000G1_concoct_3.fa	Slackia sp. CM382
N2_064_000G1_scaffold_2163	dasN2_064_000G1_concoct_3.fa	Slackia sp. CM382
N2_064_000G1_scaffold_7001	dasN2_064_000G1_concoct_3.fa	Slackia sp. CM382
N2_064_000G1_scaffold_6112	dasN2_064_000G1_concoct_3.fa	Slackia sp. CM382
N2_064_000G1_scaffold_6121	dasN2_064_000G1_concoct_3.fa	Slackia sp. CM382
N2_064_000G1_scaffold_9978	dasN2_064_000G1_concoct_3.fa	Slackia sp. CM382
N2_064_000G1_scaffold_8656	dasN2_064_000G1_concoct_3.fa	Slackia sp. CM382
N2_064_000G1_scaffold_6026	dasN2_064_000G1_concoct_3.fa	Slackia sp. CM382
N2_064_000G1_scaffold_4710	dasN2_064_000G1_concoct_3.fa	Slackia sp. CM382
N2_064_000G1_scaffold_11609	dasN2_064_000G1_concoct_3.fa	Slackia sp. CM382
N2_064_000G1_scaffold_5315	dasN2_064_000G1_concoct_3.fa	Slackia sp. CM382
N2_064_000G1_scaffold_8802	dasN2_064_000G1_concoct_3.fa	Slackia sp. CM382
N2_064_000G1_scaffold_9565	dasN2_064_000G1_concoct_3.fa	Slackia sp. CM382
N2_064_000G1_scaffold_6699	dasN2_064_000G1_concoct_3.fa	Slackia sp. CM382
N2_064_000G1_scaffold_5851	dasN2_064_000G1_concoct_3.fa	Slackia sp. CM382
N2_064_000G1_scaffold_8851	dasN2_064_000G1_concoct_3.fa	Slackia sp. CM382
N2_064_000G1_scaffold_11236	dasN2_064_000G1_concoct_3.fa	Slackia sp. CM382
N2_064_000G1_scaffold_10290	dasN2_064_000G1_concoct_3.fa	Slackia sp. CM382
N2_064_000G1_scaffold_5983	dasN2_064_000G1_concoct_3.fa	Slackia sp. CM382
N2_064_000G1_scaffold_4396	dasN2_064_000G1_concoct_3.fa	Slackia sp. CM382
N2_064_000G1_scaffold_10559	dasN2_064_000G1_concoct_3.fa	Slackia sp. CM382
N2_064_000G1_scaffold_7942	dasN2_064_000G1_concoct_3.fa	Slackia sp. CM382
N2_064_000G1_scaffold_4503	dasN2_064_000G1_concoct_3.fa	Slackia sp. CM382
N2_064_000G1_scaffold_7587	dasN2_064_000G1_concoct_3.fa	Slackia sp. CM382
N2_064_000G1_scaffold_4311	dasN2_064_000G1_concoct_3.fa	Slackia sp. CM382
N2_064_000G1_scaffold_5678	dasN2_064_000G1_concoct_3.fa	Slackia sp. CM382
N2_064_000G1_scaffold_8263	dasN2_064_000G1_concoct_3.fa	Slackia sp. CM382
N2_064_000G1_scaffold_6123	dasN2_064_000G1_concoct_3.fa	Slackia sp. CM382
N2_064_000G1_scaffold_4044	dasN2_064_000G1_concoct_3.fa	Slackia sp. CM382
N2_064_000G1_scaffold_8698	dasN2_064_000G1_concoct_3.fa	Slackia sp. CM382
N2_064_000G1_scaffold_4939	dasN2_064_000G1_concoct_3.fa	Slackia sp. CM382
N2_064_000G1_scaffold_2176	dasN2_064_000G1_concoct_3.fa	Slackia sp. CM382
N2_064_000G1_scaffold_6496	dasN2_064_000G1_concoct_3.fa	Slackia sp. CM382
N2_064_000G1_scaffold_5009	dasN2_064_000G1_concoct_3.fa	Slackia sp. CM382
N2_064_000G1_scaffold_3632	dasN2_064_000G1_concoct_3.fa	Slackia sp. CM382
N2_064_000G1_scaffold_8386	dasN2_064_000G1_concoct_3.fa	Slackia sp. CM382
N2_064_000G1_scaffold_9247	dasN2_064_000G1_concoct_3.fa	Slackia sp. CM382
N2_064_000G1_scaffold_9777	dasN2_064_000G1_concoct_3.fa	Slackia sp. CM382
N2_064_000G1_scaffold_5111	dasN2_064_000G1_concoct_3.fa	Slackia sp. CM382
N2_064_000G1_scaffold_9620	dasN2_064_000G1_concoct_3.fa	Slackia sp. CM382
N2_064_000G1_scaffold_9650	dasN2_064_000G1_concoct_3.fa	Slackia sp. CM382
N2_064_000G1_scaffold_3811	dasN2_064_000G1_concoct_3.fa	Slackia sp. CM382
N2_064_000G1_scaffold_4560	dasN2_064_000G1_concoct_3.fa	Slackia sp. CM382
N2_064_000G1_scaffold_8991	dasN2_064_000G1_concoct_3.fa	Slackia sp. CM382
N2_064_000G1_scaffold_10113	dasN2_064_000G1_concoct_3.fa	Slackia sp. CM382
N2_064_000G1_scaffold_5924	dasN2_064_000G1_concoct_3.fa	Slackia sp. CM382
N2_064_000G1_scaffold_5625	dasN2_064_000G1_concoct_3.fa	Slackia sp. CM382
N2_064_000G1_scaffold_5036	dasN2_064_000G1_concoct_3.fa	Slackia sp. CM382
N2_064_000G1_scaffold_9263	dasN2_064_000G1_concoct_3.fa	Slackia sp. CM382
N2_064_000G1_scaffold_6258	dasN2_064_000G1_concoct_3.fa	Slackia sp. CM382
N2_064_000G1_scaffold_4409	dasN2_064_000G1_concoct_3.fa	Slackia sp. CM382
N2_064_000G1_scaffold_4342	dasN2_064_000G1_concoct_3.fa	Slackia sp. CM382
N2_064_000G1_scaffold_7450	dasN2_064_000G1_concoct_3.fa	Slackia sp. CM382
N2_064_000G1_scaffold_4573	dasN2_064_000G1_concoct_3.fa	Slackia sp. CM382
N2_064_000G1_scaffold_6590	dasN2_064_000G1_concoct_3.fa	Slackia sp. CM382
N2_064_000G1_scaffold_8641	dasN2_064_000G1_concoct_3.fa	Slackia sp. CM382
N2_064_000G1_scaffold_7469	dasN2_064_000G1_concoct_3.fa	Slackia sp. CM382
N2_064_000G1_scaffold_8875	dasN2_064_000G1_concoct_3.fa	Slackia sp. CM382
N2_064_000G1_scaffold_6725	dasN2_064_000G1_concoct_3.fa	Slackia sp. CM382
N2_064_000G1_scaffold_7883	dasN2_064_000G1_concoct_3.fa	Slackia sp. CM382
N2_064_000G1_scaffold_11161	dasN2_064_000G1_concoct_3.fa	Slackia sp. CM382
N2_064_000G1_scaffold_4915	dasN2_064_000G1_concoct_3.fa	Slackia sp. CM382
N2_064_000G1_scaffold_10376	dasN2_064_000G1_concoct_3.fa	Slackia sp. CM382
N2_064_000G1_scaffold_3365	dasN2_064_000G1_concoct_3.fa	Slackia sp. CM382
N2_064_000G1_scaffold_3762	dasN2_064_000G1_concoct_3.fa	Slackia sp. CM382
N2_064_000G1_scaffold_10693	dasN2_064_000G1_concoct_3.fa	Slackia sp. CM382
N2_064_000G1_scaffold_6088	dasN2_064_000G1_concoct_3.fa	Slackia sp. CM382
N2_064_000G1_scaffold_3718	dasN2_064_000G1_concoct_3.fa	Slackia sp. CM382
N2_064_000G1_scaffold_4653	dasN2_064_000G1_concoct_3.fa	Slackia sp. CM382
N2_064_000G1_scaffold_4930	dasN2_064_000G1_concoct_3.fa	Slackia sp. CM382
N2_064_000G1_scaffold_9951	dasN2_064_000G1_concoct_3.fa	Slackia sp. CM382
N2_064_000G1_scaffold_3997	dasN2_064_000G1_concoct_3.fa	Slackia sp. CM382
N2_064_000G1_scaffold_6267	dasN2_064_000G1_concoct_3.fa	Slackia sp. CM382
N2_064_000G1_scaffold_8087	dasN2_064_000G1_concoct_3.fa	Slackia sp. CM382
N2_064_000G1_scaffold_8201	dasN2_064_000G1_concoct_3.fa	Slackia sp. CM382
N2_064_000G1_scaffold_8534	dasN2_064_000G1_concoct_3.fa	Slackia sp. CM382
N2_064_000G1_scaffold_8770	dasN2_064_000G1_concoct_3.fa	Slackia sp. CM382
N2_064_000G1_scaffold_8283	dasN2_064_000G1_concoct_3.fa	Slackia sp. CM382
N2_064_000G1_scaffold_8655	dasN2_064_000G1_concoct_3.fa	Slackia sp. CM382
N2_064_000G1_scaffold_8586	dasN2_064_000G1_concoct_3.fa	Slackia sp. CM382
N2_064_000G1_scaffold_7461	dasN2_064_000G1_concoct_3.fa	Slackia sp. CM382
N2_064_000G1_scaffold_10784	dasN2_064_000G1_concoct_3.fa	Slackia sp. CM382
N2_064_000G1_scaffold_5443	dasN2_064_000G1_concoct_3.fa	Slackia sp. CM382
N2_064_000G1_scaffold_3926	dasN2_064_000G1_concoct_3.fa	Slackia sp. CM382
N2_064_000G1_scaffold_11603	dasN2_064_000G1_concoct_3.fa	Slackia sp. CM382
N2_064_000G1_scaffold_5086	dasN2_064_000G1_concoct_3.fa	Slackia sp. CM382
N2_064_000G1_scaffold_9623	dasN2_064_000G1_concoct_3.fa	Slackia sp. CM382
N2_064_000G1_scaffold_8650	dasN2_064_000G1_concoct_3.fa	Slackia sp. CM382
N2_064_000G1_scaffold_8820	dasN2_064_000G1_concoct_3.fa	Slackia sp. CM382
N2_064_000G1_scaffold_9776	dasN2_064_000G1_concoct_3.fa	Slackia sp. CM382
N2_064_000G1_scaffold_7526	dasN2_064_000G1_concoct_3.fa	Slackia sp. CM382
N2_064_000G1_scaffold_5531	dasN2_064_000G1_concoct_3.fa	Slackia sp. CM382
N2_064_000G1_scaffold_7209	dasN2_064_000G1_concoct_3.fa	Slackia sp. CM382
N2_064_000G1_scaffold_8052	dasN2_064_000G1_concoct_3.fa	Slackia sp. CM382
N2_064_000G1_scaffold_8434	dasN2_064_000G1_concoct_3.fa	Slackia sp. CM382
N2_064_000G1_scaffold_8843	dasN2_064_000G1_concoct_3.fa	Slackia sp. CM382
N2_064_000G1_scaffold_8566	dasN2_064_000G1_concoct_3.fa	Slackia sp. CM382
N2_064_000G1_scaffold_5347	dasN2_064_000G1_concoct_3.fa	Slackia sp. CM382
N2_064_000G1_scaffold_5988	dasN2_064_000G1_concoct_3.fa	Slackia sp. CM382
N2_064_000G1_scaffold_5189	dasN2_064_000G1_concoct_3.fa	Slackia sp. CM382
N2_064_000G1_scaffold_4339	dasN2_064_000G1_concoct_3.fa	Slackia sp. CM382
N2_064_000G1_scaffold_9964	dasN2_064_000G1_concoct_3.fa	Slackia sp. CM382
N2_064_000G1_scaffold_7496	dasN2_064_000G1_concoct_3.fa	Slackia sp. CM382
N2_064_000G1_scaffold_9265	dasN2_064_000G1_concoct_3.fa	Slackia sp. CM382
N2_064_000G1_scaffold_9561	dasN2_064_000G1_concoct_3.fa	Slackia sp. CM382
N2_064_000G1_scaffold_5509	dasN2_064_000G1_concoct_3.fa	Slackia sp. CM382
N2_064_000G1_scaffold_6013	dasN2_064_000G1_concoct_3.fa	Slackia sp. CM382
N2_064_000G1_scaffold_8923	dasN2_064_000G1_concoct_3.fa	Slackia sp. CM382
N2_064_000G1_scaffold_7577	dasN2_064_000G1_concoct_3.fa	Slackia sp. CM382
N2_064_000G1_scaffold_9180	dasN2_064_000G1_concoct_3.fa	Slackia sp. CM382
N2_064_000G1_scaffold_5806	dasN2_064_000G1_concoct_3.fa	Slackia sp. CM382
N2_064_000G1_scaffold_8129	dasN2_064_000G1_concoct_3.fa	Slackia sp. CM382
N2_064_000G1_scaffold_6899	dasN2_064_000G1_concoct_3.fa	Slackia sp. CM382
N2_064_000G1_scaffold_8058	dasN2_064_000G1_concoct_3.fa	Slackia sp. CM382
N2_064_000G1_scaffold_7758	dasN2_064_000G1_concoct_3.fa	Slackia sp. CM382
N2_064_000G1_scaffold_9246	dasN2_064_000G1_concoct_3.fa	Slackia sp. CM382
N2_064_000G1_scaffold_9115	dasN2_064_000G1_concoct_3.fa	Slackia sp. CM382
N2_064_000G1_scaffold_3681	dasN2_064_000G1_concoct_3.fa	Slackia sp. CM382
N2_064_000G1_scaffold_10187	dasN2_064_000G1_concoct_3.fa	Slackia sp. CM382
N2_064_000G1_scaffold_10191	dasN2_064_000G1_concoct_3.fa	Slackia sp. CM382
N2_064_000G1_scaffold_8050	dasN2_064_000G1_concoct_3.fa	Slackia sp. CM382
N2_064_000G1_scaffold_5356	dasN2_064_000G1_concoct_3.fa	Slackia sp. CM382
N2_064_000G1_scaffold_5637	dasN2_064_000G1_concoct_3.fa	Slackia sp. CM382
N2_064_000G1_scaffold_2678	dasN2_064_000G1_concoct_3.fa	Slackia sp. CM382
N2_064_000G1_scaffold_7329	dasN2_064_000G1_concoct_3.fa	Slackia sp. CM382
N2_064_000G1_scaffold_9896	dasN2_064_000G1_concoct_3.fa	Slackia sp. CM382
N2_064_000G1_scaffold_8079	dasN2_064_000G1_concoct_3.fa	Slackia sp. CM382
N2_064_000G1_scaffold_7046	dasN2_064_000G1_concoct_3.fa	Slackia sp. CM382
N2_064_000G1_scaffold_5800	dasN2_064_000G1_concoct_3.fa	Slackia sp. CM382
N2_064_000G1_scaffold_9055	dasN2_064_000G1_concoct_3.fa	Slackia sp. CM382
N2_064_000G1_scaffold_7801	dasN2_064_000G1_concoct_3.fa	Slackia sp. CM382
N2_064_000G1_scaffold_4855	dasN2_064_000G1_concoct_3.fa	Slackia sp. CM382
N2_064_000G1_scaffold_9038	dasN2_064_000G1_concoct_3.fa	Slackia sp. CM382
N2_064_000G1_scaffold_3629	dasN2_064_000G1_concoct_3.fa	Slackia sp. CM382
N2_064_000G1_scaffold_11524	dasN2_064_000G1_concoct_3.fa	Slackia sp. CM382
N2_064_000G1_scaffold_10779	dasN2_064_000G1_concoct_3.fa	Slackia sp. CM382
N2_064_000G1_scaffold_5168	dasN2_064_000G1_concoct_3.fa	Slackia sp. CM382
N2_064_000G1_scaffold_4372	dasN2_064_000G1_concoct_3.fa	Slackia sp. CM382
N2_064_000G1_scaffold_7664	dasN2_064_000G1_concoct_3.fa	Slackia sp. CM382
N2_064_000G1_scaffold_2699	dasN2_064_000G1_concoct_3.fa	Slackia sp. CM382
N2_064_000G1_scaffold_10177	dasN2_064_000G1_concoct_3.fa	Slackia sp. CM382
N2_064_000G1_scaffold_10643	dasN2_064_000G1_concoct_3.fa	Slackia sp. CM382
N2_064_000G1_scaffold_6483	dasN2_064_000G1_concoct_3.fa	Slackia sp. CM382
N2_064_000G1_scaffold_10765	dasN2_064_000G1_concoct_3.fa	Slackia sp. CM382
N2_064_000G1_scaffold_9679	dasN2_064_000G1_concoct_3.fa	Slackia sp. CM382
N2_064_000G1_scaffold_7382	dasN2_064_000G1_concoct_3.fa	Slackia sp. CM382
N2_064_000G1_scaffold_4754	dasN2_064_000G1_concoct_3.fa	Slackia sp. CM382
N2_064_000G1_scaffold_2419	dasN2_064_000G1_concoct_3.fa	Slackia sp. CM382
N2_064_000G1_scaffold_6016	dasN2_064_000G1_concoct_3.fa	Slackia sp. CM382
N2_064_000G1_scaffold_4614	dasN2_064_000G1_concoct_3.fa	Slackia sp. CM382
N2_064_000G1_scaffold_10697	dasN2_064_000G1_concoct_3.fa	Slackia sp. CM382
N2_064_000G1_scaffold_7464	dasN2_064_000G1_concoct_3.fa	Slackia sp. CM382
N2_064_000G1_scaffold_8863	dasN2_064_000G1_concoct_3.fa	Slackia sp. CM382
N2_064_000G1_scaffold_7728	dasN2_064_000G1_concoct_3.fa	Slackia sp. CM382
N2_064_000G1_scaffold_10743	dasN2_064_000G1_concoct_3.fa	Slackia sp. CM382
N2_064_000G1_scaffold_9900	dasN2_064_000G1_concoct_3.fa	Slackia sp. CM382
N2_064_000G1_scaffold_7272	dasN2_064_000G1_concoct_3.fa	Slackia sp. CM382
N2_064_000G1_scaffold_4454	dasN2_064_000G1_concoct_3.fa	Slackia sp. CM382
N2_064_000G1_scaffold_5991	dasN2_064_000G1_concoct_3.fa	Slackia sp. CM382
N2_064_000G1_scaffold_7286	dasN2_064_000G1_concoct_3.fa	Slackia sp. CM382
N2_064_000G1_scaffold_10397	dasN2_064_000G1_concoct_3.fa	Slackia sp. CM382
N2_064_000G1_scaffold_5195	dasN2_064_000G1_concoct_3.fa	Slackia sp. CM382
N2_064_000G1_scaffold_11377	dasN2_064_000G1_concoct_3.fa	Slackia sp. CM382
N2_064_000G1_scaffold_8953	dasN2_064_000G1_concoct_3.fa	Slackia sp. CM382
N2_064_000G1_scaffold_10204	dasN2_064_000G1_concoct_3.fa	Slackia sp. CM382
N2_064_000G1_scaffold_3996	dasN2_064_000G1_concoct_3.fa	Slackia sp. CM382
N2_064_000G1_scaffold_5428	dasN2_064_000G1_concoct_3.fa	Slackia sp. CM382
N2_064_000G1_scaffold_4792	dasN2_064_000G1_concoct_3.fa	Slackia sp. CM382
N2_064_000G1_scaffold_8279	dasN2_064_000G1_concoct_3.fa	Slackia sp. CM382
N2_064_000G1_scaffold_10687	dasN2_064_000G1_concoct_3.fa	Slackia sp. CM382
N2_064_000G1_scaffold_4660	dasN2_064_000G1_concoct_3.fa	Slackia sp. CM382
N2_064_000G1_scaffold_8245	dasN2_064_000G1_concoct_3.fa	Slackia sp. CM382
N2_064_000G1_scaffold_3805	dasN2_064_000G1_concoct_3.fa	Slackia sp. CM382
N2_064_000G1_scaffold_5923	dasN2_064_000G1_concoct_3.fa	Slackia sp. CM382
N2_064_000G1_scaffold_11022	dasN2_064_000G1_concoct_3.fa	Slackia sp. CM382
N2_064_000G1_scaffold_6783	dasN2_064_000G1_concoct_3.fa	Slackia sp. CM382
N2_064_000G1_scaffold_7867	dasN2_064_000G1_concoct_3.fa	Slackia sp. CM382
N2_064_000G1_scaffold_6442	dasN2_064_000G1_concoct_3.fa	Slackia sp. CM382
N2_064_000G1_scaffold_6576	dasN2_064_000G1_concoct_3.fa	Slackia sp. CM382
N2_064_000G1_scaffold_11338	dasN2_064_000G1_concoct_3.fa	Slackia sp. CM382
N2_064_000G1_scaffold_7694	dasN2_064_000G1_concoct_3.fa	Slackia sp. CM382
N2_064_000G1_scaffold_5067	dasN2_064_000G1_concoct_3.fa	Slackia sp. CM382
N2_064_000G1_scaffold_10951	dasN2_064_000G1_concoct_3.fa	Slackia sp. CM382
N2_064_000G1_scaffold_5937	dasN2_064_000G1_concoct_3.fa	Slackia sp. CM382
N2_064_000G1_scaffold_10691	dasN2_064_000G1_concoct_3.fa	Slackia sp. CM382
N2_064_000G1_scaffold_8332	dasN2_064_000G1_concoct_3.fa	Slackia sp. CM382
N2_064_000G1_scaffold_5253	dasN2_064_000G1_concoct_3.fa	Slackia sp. CM382
N2_064_000G1_scaffold_3709	dasN2_064_000G1_concoct_3.fa	Slackia sp. CM382
N2_064_000G1_scaffold_4175	dasN2_064_000G1_concoct_3.fa	Slackia sp. CM382
N2_064_000G1_scaffold_10976	dasN2_064_000G1_concoct_3.fa	Slackia sp. CM382
N2_064_000G1_scaffold_8853	dasN2_064_000G1_concoct_3.fa	Slackia sp. CM382
N2_064_000G1_scaffold_10936	dasN2_064_000G1_concoct_3.fa	Slackia sp. CM382
N2_064_000G1_scaffold_4701	dasN2_064_000G1_concoct_3.fa	Slackia sp. CM382
N2_064_000G1_scaffold_4868	dasN2_064_000G1_concoct_3.fa	Slackia sp. CM382
N2_064_000G1_scaffold_8701	dasN2_064_000G1_concoct_3.fa	Slackia sp. CM382
N2_064_000G1_scaffold_10901	dasN2_064_000G1_concoct_3.fa	Slackia sp. CM382
N2_064_000G1_scaffold_2463	dasN2_064_000G1_concoct_3.fa	Slackia sp. CM382
N2_064_000G1_scaffold_9385	dasN2_064_000G1_concoct_3.fa	Slackia sp. CM382
N2_064_000G1_scaffold_7827	dasN2_064_000G1_concoct_3.fa	Slackia sp. CM382
N2_064_000G1_scaffold_5650	dasN2_064_000G1_concoct_3.fa	Slackia sp. CM382
N2_064_000G1_scaffold_11322	dasN2_064_000G1_concoct_3.fa	Slackia sp. CM382
N2_064_000G1_scaffold_10013	dasN2_064_000G1_concoct_3.fa	Slackia sp. CM382
N2_064_000G1_scaffold_10952	dasN2_064_000G1_concoct_3.fa	Slackia sp. CM382
N2_064_000G1_scaffold_10278	dasN2_064_000G1_concoct_3.fa	Slackia sp. CM382
N2_064_000G1_scaffold_7416	dasN2_064_000G1_concoct_3.fa	Slackia sp. CM382
N2_064_000G1_scaffold_9116	dasN2_064_000G1_concoct_3.fa	Slackia sp. CM382
N2_064_000G1_scaffold_4881	dasN2_064_000G1_concoct_3.fa	Slackia sp. CM382
N2_064_000G1_scaffold_11475	dasN2_064_000G1_concoct_3.fa	Slackia sp. CM382
N2_064_000G1_scaffold_3753	dasN2_064_000G1_concoct_3.fa	Slackia sp. CM382
N2_064_000G1_scaffold_3639	dasN2_064_000G1_concoct_3.fa	Slackia sp. CM382
N2_064_000G1_scaffold_7113	dasN2_064_000G1_concoct_3.fa	Slackia sp. CM382
N2_064_000G1_scaffold_11591	dasN2_064_000G1_concoct_3.fa	Slackia sp. CM382
N2_064_000G1_scaffold_11199	dasN2_064_000G1_concoct_3.fa	Slackia sp. CM382
N2_064_000G1_scaffold_4014	dasN2_064_000G1_concoct_3.fa	Slackia sp. CM382
N2_064_000G1_scaffold_8202	dasN2_064_000G1_concoct_3.fa	Slackia sp. CM382
N2_064_000G1_scaffold_8208	dasN2_064_000G1_concoct_3.fa	Slackia sp. CM382
N2_064_000G1_scaffold_10781	dasN2_064_000G1_concoct_3.fa	Slackia sp. CM382
N2_064_000G1_scaffold_3653	dasN2_064_000G1_concoct_3.fa	Slackia sp. CM382
N2_064_000G1_scaffold_7258	dasN2_064_000G1_concoct_3.fa	Slackia sp. CM382
N2_064_000G1_scaffold_6635	dasN2_064_000G1_concoct_3.fa	Slackia sp. CM382
N2_064_000G1_scaffold_6529	dasN2_064_000G1_concoct_3.fa	Slackia sp. CM382
N2_064_000G1_scaffold_11069	dasN2_064_000G1_concoct_3.fa	Slackia sp. CM382
N2_064_000G1_scaffold_6237	dasN2_064_000G1_concoct_3.fa	Slackia sp. CM382
N2_064_000G1_scaffold_5250	dasN2_064_000G1_concoct_3.fa	Slackia sp. CM382
N2_064_000G1_scaffold_9949	dasN2_064_000G1_concoct_3.fa	Slackia sp. CM382
N2_064_000G1_scaffold_5793	dasN2_064_000G1_concoct_3.fa	Slackia sp. CM382
N2_064_000G1_scaffold_6848	dasN2_064_000G1_concoct_3.fa	Slackia sp. CM382
N2_064_000G1_scaffold_8753	dasN2_064_000G1_concoct_3.fa	Slackia sp. CM382
N2_064_000G1_scaffold_9973	dasN2_064_000G1_concoct_3.fa	Slackia sp. CM382
N2_064_000G1_scaffold_4949	dasN2_064_000G1_concoct_3.fa	Slackia sp. CM382
N2_064_000G1_scaffold_4557	dasN2_064_000G1_concoct_3.fa	Slackia sp. CM382
N2_064_000G1_scaffold_2535	dasN2_064_000G1_concoct_3.fa	Slackia sp. CM382
N2_064_000G1_scaffold_4977	dasN2_064_000G1_concoct_3.fa	Slackia sp. CM382
N2_064_000G1_scaffold_8383	dasN2_064_000G1_concoct_3.fa	Slackia sp. CM382
N2_064_000G1_scaffold_6302	dasN2_064_000G1_concoct_3.fa	Slackia sp. CM382
N2_064_000G1_scaffold_7506	dasN2_064_000G1_concoct_3.fa	Slackia sp. CM382
N2_064_000G1_scaffold_9912	dasN2_064_000G1_concoct_3.fa	Slackia sp. CM382
N2_064_000G1_scaffold_10571	dasN2_064_000G1_concoct_3.fa	Slackia sp. CM382
N2_064_000G1_scaffold_4604	dasN2_064_000G1_concoct_3.fa	Slackia sp. CM382
N2_064_000G1_scaffold_7271	dasN2_064_000G1_concoct_3.fa	Slackia sp. CM382
N2_064_000G1_scaffold_5066	dasN2_064_000G1_concoct_3.fa	Slackia sp. CM382
N2_064_000G1_scaffold_9859	dasN2_064_000G1_concoct_3.fa	Slackia sp. CM382
N2_064_000G1_scaffold_5936	dasN2_064_000G1_concoct_3.fa	Slackia sp. CM382
N2_064_000G1_scaffold_6613	dasN2_064_000G1_concoct_3.fa	Slackia sp. CM382
N2_064_000G1_scaffold_8933	dasN2_064_000G1_concoct_3.fa	Slackia sp. CM382
N2_064_000G1_scaffold_7641	dasN2_064_000G1_concoct_3.fa	Slackia sp. CM382
N2_064_000G1_scaffold_7895	dasN2_064_000G1_concoct_3.fa	Slackia sp. CM382
N2_064_000G1_scaffold_10020	dasN2_064_000G1_concoct_3.fa	Slackia sp. CM382
N2_064_000G1_scaffold_8024	dasN2_064_000G1_concoct_3.fa	Slackia sp. CM382
N2_064_000G1_scaffold_7995	dasN2_064_000G1_concoct_3.fa	Slackia sp. CM382
N2_064_000G1_scaffold_8837	dasN2_064_000G1_concoct_3.fa	Slackia sp. CM382
N2_064_000G1_scaffold_11519	dasN2_064_000G1_concoct_3.fa	Slackia sp. CM382
N2_064_000G1_scaffold_5681	dasN2_064_000G1_concoct_3.fa	Slackia sp. CM382
N2_064_000G1_scaffold_9759	dasN2_064_000G1_concoct_3.fa	Slackia sp. CM382
N2_064_000G1_scaffold_7614	dasN2_064_000G1_concoct_3.fa	Slackia sp. CM382
N2_064_000G1_scaffold_8348	dasN2_064_000G1_concoct_3.fa	Slackia sp. CM382
N2_064_000G1_scaffold_6834	dasN2_064_000G1_concoct_3.fa	Slackia sp. CM382
N2_064_000G1_scaffold_7275	dasN2_064_000G1_concoct_3.fa	Slackia sp. CM382
N2_064_000G1_scaffold_3421	dasN2_064_000G1_concoct_3.fa	Slackia sp. CM382
N2_064_000G1_scaffold_3959	dasN2_064_000G1_concoct_3.fa	Slackia sp. CM382
N2_064_000G1_scaffold_7638	dasN2_064_000G1_concoct_3.fa	Slackia sp. CM382
N2_064_000G1_scaffold_7615	dasN2_064_000G1_concoct_3.fa	Slackia sp. CM382
N2_064_000G1_scaffold_5662	dasN2_064_000G1_concoct_3.fa	Slackia sp. CM382
N2_064_000G1_scaffold_9271	dasN2_064_000G1_concoct_3.fa	Slackia sp. CM382
N2_064_000G1_scaffold_4906	dasN2_064_000G1_concoct_3.fa	Slackia sp. CM382
N2_064_000G1_scaffold_6771	dasN2_064_000G1_concoct_3.fa	Slackia sp. CM382
N2_064_000G1_scaffold_6328	dasN2_064_000G1_concoct_3.fa	Slackia sp. CM382
N2_064_000G1_scaffold_11227	dasN2_064_000G1_concoct_3.fa	Slackia sp. CM382
N2_064_000G1_scaffold_4742	dasN2_064_000G1_concoct_3.fa	Slackia sp. CM382
N2_064_000G1_scaffold_8544	dasN2_064_000G1_concoct_3.fa	Slackia sp. CM382
N2_064_000G1_scaffold_5227	dasN2_064_000G1_concoct_3.fa	Slackia sp. CM382
N2_064_000G1_scaffold_8155	dasN2_064_000G1_concoct_3.fa	Slackia sp. CM382
N2_064_000G1_scaffold_10138	dasN2_064_000G1_concoct_3.fa	Slackia sp. CM382
N2_064_000G1_scaffold_8940	dasN2_064_000G1_concoct_3.fa	Slackia sp. CM382
N2_064_000G1_scaffold_8405	dasN2_064_000G1_concoct_3.fa	Slackia sp. CM382
N2_064_000G1_scaffold_8481	dasN2_064_000G1_concoct_3.fa	Slackia sp. CM382
N2_064_000G1_scaffold_10161	dasN2_064_000G1_concoct_3.fa	Slackia sp. CM382
N2_064_000G1_scaffold_5990	dasN2_064_000G1_concoct_3.fa	Slackia sp. CM382
N2_064_000G1_scaffold_7601	dasN2_064_000G1_concoct_3.fa	Slackia sp. CM382
N2_064_000G1_scaffold_4251	dasN2_064_000G1_concoct_3.fa	Slackia sp. CM382
N2_064_000G1_scaffold_3975	dasN2_064_000G1_concoct_3.fa	Slackia sp. CM382
N2_064_000G1_scaffold_9321	dasN2_064_000G1_concoct_3.fa	Slackia sp. CM382
N2_064_000G1_scaffold_8321	dasN2_064_000G1_concoct_3.fa	Slackia sp. CM382
N2_064_000G1_scaffold_8450	dasN2_064_000G1_concoct_3.fa	Slackia sp. CM382
N2_064_000G1_scaffold_11542	dasN2_064_000G1_concoct_3.fa	Slackia sp. CM382
N2_064_000G1_scaffold_10021	dasN2_064_000G1_concoct_3.fa	Slackia sp. CM382
N2_064_000G1_scaffold_5273	dasN2_064_000G1_concoct_3.fa	Slackia sp. CM382
N2_064_000G1_scaffold_8212	dasN2_064_000G1_concoct_3.fa	Slackia sp. CM382
N2_064_000G1_scaffold_7969	dasN2_064_000G1_concoct_3.fa	Slackia sp. CM382
N2_064_000G1_scaffold_7233	dasN2_064_000G1_concoct_3.fa	Slackia sp. CM382
N2_064_000G1_scaffold_5714	dasN2_064_000G1_concoct_3.fa	Slackia sp. CM382
N2_064_000G1_scaffold_8044	dasN2_064_000G1_concoct_3.fa	Slackia sp. CM382
N2_064_000G1_scaffold_10803	dasN2_064_000G1_concoct_3.fa	Slackia sp. CM382
N2_064_000G1_scaffold_8040	dasN2_064_000G1_concoct_3.fa	Slackia sp. CM382
N2_064_000G1_scaffold_10665	dasN2_064_000G1_concoct_3.fa	Slackia sp. CM382
N2_064_000G1_scaffold_3207	dasN2_064_000G1_concoct_3.fa	Slackia sp. CM382
N2_064_000G1_scaffold_5200	dasN2_064_000G1_concoct_3.fa	Slackia sp. CM382
N2_064_000G1_scaffold_9809	dasN2_064_000G1_concoct_3.fa	Slackia sp. CM382
N2_064_000G1_scaffold_10764	dasN2_064_000G1_concoct_3.fa	Slackia sp. CM382
N2_064_000G1_scaffold_6901	dasN2_064_000G1_concoct_3.fa	Slackia sp. CM382
N2_064_000G1_scaffold_6038	dasN2_064_000G1_concoct_3.fa	Slackia sp. CM382
N2_064_000G1_scaffold_5467	dasN2_064_000G1_concoct_3.fa	Slackia sp. CM382
N2_064_000G1_scaffold_8866	dasN2_064_000G1_concoct_3.fa	Slackia sp. CM382
N2_064_000G1_scaffold_8366	dasN2_064_000G1_concoct_3.fa	Slackia sp. CM382
N2_064_000G1_scaffold_9109	dasN2_064_000G1_concoct_3.fa	Slackia sp. CM382
N2_064_000G1_scaffold_4448	dasN2_064_000G1_concoct_3.fa	Slackia sp. CM382
N2_064_000G1_scaffold_4753	dasN2_064_000G1_concoct_3.fa	Slackia sp. CM382
N2_064_000G1_scaffold_11131	dasN2_064_000G1_concoct_3.fa	Slackia sp. CM382
N2_064_000G1_scaffold_2263	dasN2_064_000G1_concoct_3.fa	Slackia sp. CM382
N2_064_000G1_scaffold_10992	dasN2_064_000G1_concoct_3.fa	Slackia sp. CM382
N2_064_000G1_scaffold_3807	dasN2_064_000G1_concoct_3.fa	Slackia sp. CM382
N2_064_000G1_scaffold_8299	dasN2_064_000G1_concoct_3.fa	Slackia sp. CM382
N2_064_000G1_scaffold_7468	dasN2_064_000G1_concoct_3.fa	Slackia sp. CM382
N2_064_000G1_scaffold_3692	dasN2_064_000G1_concoct_3.fa	Slackia sp. CM382
N2_064_000G1_scaffold_6839	dasN2_064_000G1_concoct_3.fa	Slackia sp. CM382
N2_064_000G1_scaffold_9622	dasN2_064_000G1_concoct_3.fa	Slackia sp. CM382
N2_064_000G1_scaffold_8290	dasN2_064_000G1_concoct_3.fa	Slackia sp. CM382
N2_064_000G1_scaffold_11551	dasN2_064_000G1_concoct_3.fa	Slackia sp. CM382
N2_064_000G1_scaffold_4523	dasN2_064_000G1_concoct_3.fa	Slackia sp. CM382
N2_064_000G1_scaffold_5863	dasN2_064_000G1_concoct_3.fa	Slackia sp. CM382
N2_064_000G1_scaffold_7301	dasN2_064_000G1_concoct_3.fa	Slackia sp. CM382
N2_064_000G1_scaffold_9961	dasN2_064_000G1_concoct_3.fa	Slackia sp. CM382
N2_064_000G1_scaffold_6285	dasN2_064_000G1_concoct_3.fa	Slackia sp. CM382
N2_064_000G1_scaffold_7193	dasN2_064_000G1_concoct_3.fa	Slackia sp. CM382
N2_064_000G1_scaffold_11608	dasN2_064_000G1_concoct_3.fa	Slackia sp. CM382
N2_064_000G1_scaffold_10181	dasN2_064_000G1_concoct_3.fa	Slackia sp. CM382
N2_064_000G1_scaffold_9712	dasN2_064_000G1_concoct_3.fa	Slackia sp. CM382
N2_064_000G1_scaffold_6850	dasN2_064_000G1_concoct_3.fa	Slackia sp. CM382
N2_064_000G1_scaffold_3363	dasN2_064_000G1_concoct_3.fa	Slackia sp. CM382
N2_064_000G1_scaffold_6316	dasN2_064_000G1_concoct_3.fa	Slackia sp. CM382
N2_064_000G1_scaffold_8190	dasN2_064_000G1_concoct_3.fa	Slackia sp. CM382
N2_064_000G1_scaffold_9358	dasN2_064_000G1_concoct_3.fa	Slackia sp. CM382
N2_064_000G1_scaffold_8396	dasN2_064_000G1_concoct_3.fa	Slackia sp. CM382
N2_064_000G1_scaffold_4873	dasN2_064_000G1_concoct_3.fa	Slackia sp. CM382
N2_064_000G1_scaffold_11312	dasN2_064_000G1_concoct_3.fa	Slackia sp. CM382
N2_064_000G1_scaffold_9222	dasN2_064_000G1_concoct_3.fa	Slackia sp. CM382
N2_064_000G1_scaffold_6414	dasN2_064_000G1_concoct_3.fa	Slackia sp. CM382
N2_064_000G1_scaffold_2941	dasN2_064_000G1_concoct_3.fa	Slackia sp. CM382
N2_064_000G1_scaffold_8672	dasN2_064_000G1_concoct_3.fa	Slackia sp. CM382
N2_064_000G1_scaffold_10746	dasN2_064_000G1_concoct_3.fa	Slackia sp. CM382
N2_064_000G1_scaffold_9660	dasN2_064_000G1_concoct_3.fa	Slackia sp. CM382
N2_064_000G1_scaffold_6682	dasN2_064_000G1_concoct_3.fa	Slackia sp. CM382
N2_064_000G1_scaffold_6480	dasN2_064_000G1_concoct_3.fa	Slackia sp. CM382
N2_064_000G1_scaffold_8865	dasN2_064_000G1_concoct_3.fa	Slackia sp. CM382
N2_064_000G1_scaffold_4628	dasN2_064_000G1_concoct_3.fa	Slackia sp. CM382
N2_064_000G1_scaffold_4354	dasN2_064_000G1_concoct_3.fa	Slackia sp. CM382
N2_064_000G1_scaffold_4666	dasN2_064_000G1_concoct_3.fa	Slackia sp. CM382
N2_064_000G1_scaffold_6178	dasN2_064_000G1_concoct_3.fa	Slackia sp. CM382
N2_064_000G1_scaffold_2770	dasN2_064_000G1_concoct_3.fa	Slackia sp. CM382
N2_064_000G1_scaffold_10847	dasN2_064_000G1_concoct_3.fa	Slackia sp. CM382
N2_064_000G1_scaffold_4672	dasN2_064_000G1_concoct_3.fa	Slackia sp. CM382
N2_064_000G1_scaffold_10186	dasN2_064_000G1_concoct_3.fa	Slackia sp. CM382
N2_064_000G1_scaffold_5335	dasN2_064_000G1_concoct_3.fa	Slackia sp. CM382
N2_064_000G1_scaffold_10302	dasN2_064_000G1_concoct_3.fa	Slackia sp. CM382
N2_064_000G1_scaffold_10590	dasN2_064_000G1_concoct_3.fa	Slackia sp. CM382
N2_064_000G1_scaffold_4970	dasN2_064_000G1_concoct_3.fa	Slackia sp. CM382
N2_064_000G1_scaffold_5950	dasN2_064_000G1_concoct_3.fa	Slackia sp. CM382
N2_064_000G1_scaffold_4788	dasN2_064_000G1_concoct_3.fa	Slackia sp. CM382
N2_064_000G1_scaffold_5162	dasN2_064_000G1_concoct_3.fa	Slackia sp. CM382
N2_064_000G1_scaffold_5566	dasN2_064_000G1_concoct_3.fa	Slackia sp. CM382
N2_064_000G1_scaffold_10735	dasN2_064_000G1_concoct_3.fa	Slackia sp. CM382
N2_064_000G1_scaffold_7383	dasN2_064_000G1_concoct_3.fa	Slackia sp. CM382
N2_064_000G1_scaffold_3398	dasN2_064_000G1_concoct_3.fa	Slackia sp. CM382
N2_064_000G1_scaffold_6382	dasN2_064_000G1_concoct_3.fa	Slackia sp. CM382
N2_064_000G1_scaffold_3989	dasN2_064_000G1_concoct_3.fa	Slackia sp. CM382
N2_064_000G1_scaffold_6273	dasN2_064_000G1_concoct_3.fa	Slackia sp. CM382
N2_064_000G1_scaffold_9087	dasN2_064_000G1_concoct_3.fa	Slackia sp. CM382
N2_064_000G1_scaffold_9970	dasN2_064_000G1_concoct_3.fa	Slackia sp. CM382
N2_064_000G1_scaffold_10511	dasN2_064_000G1_concoct_3.fa	Slackia sp. CM382
N2_064_000G1_scaffold_3511	dasN2_064_000G1_concoct_3.fa	Slackia sp. CM382
N2_064_000G1_scaffold_6133	dasN2_064_000G1_concoct_3.fa	Slackia sp. CM382
N2_064_000G1_scaffold_6045	dasN2_064_000G1_concoct_3.fa	Slackia sp. CM382
N2_064_000G1_scaffold_9604	dasN2_064_000G1_concoct_3.fa	Slackia sp. CM382
N2_064_000G1_scaffold_7589	dasN2_064_000G1_concoct_3.fa	Slackia sp. CM382
N2_064_000G1_scaffold_10066	dasN2_064_000G1_concoct_3.fa	Slackia sp. CM382
N2_064_000G1_scaffold_8184	dasN2_064_000G1_concoct_3.fa	Slackia sp. CM382
N2_064_000G1_scaffold_6417	dasN2_064_000G1_concoct_3.fa	Slackia sp. CM382
N2_064_000G1_scaffold_5626	dasN2_064_000G1_concoct_3.fa	Slackia sp. CM382
N2_064_000G1_scaffold_6385	dasN2_064_000G1_concoct_3.fa	Slackia sp. CM382
N2_064_000G1_scaffold_10001	dasN2_064_000G1_concoct_3.fa	Slackia sp. CM382
N2_064_000G1_scaffold_5913	dasN2_064_000G1_concoct_3.fa	Slackia sp. CM382
N2_064_000G1_scaffold_4225	dasN2_064_000G1_concoct_3.fa	Slackia sp. CM382
N2_064_000G1_scaffold_5238	dasN2_064_000G1_concoct_3.fa	Slackia sp. CM382
N2_064_000G1_scaffold_7972	dasN2_064_000G1_concoct_3.fa	Slackia sp. CM382
N2_064_000G1_scaffold_5074	dasN2_064_000G1_concoct_3.fa	Slackia sp. CM382
N2_064_000G1_scaffold_6156	dasN2_064_000G1_concoct_3.fa	Slackia sp. CM382
N2_064_000G1_scaffold_9039	dasN2_064_000G1_concoct_3.fa	Slackia sp. CM382
N2_064_000G1_scaffold_9962	dasN2_064_000G1_concoct_3.fa	Slackia sp. CM382
N2_064_000G1_scaffold_6747	dasN2_064_000G1_concoct_3.fa	Slackia sp. CM382
N2_064_000G1_scaffold_7501	dasN2_064_000G1_concoct_3.fa	Slackia sp. CM382
N2_064_000G1_scaffold_7237	dasN2_064_000G1_concoct_3.fa	Slackia sp. CM382
N2_064_000G1_scaffold_10442	dasN2_064_000G1_concoct_3.fa	Slackia sp. CM382
N2_064_000G1_scaffold_5535	dasN2_064_000G1_concoct_3.fa	Slackia sp. CM382
N2_064_000G1_scaffold_5431	dasN2_064_000G1_concoct_3.fa	Slackia sp. CM382
N2_064_000G1_scaffold_11274	dasN2_064_000G1_concoct_3.fa	Slackia sp. CM382
N2_064_000G1_scaffold_4256	dasN2_064_000G1_concoct_3.fa	Slackia sp. CM382
N2_064_000G1_scaffold_6005	dasN2_064_000G1_concoct_3.fa	Slackia sp. CM382
N2_064_000G1_scaffold_4652	dasN2_064_000G1_concoct_3.fa	Slackia sp. CM382
N2_064_000G1_scaffold_7810	dasN2_064_000G1_concoct_3.fa	Slackia sp. CM382
N2_064_000G1_scaffold_8546	dasN2_064_000G1_concoct_3.fa	Slackia sp. CM382
N2_064_000G1_scaffold_8633	dasN2_064_000G1_concoct_3.fa	Slackia sp. CM382
N2_064_000G1_scaffold_8691	dasN2_064_000G1_concoct_3.fa	Slackia sp. CM382
N2_064_000G1_scaffold_8456	dasN2_064_000G1_concoct_3.fa	Slackia sp. CM382
N2_064_000G1_scaffold_10260	dasN2_064_000G1_concoct_3.fa	Slackia sp. CM382
N2_064_000G1_scaffold_11572	dasN2_064_000G1_concoct_3.fa	Slackia sp. CM382
N2_064_000G1_scaffold_11153	dasN2_064_000G1_concoct_3.fa	Slackia sp. CM382
N2_064_000G1_scaffold_8439	dasN2_064_000G1_concoct_3.fa	Slackia sp. CM382
N2_064_000G1_scaffold_6719	dasN2_064_000G1_concoct_3.fa	Slackia sp. CM382
N2_064_000G1_scaffold_10999	dasN2_064_000G1_concoct_3.fa	Slackia sp. CM382
N2_064_000G1_scaffold_9282	dasN2_064_000G1_concoct_3.fa	Slackia sp. CM382
N2_064_000G1_scaffold_7320	dasN2_064_000G1_concoct_3.fa	Slackia sp. CM382
N2_064_000G1_scaffold_9011	dasN2_064_000G1_concoct_3.fa	Slackia sp. CM382
N2_064_000G1_scaffold_2561	dasN2_064_000G1_concoct_3.fa	Slackia sp. CM382
N2_064_000G1_scaffold_4433	dasN2_064_000G1_concoct_3.fa	Slackia sp. CM382
N2_064_000G1_scaffold_10322	dasN2_064_000G1_concoct_3.fa	Slackia sp. CM382
N2_064_000G1_scaffold_6095	dasN2_064_000G1_concoct_3.fa	Slackia sp. CM382
N2_064_000G1_scaffold_5791	dasN2_064_000G1_concoct_3.fa	Slackia sp. CM382
N2_064_000G1_scaffold_5334	dasN2_064_000G1_concoct_3.fa	Slackia sp. CM382
N2_064_000G1_scaffold_7732	dasN2_064_000G1_concoct_3.fa	Slackia sp. CM382
N2_064_000G1_scaffold_4773	dasN2_064_000G1_concoct_3.fa	Slackia sp. CM382
N2_064_000G1_scaffold_9669	dasN2_064_000G1_concoct_3.fa	Slackia sp. CM382
N2_064_000G1_scaffold_7626	dasN2_064_000G1_concoct_3.fa	Slackia sp. CM382
N2_064_000G1_scaffold_5275	dasN2_064_000G1_concoct_3.fa	Slackia sp. CM382
N2_064_000G1_scaffold_6484	dasN2_064_000G1_concoct_3.fa	Slackia sp. CM382
N2_064_000G1_scaffold_8759	dasN2_064_000G1_concoct_3.fa	Slackia sp. CM382
N2_064_000G1_scaffold_7925	dasN2_064_000G1_concoct_3.fa	Slackia sp. CM382
N2_064_000G1_scaffold_8919	dasN2_064_000G1_concoct_3.fa	Slackia sp. CM382
N2_064_000G1_scaffold_5762	dasN2_064_000G1_concoct_3.fa	Slackia sp. CM382
N2_064_000G1_scaffold_4307	dasN2_064_000G1_concoct_3.fa	Slackia sp. CM382
N2_064_000G1_scaffold_4219	dasN2_064_000G1_concoct_3.fa	Slackia sp. CM382
N2_064_000G1_scaffold_11026	dasN2_064_000G1_concoct_3.fa	Slackia sp. CM382
N2_064_000G1_scaffold_6827	dasN2_064_000G1_concoct_3.fa	Slackia sp. CM382
N2_064_000G1_scaffold_6051	dasN2_064_000G1_concoct_3.fa	Slackia sp. CM382
N2_064_000G1_scaffold_9842	dasN2_064_000G1_concoct_3.fa	Slackia sp. CM382
N2_064_000G1_scaffold_9616	dasN2_064_000G1_concoct_3.fa	Slackia sp. CM382
N2_064_000G1_scaffold_9490	dasN2_064_000G1_concoct_3.fa	Slackia sp. CM382
N2_064_000G1_scaffold_7843	dasN2_064_000G1_concoct_3.fa	Slackia sp. CM382
N2_064_000G1_scaffold_7673	dasN2_064_000G1_concoct_49.fa	Actinomyces sp. HPA0247
N2_064_000G1_scaffold_611	dasN2_064_000G1_concoct_49.fa	Actinomyces sp. HPA0247
N2_064_000G1_scaffold_2066	dasN2_064_000G1_concoct_49.fa	Actinomyces sp. HPA0247
N2_064_000G1_scaffold_3243	dasN2_064_000G1_concoct_49.fa	Actinomyces sp. HPA0247
N2_064_000G1_scaffold_2314	dasN2_064_000G1_concoct_49.fa	Actinomyces sp. HPA0247
N2_064_000G1_scaffold_3799	dasN2_064_000G1_concoct_49.fa	Actinomyces sp. HPA0247
N2_064_000G1_scaffold_1726	dasN2_064_000G1_concoct_49.fa	Actinomyces sp. HPA0247
N2_064_000G1_scaffold_711	dasN2_064_000G1_concoct_49.fa	Actinomyces sp. HPA0247
N2_064_000G1_scaffold_1689	dasN2_064_000G1_concoct_49.fa	Actinomyces sp. HPA0247
N2_064_000G1_scaffold_1548	dasN2_064_000G1_concoct_49.fa	Actinomyces sp. HPA0247
N2_064_000G1_scaffold_6936	dasN2_064_000G1_concoct_49.fa	Actinomyces sp. HPA0247
N2_064_000G1_scaffold_1967	dasN2_064_000G1_concoct_49.fa	Actinomyces sp. HPA0247
N2_064_000G1_scaffold_681	dasN2_064_000G1_concoct_49.fa	Actinomyces sp. HPA0247
N2_064_000G1_scaffold_2745	dasN2_064_000G1_concoct_49.fa	Actinomyces sp. HPA0247
N2_064_000G1_scaffold_1862	dasN2_064_000G1_concoct_49.fa	Actinomyces sp. HPA0247
N2_064_000G1_scaffold_2513	dasN2_064_000G1_concoct_49.fa	Actinomyces sp. HPA0247
N2_064_000G1_scaffold_6708	dasN2_064_000G1_concoct_49.fa	Actinomyces sp. HPA0247
N2_064_000G1_scaffold_3860	dasN2_064_000G1_concoct_49.fa	Actinomyces sp. HPA0247
N2_064_000G1_scaffold_2027	dasN2_064_000G1_concoct_49.fa	Actinomyces sp. HPA0247
N2_064_000G1_scaffold_1996	dasN2_064_000G1_concoct_49.fa	Actinomyces sp. HPA0247
N2_064_000G1_scaffold_743	dasN2_064_000G1_concoct_49.fa	Actinomyces sp. HPA0247
N2_064_000G1_scaffold_2523	dasN2_064_000G1_concoct_49.fa	Actinomyces sp. HPA0247
N2_064_000G1_scaffold_1861	dasN2_064_000G1_concoct_49.fa	Actinomyces sp. HPA0247
N2_064_000G1_scaffold_1001	dasN2_064_000G1_concoct_49.fa	Actinomyces sp. HPA0247
N2_064_000G1_scaffold_924	dasN2_064_000G1_concoct_49.fa	Actinomyces sp. HPA0247
N2_064_000G1_scaffold_5078	dasN2_064_000G1_concoct_49.fa	Actinomyces sp. HPA0247
N2_064_000G1_scaffold_1835	dasN2_064_000G1_concoct_49.fa	Actinomyces sp. HPA0247
N2_064_000G1_scaffold_1360	dasN2_064_000G1_concoct_49.fa	Actinomyces sp. HPA0247
N2_064_000G1_scaffold_2228	dasN2_064_000G1_concoct_49.fa	Actinomyces sp. HPA0247
N2_064_000G1_scaffold_5917	dasN2_064_000G1_concoct_49.fa	Actinomyces sp. HPA0247
N2_064_000G1_scaffold_1906	dasN2_064_000G1_concoct_49.fa	Actinomyces sp. HPA0247
N2_064_000G1_scaffold_1439	dasN2_064_000G1_concoct_49.fa	Actinomyces sp. HPA0247
N2_064_000G1_scaffold_995	dasN2_064_000G1_concoct_49.fa	Actinomyces sp. HPA0247
N2_064_000G1_scaffold_860	dasN2_064_000G1_concoct_49.fa	Actinomyces sp. HPA0247
N2_064_000G1_scaffold_7442	dasN2_064_000G1_concoct_49.fa	Actinomyces sp. HPA0247
N2_064_000G1_scaffold_9429	dasN2_064_000G1_concoct_49.fa	Actinomyces sp. HPA0247
N2_064_000G1_scaffold_858	dasN2_064_000G1_concoct_49.fa	Actinomyces sp. HPA0247
N2_064_000G1_scaffold_734	dasN2_064_000G1_concoct_49.fa	Actinomyces sp. HPA0247
N2_064_000G1_scaffold_377	dasN2_064_000G1_concoct_49.fa	Actinomyces sp. HPA0247
N2_064_000G1_scaffold_1277	dasN2_064_000G1_concoct_49.fa	Actinomyces sp. HPA0247
N2_064_000G1_scaffold_3857	dasN2_064_000G1_concoct_49.fa	Actinomyces sp. HPA0247
N2_064_000G1_scaffold_5775	dasN2_064_000G1_concoct_49.fa	Actinomyces sp. HPA0247
N2_064_000G1_scaffold_8180	dasN2_064_000G1_concoct_49.fa	Actinomyces sp. HPA0247
N2_064_000G1_scaffold_4715	dasN2_064_000G1_concoct_49.fa	Actinomyces sp. HPA0247
N2_064_000G1_scaffold_7920	dasN2_064_000G1_concoct_49.fa	Actinomyces sp. HPA0247
N2_064_000G1_scaffold_4267	dasN2_064_000G1_concoct_49.fa	Actinomyces sp. HPA0247
N2_064_000G1_scaffold_4658	dasN2_064_000G1_concoct_49.fa	Actinomyces sp. HPA0247
N2_064_000G1_scaffold_1719	dasN2_064_000G1_concoct_49.fa	Actinomyces sp. HPA0247
N2_064_000G1_scaffold_1680	dasN2_064_000G1_concoct_49.fa	Actinomyces sp. HPA0247
N2_064_000G1_scaffold_1478	dasN2_064_000G1_concoct_49.fa	Actinomyces sp. HPA0247
N2_064_000G1_scaffold_2034	dasN2_064_000G1_concoct_49.fa	Actinomyces sp. HPA0247
N2_064_000G1_scaffold_5005	dasN2_064_000G1_concoct_49.fa	Actinomyces sp. HPA0247
N2_064_000G1_scaffold_2185	dasN2_064_000G1_concoct_49.fa	Actinomyces sp. HPA0247
N2_064_000G1_scaffold_4845	dasN2_064_000G1_concoct_49.fa	Actinomyces sp. HPA0247
N2_064_000G1_scaffold_8144	dasN2_064_000G1_concoct_49.fa	Actinomyces sp. HPA0247
N2_064_000G1_scaffold_6330	dasN2_064_000G1_concoct_49.fa	Actinomyces sp. HPA0247
N2_064_000G1_scaffold_1459	dasN2_064_000G1_concoct_49.fa	Actinomyces sp. HPA0247
N2_064_000G1_scaffold_632	dasN2_064_000G1_concoct_49.fa	Actinomyces sp. HPA0247
N2_064_000G1_scaffold_1145	dasN2_064_000G1_concoct_49.fa	Actinomyces sp. HPA0247
N2_064_000G1_scaffold_6984	dasN2_064_000G1_concoct_49.fa	Actinomyces sp. HPA0247
N2_064_000G1_scaffold_3317	dasN2_064_000G1_concoct_49.fa	Actinomyces sp. HPA0247
N2_064_000G1_scaffold_1266	dasN2_064_000G1_concoct_49.fa	Actinomyces sp. HPA0247
N2_064_000G1_scaffold_1249	dasN2_064_000G1_concoct_49.fa	Actinomyces sp. HPA0247
N2_064_000G1_scaffold_2244	dasN2_064_000G1_concoct_49.fa	Actinomyces sp. HPA0247
N2_064_000G1_scaffold_626	dasN2_064_000G1_concoct_49.fa	Actinomyces sp. HPA0247
N2_064_000G1_scaffold_1081	dasN2_064_000G1_concoct_49.fa	Actinomyces sp. HPA0247
N2_064_000G1_scaffold_6823	dasN2_064_000G1_concoct_49.fa	Actinomyces sp. HPA0247
N2_064_000G1_scaffold_1289	dasN2_064_000G1_concoct_49.fa	Actinomyces sp. HPA0247
N2_064_000G1_scaffold_2209	dasN2_064_000G1_concoct_49.fa	Actinomyces sp. HPA0247
N2_064_000G1_scaffold_2905	dasN2_064_000G1_concoct_49.fa	Actinomyces sp. HPA0247
N2_064_000G1_scaffold_1037	dasN2_064_000G1_concoct_49.fa	Actinomyces sp. HPA0247
N2_064_000G1_scaffold_5035	dasN2_064_000G1_concoct_49.fa	Actinomyces sp. HPA0247
N2_064_000G1_scaffold_10156	dasN2_064_000G1_concoct_49.fa	Actinomyces sp. HPA0247
N2_064_000G1_scaffold_1840	dasN2_064_000G1_concoct_49.fa	Actinomyces sp. HPA0247
N2_064_000G1_scaffold_3781	dasN2_064_000G1_concoct_49.fa	Actinomyces sp. HPA0247
N2_064_000G1_scaffold_2321	dasN2_064_000G1_concoct_49.fa	Actinomyces sp. HPA0247
N2_064_000G1_scaffold_2591	dasN2_064_000G1_concoct_49.fa	Actinomyces sp. HPA0247
N2_064_000G1_scaffold_2812	dasN2_064_000G1_concoct_49.fa	Actinomyces sp. HPA0247
N2_064_000G1_scaffold_5493	dasN2_064_000G1_concoct_49.fa	Actinomyces sp. HPA0247
N2_064_000G1_scaffold_1008	dasN2_064_000G1_concoct_49.fa	Actinomyces sp. HPA0247
N2_064_000G1_scaffold_9478	dasN2_064_000G1_concoct_49.fa	Actinomyces sp. HPA0247
N2_064_000G1_scaffold_1019	dasN2_064_000G1_concoct_49.fa	Actinomyces sp. HPA0247
N2_064_000G1_scaffold_9284	dasN2_064_000G1_concoct_49.fa	Actinomyces sp. HPA0247
N2_064_000G1_scaffold_724	dasN2_064_000G1_concoct_49.fa	Actinomyces sp. HPA0247
N2_064_000G1_scaffold_1293	dasN2_064_000G1_concoct_49.fa	Actinomyces sp. HPA0247
N2_064_000G1_scaffold_3739	dasN2_064_000G1_concoct_49.fa	Actinomyces sp. HPA0247
N2_064_000G1_scaffold_2049	dasN2_064_000G1_concoct_49.fa	Actinomyces sp. HPA0247
N2_064_000G1_scaffold_5901	dasN2_064_000G1_concoct_49.fa	Actinomyces sp. HPA0247
N2_064_000G1_scaffold_2491	dasN2_064_000G1_concoct_49.fa	Actinomyces sp. HPA0247
N2_064_000G1_scaffold_9312	dasN2_064_000G1_concoct_49.fa	Actinomyces sp. HPA0247
N2_064_000G1_scaffold_11414	dasN2_064_000G1_concoct_49.fa	Actinomyces sp. HPA0247
N2_064_000G1_scaffold_5635	dasN2_064_000G1_concoct_49.fa	Actinomyces sp. HPA0247
N2_064_000G1_scaffold_1539	dasN2_064_000G1_concoct_49.fa	Actinomyces sp. HPA0247
N2_064_000G1_scaffold_10385	dasN2_064_000G1_concoct_49.fa	Actinomyces sp. HPA0247
N2_064_000G1_scaffold_3010	dasN2_064_000G1_concoct_49.fa	Actinomyces sp. HPA0247
N2_064_000G1_scaffold_9566	dasN2_064_000G1_concoct_49.fa	Actinomyces sp. HPA0247
N2_064_000G1_scaffold_6840	dasN2_064_000G1_concoct_49.fa	Actinomyces sp. HPA0247
N2_064_000G1_scaffold_6390	dasN2_064_000G1_concoct_49.fa	Actinomyces sp. HPA0247
N2_064_000G1_scaffold_1282	dasN2_064_000G1_concoct_49.fa	Actinomyces sp. HPA0247
N2_064_000G1_scaffold_2551	dasN2_064_000G1_concoct_49.fa	Actinomyces sp. HPA0247
N2_064_000G1_scaffold_2038	dasN2_064_000G1_concoct_49.fa	Actinomyces sp. HPA0247
N2_064_000G1_scaffold_2545	dasN2_064_000G1_concoct_49.fa	Actinomyces sp. HPA0247
N2_064_000G1_scaffold_1456	dasN2_064_000G1_concoct_49.fa	Actinomyces sp. HPA0247
N2_064_000G1_scaffold_1328	dasN2_064_000G1_concoct_49.fa	Actinomyces sp. HPA0247
N2_064_000G1_scaffold_1568	dasN2_064_000G1_concoct_49.fa	Actinomyces sp. HPA0247
N2_064_000G1_scaffold_2835	dasN2_064_000G1_concoct_49.fa	Actinomyces sp. HPA0247
N2_064_000G1_scaffold_657	dasN2_064_000G1_concoct_49.fa	Actinomyces sp. HPA0247
N2_064_000G1_scaffold_4321	dasN2_064_000G1_concoct_49.fa	Actinomyces sp. HPA0247
N2_064_000G1_scaffold_4106	dasN2_064_000G1_concoct_49.fa	Actinomyces sp. HPA0247
N2_064_000G1_scaffold_2028	dasN2_064_000G1_concoct_49.fa	Actinomyces sp. HPA0247
N2_064_000G1_scaffold_916	dasN2_064_000G1_concoct_49.fa	Actinomyces sp. HPA0247
N2_064_000G1_scaffold_9221	dasN2_064_000G1_concoct_49.fa	Actinomyces sp. HPA0247
N2_064_000G1_scaffold_1224	dasN2_064_000G1_concoct_49.fa	Actinomyces sp. HPA0247
N2_064_000G1_scaffold_563	dasN2_064_000G1_concoct_49.fa	Actinomyces sp. HPA0247
N2_064_000G1_scaffold_2145	dasN2_064_000G1_concoct_49.fa	Actinomyces sp. HPA0247
N2_064_000G1_scaffold_481	dasN2_064_000G1_concoct_49.fa	Actinomyces sp. HPA0247
N2_064_000G1_scaffold_2582	dasN2_064_000G1_concoct_49.fa	Actinomyces sp. HPA0247
N2_064_000G1_scaffold_4363	dasN2_064_000G1_concoct_49.fa	Actinomyces sp. HPA0247
N2_064_000G1_scaffold_8909	dasN2_064_000G1_concoct_49.fa	Actinomyces sp. HPA0247
N2_064_000G1_scaffold_2498	dasN2_064_000G1_concoct_49.fa	Actinomyces sp. HPA0247
N2_064_000G1_scaffold_7207	dasN2_064_000G1_concoct_49.fa	Actinomyces sp. HPA0247
N2_064_000G1_scaffold_7621	dasN2_064_000G1_concoct_49.fa	Actinomyces sp. HPA0247
N2_064_000G1_scaffold_1329	dasN2_064_000G1_concoct_49.fa	Actinomyces sp. HPA0247
N2_064_000G1_scaffold_1178	dasN2_064_000G1_concoct_49.fa	Actinomyces sp. HPA0247
N2_064_000G1_scaffold_1274	dasN2_064_000G1_concoct_49.fa	Actinomyces sp. HPA0247
N2_064_000G1_scaffold_717	dasN2_064_000G1_concoct_49.fa	Actinomyces sp. HPA0247
N2_064_000G1_scaffold_5116	dasN2_064_000G1_concoct_49.fa	Actinomyces sp. HPA0247
N2_064_000G1_scaffold_1875	dasN2_064_000G1_concoct_49.fa	Actinomyces sp. HPA0247
N2_064_000G1_scaffold_2236	dasN2_064_000G1_concoct_49.fa	Actinomyces sp. HPA0247
N2_064_000G1_scaffold_8382	dasN2_064_000G1_concoct_49.fa	Actinomyces sp. HPA0247
N2_064_000G1_scaffold_1597	dasN2_064_000G1_concoct_49.fa	Actinomyces sp. HPA0247
N2_064_000G1_scaffold_5502	dasN2_064_000G1_concoct_49.fa	Actinomyces sp. HPA0247
N2_064_000G1_scaffold_7899	dasN2_064_000G1_concoct_49.fa	Actinomyces sp. HPA0247
N2_064_000G1_scaffold_2955	dasN2_064_000G1_concoct_49.fa	Actinomyces sp. HPA0247
N2_064_000G1_scaffold_5085	dasN2_064_000G1_concoct_49.fa	Actinomyces sp. HPA0247
N2_064_000G1_scaffold_1103	dasN2_064_000G1_concoct_49.fa	Actinomyces sp. HPA0247
N2_064_000G1_scaffold_1248	dasN2_064_000G1_concoct_49.fa	Actinomyces sp. HPA0247
N2_064_000G1_scaffold_3018	dasN2_064_000G1_concoct_49.fa	Actinomyces sp. HPA0247
N2_064_000G1_scaffold_879	dasN2_064_000G1_concoct_49.fa	Actinomyces sp. HPA0247
N2_064_000G1_scaffold_3514	dasN2_064_000G1_concoct_49.fa	Actinomyces sp. HPA0247
N2_064_000G1_scaffold_1062	dasN2_064_000G1_concoct_49.fa	Actinomyces sp. HPA0247
N2_064_000G1_scaffold_1099	dasN2_064_000G1_concoct_49.fa	Actinomyces sp. HPA0247
N2_064_000G1_scaffold_1179	dasN2_064_000G1_concoct_49.fa	Actinomyces sp. HPA0247
N2_064_000G1_scaffold_11049	dasN2_064_000G1_concoct_49.fa	Actinomyces sp. HPA0247
N2_064_000G1_scaffold_3213	dasN2_064_000G1_concoct_49.fa	Actinomyces sp. HPA0247
N2_064_000G1_scaffold_3158	dasN2_064_000G1_concoct_49.fa	Actinomyces sp. HPA0247
N2_064_000G1_scaffold_5360	dasN2_064_000G1_concoct_49.fa	Actinomyces sp. HPA0247
N2_064_000G1_scaffold_4393	dasN2_064_000G1_concoct_49.fa	Actinomyces sp. HPA0247
N2_064_000G1_scaffold_2317	dasN2_064_000G1_concoct_49.fa	Actinomyces sp. HPA0247
N2_064_000G1_scaffold_5747	dasN2_064_000G1_concoct_49.fa	Actinomyces sp. HPA0247
N2_064_000G1_scaffold_467	dasN2_064_000G1_concoct_49.fa	Actinomyces sp. HPA0247
N2_064_000G1_scaffold_2516	dasN2_064_000G1_concoct_49.fa	Actinomyces sp. HPA0247
N2_064_000G1_scaffold_1774	dasN2_064_000G1_concoct_49.fa	Actinomyces sp. HPA0247
N2_064_000G1_scaffold_2580	dasN2_064_000G1_concoct_49.fa	Actinomyces sp. HPA0247
N2_064_000G1_scaffold_4114	dasN2_064_000G1_concoct_49.fa	Actinomyces sp. HPA0247
N2_064_000G1_scaffold_1834	dasN2_064_000G1_concoct_49.fa	Actinomyces sp. HPA0247
N2_064_000G1_scaffold_1731	dasN2_064_000G1_concoct_49.fa	Actinomyces sp. HPA0247
N2_064_000G1_scaffold_758	dasN2_064_000G1_concoct_49.fa	Actinomyces sp. HPA0247
N2_064_000G1_scaffold_1489	dasN2_064_000G1_concoct_49.fa	Actinomyces sp. HPA0247
N2_064_000G1_scaffold_4779	dasN2_064_000G1_concoct_49.fa	Actinomyces sp. HPA0247
N2_064_000G1_scaffold_7072	dasN2_064_000G1_concoct_49.fa	Actinomyces sp. HPA0247
N2_064_000G1_scaffold_1159	dasN2_064_000G1_concoct_49.fa	Actinomyces sp. HPA0247
N2_064_000G1_scaffold_7790	dasN2_064_000G1_concoct_49.fa	Actinomyces sp. HPA0247
N2_064_000G1_scaffold_5436	dasN2_064_000G1_concoct_49.fa	Actinomyces sp. HPA0247
N2_064_000G1_scaffold_4661	dasN2_064_000G1_concoct_49.fa	Actinomyces sp. HPA0247
N2_064_000G1_scaffold_812	dasN2_064_000G1_concoct_49.fa	Actinomyces sp. HPA0247
N2_064_000G1_scaffold_473	dasN2_064_000G1_concoct_49.fa	Actinomyces sp. HPA0247
N2_064_000G1_scaffold_950	dasN2_064_000G1_concoct_49.fa	Actinomyces sp. HPA0247
N2_064_000G1_scaffold_1161	dasN2_064_000G1_concoct_49.fa	Actinomyces sp. HPA0247
N2_064_000G1_scaffold_9415	dasN2_064_000G1_concoct_49.fa	Actinomyces sp. HPA0247
N2_064_000G1_scaffold_637	dasN2_064_000G1_concoct_49.fa	Actinomyces sp. HPA0247
N2_064_000G1_scaffold_2933	dasN2_064_000G1_concoct_49.fa	Actinomyces sp. HPA0247
N2_064_000G1_scaffold_2511	dasN2_064_000G1_concoct_49.fa	Actinomyces sp. HPA0247
N2_064_000G1_scaffold_748	dasN2_064_000G1_concoct_49.fa	Actinomyces sp. HPA0247
N2_064_000G1_scaffold_1822	dasN2_064_000G1_concoct_49.fa	Actinomyces sp. HPA0247
N2_064_000G1_scaffold_1157	dasN2_064_000G1_concoct_49.fa	Actinomyces sp. HPA0247
N2_064_000G1_scaffold_3496	dasN2_064_000G1_concoct_49.fa	Actinomyces sp. HPA0247
N2_064_000G1_scaffold_3064	dasN2_064_000G1_concoct_49.fa	Actinomyces sp. HPA0247
N2_064_000G1_scaffold_4711	dasN2_064_000G1_concoct_49.fa	Actinomyces sp. HPA0247
N2_064_000G1_scaffold_672	dasN2_064_000G1_concoct_49.fa	Actinomyces sp. HPA0247
N2_064_000G1_scaffold_7045	dasN2_064_000G1_concoct_49.fa	Actinomyces sp. HPA0247
N2_064_000G1_scaffold_5659	dasN2_064_000G1_concoct_49.fa	Actinomyces sp. HPA0247
N2_064_000G1_scaffold_10285	dasN2_064_000G1_concoct_49.fa	Actinomyces sp. HPA0247
N2_064_000G1_scaffold_2220	dasN2_064_000G1_concoct_49.fa	Actinomyces sp. HPA0247
N2_064_000G1_scaffold_851	dasN2_064_000G1_concoct_49.fa	Actinomyces sp. HPA0247
N2_064_000G1_scaffold_1644	dasN2_064_000G1_concoct_49.fa	Actinomyces sp. HPA0247
N2_064_000G1_scaffold_6353	dasN2_064_000G1_concoct_49.fa	Actinomyces sp. HPA0247
N2_064_000G1_scaffold_7949	dasN2_064_000G1_concoct_49.fa	Actinomyces sp. HPA0247
N2_064_000G1_scaffold_1843	dasN2_064_000G1_concoct_49.fa	Actinomyces sp. HPA0247
N2_064_000G1_scaffold_530	dasN2_064_000G1_concoct_49.fa	Actinomyces sp. HPA0247
N2_064_000G1_scaffold_3477	dasN2_064_000G1_concoct_49.fa	Actinomyces sp. HPA0247
N2_064_000G1_scaffold_3527	dasN2_064_000G1_concoct_49.fa	Actinomyces sp. HPA0247
N2_064_000G1_scaffold_1615	dasN2_064_000G1_concoct_49.fa	Actinomyces sp. HPA0247
N2_064_000G1_scaffold_786	dasN2_064_000G1_concoct_49.fa	Actinomyces sp. HPA0247
N2_064_000G1_scaffold_2118	dasN2_064_000G1_concoct_49.fa	Actinomyces sp. HPA0247
N2_064_000G1_scaffold_3936	dasN2_064_000G1_concoct_49.fa	Actinomyces sp. HPA0247
N2_064_000G1_scaffold_8059	dasN2_064_000G1_concoct_49.fa	Actinomyces sp. HPA0247
N2_064_000G1_scaffold_4031	dasN2_064_000G1_concoct_49.fa	Actinomyces sp. HPA0247
N2_064_000G1_scaffold_2108	dasN2_064_000G1_concoct_49.fa	Actinomyces sp. HPA0247
N2_064_000G1_scaffold_457	dasN2_064_000G1_concoct_49.fa	Actinomyces sp. HPA0247
N2_064_000G1_scaffold_6169	dasN2_064_000G1_concoct_49.fa	Actinomyces sp. HPA0247
N2_064_000G1_scaffold_10334	dasN2_064_000G1_concoct_49.fa	Actinomyces sp. HPA0247
N2_064_000G1_scaffold_4889	dasN2_064_000G1_concoct_49.fa	Actinomyces sp. HPA0247
N2_064_000G1_scaffold_3201	dasN2_064_000G1_concoct_49.fa	Actinomyces sp. HPA0247
N2_064_000G1_scaffold_797	dasN2_064_000G1_concoct_49.fa	Actinomyces sp. HPA0247
N2_064_000G1_scaffold_415	dasN2_064_000G1_concoct_49.fa	Actinomyces sp. HPA0247
N2_064_000G1_scaffold_3648	dasN2_064_000G1_concoct_49.fa	Actinomyces sp. HPA0247
N2_064_000G1_scaffold_884	dasN2_064_000G1_concoct_49.fa	Actinomyces sp. HPA0247
N2_064_000G1_scaffold_854	dasN2_064_000G1_concoct_49.fa	Actinomyces sp. HPA0247
N2_064_000G1_scaffold_852	dasN2_064_000G1_concoct_49.fa	Actinomyces sp. HPA0247
N2_064_000G1_scaffold_11443	dasN2_064_000G1_concoct_49.fa	Actinomyces sp. HPA0247
N2_064_000G1_scaffold_615	dasN2_064_000G1_concoct_49.fa	Actinomyces sp. HPA0247
N2_064_000G1_scaffold_1802	dasN2_064_000G1_concoct_49.fa	Actinomyces sp. HPA0247
N2_064_000G1_scaffold_8949	dasN2_064_000G1_concoct_49.fa	Actinomyces sp. HPA0247
N2_064_000G1_scaffold_1078	dasN2_064_000G1_concoct_49.fa	Actinomyces sp. HPA0247
N2_064_000G1_scaffold_2132	dasN2_064_000G1_concoct_49.fa	Actinomyces sp. HPA0247
N2_064_000G1_scaffold_2071	dasN2_064_000G1_concoct_49.fa	Actinomyces sp. HPA0247
N2_064_000G1_scaffold_1856	dasN2_064_000G1_concoct_49.fa	Actinomyces sp. HPA0247
N2_064_000G1_scaffold_180	dasN2_064_000G1_concoct_49.fa	Actinomyces sp. HPA0247
N2_064_000G1_scaffold_3135	dasN2_064_000G1_concoct_49.fa	Actinomyces sp. HPA0247
N2_064_000G1_scaffold_1789	dasN2_064_000G1_concoct_49.fa	Actinomyces sp. HPA0247
N2_064_000G1_scaffold_5166	dasN2_064_000G1_concoct_49.fa	Actinomyces sp. HPA0247
N2_064_000G1_scaffold_1259	dasN2_064_000G1_concoct_49.fa	Actinomyces sp. HPA0247
N2_064_000G1_scaffold_1309	dasN2_064_000G1_concoct_49.fa	Actinomyces sp. HPA0247
N2_064_000G1_scaffold_1550	dasN2_064_000G1_concoct_49.fa	Actinomyces sp. HPA0247
N2_064_000G1_scaffold_1340	dasN2_064_000G1_concoct_49.fa	Actinomyces sp. HPA0247
N2_064_000G1_scaffold_643	dasN2_064_000G1_concoct_49.fa	Actinomyces sp. HPA0247
N2_064_000G1_scaffold_2993	dasN2_064_000G1_concoct_49.fa	Actinomyces sp. HPA0247
N2_064_000G1_scaffold_2363	dasN2_064_000G1_concoct_49.fa	Actinomyces sp. HPA0247
N2_064_000G1_scaffold_1352	dasN2_064_000G1_concoct_49.fa	Actinomyces sp. HPA0247
N2_064_000G1_scaffold_10615	dasN2_064_000G1_concoct_49.fa	Actinomyces sp. HPA0247
N2_064_000G1_scaffold_8042	dasN2_064_000G1_concoct_49.fa	Actinomyces sp. HPA0247
N2_064_000G1_scaffold_1377	dasN2_064_000G1_concoct_49.fa	Actinomyces sp. HPA0247
N2_064_000G1_scaffold_3436	dasN2_064_000G1_concoct_49.fa	Actinomyces sp. HPA0247
N2_064_000G1_scaffold_7730	dasN2_064_000G1_concoct_49.fa	Actinomyces sp. HPA0247
N2_064_000G1_scaffold_4890	dasN2_064_000G1_concoct_49.fa	Actinomyces sp. HPA0247
N2_064_000G1_scaffold_9035	dasN2_064_000G1_concoct_49.fa	Actinomyces sp. HPA0247
N2_064_000G1_scaffold_2307	dasN2_064_000G1_concoct_49.fa	Actinomyces sp. HPA0247
N2_064_000G1_scaffold_1787	dasN2_064_000G1_concoct_49.fa	Actinomyces sp. HPA0247
N2_064_000G1_scaffold_4125	dasN2_064_000G1_concoct_49.fa	Actinomyces sp. HPA0247
N2_064_000G1_scaffold_1853	dasN2_064_000G1_concoct_49.fa	Actinomyces sp. HPA0247
N2_064_000G1_scaffold_625	dasN2_064_000G1_concoct_49.fa	Actinomyces sp. HPA0247
N2_064_000G1_scaffold_1229	dasN2_064_000G1_concoct_49.fa	Actinomyces sp. HPA0247
N2_064_000G1_scaffold_6072	dasN2_064_000G1_concoct_49.fa	Actinomyces sp. HPA0247
N2_064_000G1_scaffold_2206	dasN2_064_000G1_concoct_49.fa	Actinomyces sp. HPA0247
N2_064_000G1_scaffold_4419	dasN2_064_000G1_concoct_49.fa	Actinomyces sp. HPA0247
N2_064_000G1_scaffold_1009	dasN2_064_000G1_concoct_49.fa	Actinomyces sp. HPA0247
N2_064_000G1_scaffold_1149	dasN2_064_000G1_concoct_49.fa	Actinomyces sp. HPA0247
N2_064_000G1_scaffold_697	dasN2_064_000G1_concoct_49.fa	Actinomyces sp. HPA0247
N2_064_000G1_scaffold_3755	dasN2_064_000G1_concoct_49.fa	Actinomyces sp. HPA0247
N2_064_000G1_scaffold_1420	dasN2_064_000G1_concoct_49.fa	Actinomyces sp. HPA0247
N2_064_000G1_scaffold_10307	dasN2_064_000G1_concoct_49.fa	Actinomyces sp. HPA0247
N2_064_000G1_scaffold_8311	dasN2_064_000G1_concoct_49.fa	Actinomyces sp. HPA0247
N2_064_000G1_scaffold_2286	dasN2_064_000G1_concoct_49.fa	Actinomyces sp. HPA0247
N2_064_000G1_scaffold_2171	dasN2_064_000G1_concoct_49.fa	Actinomyces sp. HPA0247
N2_064_000G1_scaffold_9259	dasN2_064_000G1_concoct_49.fa	Actinomyces sp. HPA0247
N2_064_000G1_scaffold_1028	dasN2_064_000G1_concoct_49.fa	Actinomyces sp. HPA0247
N2_064_000G1_scaffold_8134	dasN2_064_000G1_concoct_53.fa	Finegoldia magna
N2_064_000G1_scaffold_10744	dasN2_064_000G1_concoct_53.fa	Finegoldia magna
N2_064_000G1_scaffold_6762	dasN2_064_000G1_concoct_53.fa	Finegoldia magna
N2_064_000G1_scaffold_11525	dasN2_064_000G1_concoct_53.fa	Finegoldia magna
N2_064_000G1_scaffold_7212	dasN2_064_000G1_concoct_53.fa	Finegoldia magna
N2_064_000G1_scaffold_1804	dasN2_064_000G1_concoct_53.fa	Finegoldia magna
N2_064_000G1_scaffold_7864	dasN2_064_000G1_concoct_53.fa	Finegoldia magna
N2_064_000G1_scaffold_2345	dasN2_064_000G1_concoct_53.fa	Finegoldia magna
N2_064_000G1_scaffold_10705	dasN2_064_000G1_concoct_53.fa	Finegoldia magna
N2_064_000G1_scaffold_9268	dasN2_064_000G1_concoct_53.fa	Finegoldia magna
N2_064_000G1_scaffold_6050	dasN2_064_000G1_concoct_53.fa	Finegoldia magna
N2_064_000G1_scaffold_4320	dasN2_064_000G1_concoct_53.fa	Finegoldia magna
N2_064_000G1_scaffold_1732	dasN2_064_000G1_concoct_53.fa	Finegoldia magna
N2_064_000G1_scaffold_7939	dasN2_064_000G1_concoct_53.fa	Finegoldia magna
N2_064_000G1_scaffold_8123	dasN2_064_000G1_concoct_53.fa	Finegoldia magna
N2_064_000G1_scaffold_9826	dasN2_064_000G1_concoct_53.fa	Finegoldia magna
N2_064_000G1_scaffold_5501	dasN2_064_000G1_concoct_53.fa	Finegoldia magna
N2_064_000G1_scaffold_7032	dasN2_064_000G1_concoct_53.fa	Finegoldia magna
N2_064_000G1_scaffold_11468	dasN2_064_000G1_concoct_53.fa	Finegoldia magna
N2_064_000G1_scaffold_3256	dasN2_064_000G1_concoct_53.fa	Finegoldia magna
N2_064_000G1_scaffold_7036	dasN2_064_000G1_concoct_53.fa	Finegoldia magna
N2_064_000G1_scaffold_4708	dasN2_064_000G1_concoct_53.fa	Finegoldia magna
N2_064_000G1_scaffold_9215	dasN2_064_000G1_concoct_53.fa	Finegoldia magna
N2_064_000G1_scaffold_4090	dasN2_064_000G1_concoct_53.fa	Finegoldia magna
N2_064_000G1_scaffold_8375	dasN2_064_000G1_concoct_53.fa	Finegoldia magna
N2_064_000G1_scaffold_2216	dasN2_064_000G1_concoct_53.fa	Finegoldia magna
N2_064_000G1_scaffold_2103	dasN2_064_000G1_concoct_53.fa	Finegoldia magna
N2_064_000G1_scaffold_6062	dasN2_064_000G1_concoct_53.fa	Finegoldia magna
N2_064_000G1_scaffold_1992	dasN2_064_000G1_concoct_53.fa	Finegoldia magna
N2_064_000G1_scaffold_8281	dasN2_064_000G1_concoct_53.fa	Finegoldia magna
N2_064_000G1_scaffold_6965	dasN2_064_000G1_concoct_53.fa	Finegoldia magna
N2_064_000G1_scaffold_994	dasN2_064_000G1_concoct_53.fa	Finegoldia magna
N2_064_000G1_scaffold_11621	dasN2_064_000G1_concoct_53.fa	Finegoldia magna
N2_064_000G1_scaffold_6660	dasN2_064_000G1_concoct_53.fa	Finegoldia magna
N2_064_000G1_scaffold_8462	dasN2_064_000G1_concoct_53.fa	Finegoldia magna
N2_064_000G1_scaffold_3677	dasN2_064_000G1_concoct_53.fa	Finegoldia magna
N2_064_000G1_scaffold_3843	dasN2_064_000G1_concoct_53.fa	Finegoldia magna
N2_064_000G1_scaffold_8523	dasN2_064_000G1_concoct_53.fa	Finegoldia magna
N2_064_000G1_scaffold_8589	dasN2_064_000G1_concoct_53.fa	Finegoldia magna
N2_064_000G1_scaffold_9337	dasN2_064_000G1_concoct_53.fa	Finegoldia magna
N2_064_000G1_scaffold_11629	dasN2_064_000G1_concoct_53.fa	Finegoldia magna
N2_064_000G1_scaffold_10155	dasN2_064_000G1_concoct_53.fa	Finegoldia magna
N2_064_000G1_scaffold_1577	dasN2_064_000G1_concoct_53.fa	Finegoldia magna
N2_064_000G1_scaffold_6204	dasN2_064_000G1_concoct_53.fa	Finegoldia magna
N2_064_000G1_scaffold_5890	dasN2_064_000G1_concoct_53.fa	Finegoldia magna
N2_064_000G1_scaffold_2304	dasN2_064_000G1_concoct_53.fa	Finegoldia magna
N2_064_000G1_scaffold_6076	dasN2_064_000G1_concoct_53.fa	Finegoldia magna
N2_064_000G1_scaffold_2553	dasN2_064_000G1_concoct_53.fa	Finegoldia magna
N2_064_000G1_scaffold_7567	dasN2_064_000G1_concoct_53.fa	Finegoldia magna
N2_064_000G1_scaffold_3594	dasN2_064_000G1_concoct_53.fa	Finegoldia magna
N2_064_000G1_scaffold_4842	dasN2_064_000G1_concoct_53.fa	Finegoldia magna
N2_064_000G1_scaffold_7031	dasN2_064_000G1_concoct_53.fa	Finegoldia magna
N2_064_000G1_scaffold_5089	dasN2_064_000G1_concoct_53.fa	Finegoldia magna
N2_064_000G1_scaffold_11434	dasN2_064_000G1_concoct_53.fa	Finegoldia magna
N2_064_000G1_scaffold_4011	dasN2_064_000G1_concoct_53.fa	Finegoldia magna
N2_064_000G1_scaffold_11231	dasN2_064_000G1_concoct_53.fa	Finegoldia magna
N2_064_000G1_scaffold_9181	dasN2_064_000G1_concoct_53.fa	Finegoldia magna
N2_064_000G1_scaffold_2030	dasN2_064_000G1_concoct_53.fa	Finegoldia magna
N2_064_000G1_scaffold_9101	dasN2_064_000G1_concoct_53.fa	Finegoldia magna
N2_064_000G1_scaffold_5527	dasN2_064_000G1_concoct_53.fa	Finegoldia magna
N2_064_000G1_scaffold_7475	dasN2_064_000G1_concoct_53.fa	Finegoldia magna
N2_064_000G1_scaffold_3699	dasN2_064_000G1_concoct_53.fa	Finegoldia magna
N2_064_000G1_scaffold_4113	dasN2_064_000G1_concoct_53.fa	Finegoldia magna
N2_064_000G1_scaffold_6137	dasN2_064_000G1_concoct_53.fa	Finegoldia magna
N2_064_000G1_scaffold_10932	dasN2_064_000G1_concoct_53.fa	Finegoldia magna
N2_064_000G1_scaffold_2871	dasN2_064_000G1_concoct_53.fa	Finegoldia magna
N2_064_000G1_scaffold_5126	dasN2_064_000G1_concoct_53.fa	Finegoldia magna
N2_064_000G1_scaffold_10900	dasN2_064_000G1_concoct_53.fa	Finegoldia magna
N2_064_000G1_scaffold_2982	dasN2_064_000G1_concoct_53.fa	Finegoldia magna
N2_064_000G1_scaffold_2651	dasN2_064_000G1_concoct_53.fa	Finegoldia magna
N2_064_000G1_scaffold_4516	dasN2_064_000G1_concoct_53.fa	Finegoldia magna
N2_064_000G1_scaffold_3502	dasN2_064_000G1_concoct_53.fa	Finegoldia magna
N2_064_000G1_scaffold_3050	dasN2_064_000G1_concoct_53.fa	Finegoldia magna
N2_064_000G1_scaffold_9170	dasN2_064_000G1_concoct_53.fa	Finegoldia magna
N2_064_000G1_scaffold_11187	dasN2_064_000G1_concoct_53.fa	Finegoldia magna
N2_064_000G1_scaffold_2483	dasN2_064_000G1_concoct_53.fa	Finegoldia magna
N2_064_000G1_scaffold_8389	dasN2_064_000G1_concoct_53.fa	Finegoldia magna
N2_064_000G1_scaffold_10655	dasN2_064_000G1_concoct_53.fa	Finegoldia magna
N2_064_000G1_scaffold_2291	dasN2_064_000G1_concoct_53.fa	Finegoldia magna
N2_064_000G1_scaffold_8418	dasN2_064_000G1_concoct_53.fa	Finegoldia magna
N2_064_000G1_scaffold_10160	dasN2_064_000G1_concoct_53.fa	Finegoldia magna
N2_064_000G1_scaffold_1922	dasN2_064_000G1_concoct_53.fa	Finegoldia magna
N2_064_000G1_scaffold_2153	dasN2_064_000G1_concoct_53.fa	Finegoldia magna
N2_064_000G1_scaffold_3617	dasN2_064_000G1_concoct_53.fa	Finegoldia magna
N2_064_000G1_scaffold_10599	dasN2_064_000G1_concoct_53.fa	Finegoldia magna
N2_064_000G1_scaffold_3012	dasN2_064_000G1_concoct_53.fa	Finegoldia magna
N2_064_000G1_scaffold_3320	dasN2_064_000G1_concoct_53.fa	Finegoldia magna
N2_064_000G1_scaffold_6192	dasN2_064_000G1_concoct_53.fa	Finegoldia magna
N2_064_000G1_scaffold_9328	dasN2_064_000G1_concoct_53.fa	Finegoldia magna
N2_064_000G1_scaffold_5401	dasN2_064_000G1_concoct_53.fa	Finegoldia magna
N2_064_000G1_scaffold_5050	dasN2_064_000G1_concoct_53.fa	Finegoldia magna
N2_064_000G1_scaffold_9674	dasN2_064_000G1_concoct_53.fa	Finegoldia magna
N2_064_000G1_scaffold_8320	dasN2_064_000G1_concoct_53.fa	Finegoldia magna
N2_064_000G1_scaffold_5384	dasN2_064_000G1_concoct_53.fa	Finegoldia magna
N2_064_000G1_scaffold_6940	dasN2_064_000G1_concoct_53.fa	Finegoldia magna
N2_064_000G1_scaffold_2260	dasN2_064_000G1_concoct_53.fa	Finegoldia magna
N2_064_000G1_scaffold_2706	dasN2_064_000G1_concoct_53.fa	Finegoldia magna
N2_064_000G1_scaffold_3319	dasN2_064_000G1_concoct_53.fa	Finegoldia magna
N2_064_000G1_scaffold_3664	dasN2_064_000G1_concoct_53.fa	Finegoldia magna
N2_064_000G1_scaffold_9486	dasN2_064_000G1_concoct_53.fa	Finegoldia magna
N2_064_000G1_scaffold_11047	dasN2_064_000G1_concoct_53.fa	Finegoldia magna
N2_064_000G1_scaffold_2193	dasN2_064_000G1_concoct_53.fa	Finegoldia magna
N2_064_000G1_scaffold_2453	dasN2_064_000G1_concoct_53.fa	Finegoldia magna
N2_064_000G1_scaffold_3715	dasN2_064_000G1_concoct_53.fa	Finegoldia magna
N2_064_000G1_scaffold_1325	dasN2_064_000G1_concoct_53.fa	Finegoldia magna
N2_064_000G1_scaffold_8881	dasN2_064_000G1_concoct_53.fa	Finegoldia magna
N2_064_000G1_scaffold_9185	dasN2_064_000G1_concoct_53.fa	Finegoldia magna
N2_064_000G1_scaffold_3178	dasN2_064_000G1_concoct_53.fa	Finegoldia magna
N2_064_000G1_scaffold_8916	dasN2_064_000G1_concoct_53.fa	Finegoldia magna
N2_064_000G1_scaffold_9883	dasN2_064_000G1_concoct_53.fa	Finegoldia magna
N2_064_000G1_scaffold_10038	dasN2_064_000G1_concoct_53.fa	Finegoldia magna
N2_064_000G1_scaffold_4479	dasN2_064_000G1_concoct_53.fa	Finegoldia magna
N2_064_000G1_scaffold_4329	dasN2_064_000G1_concoct_53.fa	Finegoldia magna
N2_064_000G1_scaffold_8999	dasN2_064_000G1_concoct_53.fa	Finegoldia magna
N2_064_000G1_scaffold_6443	dasN2_064_000G1_concoct_53.fa	Finegoldia magna
N2_064_000G1_scaffold_10853	dasN2_064_000G1_concoct_53.fa	Finegoldia magna
N2_064_000G1_scaffold_8071	dasN2_064_000G1_concoct_53.fa	Finegoldia magna
N2_064_000G1_scaffold_9932	dasN2_064_000G1_concoct_53.fa	Finegoldia magna
N2_064_000G1_scaffold_4027	dasN2_064_000G1_concoct_53.fa	Finegoldia magna
N2_064_000G1_scaffold_5503	dasN2_064_000G1_concoct_53.fa	Finegoldia magna
N2_064_000G1_scaffold_6321	dasN2_064_000G1_concoct_53.fa	Finegoldia magna
N2_064_000G1_scaffold_9046	dasN2_064_000G1_concoct_53.fa	Finegoldia magna
N2_064_000G1_scaffold_8653	dasN2_064_000G1_concoct_53.fa	Finegoldia magna
N2_064_000G1_scaffold_10984	dasN2_064_000G1_concoct_53.fa	Finegoldia magna
N2_064_000G1_scaffold_2282	dasN2_064_000G1_concoct_53.fa	Finegoldia magna
N2_064_000G1_scaffold_7114	dasN2_064_000G1_concoct_53.fa	Finegoldia magna
N2_064_000G1_scaffold_9851	dasN2_064_000G1_concoct_53.fa	Finegoldia magna
N2_064_000G1_scaffold_9701	dasN2_064_000G1_concoct_53.fa	Finegoldia magna
N2_064_000G1_scaffold_6718	dasN2_064_000G1_concoct_53.fa	Finegoldia magna
N2_064_000G1_scaffold_1438	dasN2_064_000G1_concoct_53.fa	Finegoldia magna
N2_064_000G1_scaffold_2964	dasN2_064_000G1_concoct_53.fa	Finegoldia magna
N2_064_000G1_scaffold_3172	dasN2_064_000G1_concoct_53.fa	Finegoldia magna
N2_064_000G1_scaffold_4687	dasN2_064_000G1_concoct_53.fa	Finegoldia magna
N2_064_000G1_scaffold_1449	dasN2_064_000G1_concoct_53.fa	Finegoldia magna
N2_064_000G1_scaffold_8852	dasN2_064_000G1_concoct_53.fa	Finegoldia magna
N2_064_000G1_scaffold_8006	dasN2_064_000G1_concoct_53.fa	Finegoldia magna
N2_064_000G1_scaffold_4073	dasN2_064_000G1_concoct_53.fa	Finegoldia magna
N2_064_000G1_scaffold_8658	dasN2_064_000G1_concoct_53.fa	Finegoldia magna
N2_064_000G1_scaffold_4683	dasN2_064_000G1_concoct_53.fa	Finegoldia magna
N2_064_000G1_scaffold_11342	dasN2_064_000G1_concoct_53.fa	Finegoldia magna
N2_064_000G1_scaffold_10824	dasN2_064_000G1_concoct_53.fa	Finegoldia magna
N2_064_000G1_scaffold_2070	dasN2_064_000G1_concoct_53.fa	Finegoldia magna
N2_064_000G1_scaffold_4862	dasN2_064_000G1_concoct_53.fa	Finegoldia magna
N2_064_000G1_scaffold_6793	dasN2_064_000G1_concoct_53.fa	Finegoldia magna
N2_064_000G1_scaffold_7825	dasN2_064_000G1_concoct_53.fa	Finegoldia magna
N2_064_000G1_scaffold_9568	dasN2_064_000G1_concoct_53.fa	Finegoldia magna
N2_064_000G1_scaffold_7892	dasN2_064_000G1_concoct_53.fa	Finegoldia magna
N2_064_000G1_scaffold_9388	dasN2_064_000G1_concoct_53.fa	Finegoldia magna
N2_064_000G1_scaffold_9715	dasN2_064_000G1_concoct_53.fa	Finegoldia magna
N2_064_000G1_scaffold_5197	dasN2_064_000G1_concoct_53.fa	Finegoldia magna
N2_064_000G1_scaffold_11190	dasN2_064_000G1_concoct_53.fa	Finegoldia magna
N2_064_000G1_scaffold_10578	dasN2_064_000G1_concoct_53.fa	Finegoldia magna
N2_064_000G1_scaffold_6966	dasN2_064_000G1_concoct_53.fa	Finegoldia magna
N2_064_000G1_scaffold_4801	dasN2_064_000G1_concoct_53.fa	Finegoldia magna
N2_064_000G1_scaffold_4189	dasN2_064_000G1_concoct_53.fa	Finegoldia magna
N2_064_000G1_scaffold_5695	dasN2_064_000G1_concoct_53.fa	Finegoldia magna
N2_064_000G1_scaffold_5298	dasN2_064_000G1_concoct_53.fa	Finegoldia magna
N2_064_000G1_scaffold_7340	dasN2_064_000G1_concoct_53.fa	Finegoldia magna
N2_064_000G1_scaffold_5521	dasN2_064_000G1_concoct_53.fa	Finegoldia magna
N2_064_000G1_scaffold_7010	dasN2_064_000G1_concoct_53.fa	Finegoldia magna
N2_064_000G1_scaffold_8600	dasN2_064_000G1_concoct_53.fa	Finegoldia magna
N2_064_000G1_scaffold_8247	dasN2_064_000G1_concoct_53.fa	Finegoldia magna
N2_064_000G1_scaffold_7500	dasN2_064_000G1_concoct_53.fa	Finegoldia magna
N2_064_000G1_scaffold_4596	dasN2_064_000G1_concoct_53.fa	Finegoldia magna
N2_064_000G1_scaffold_4086	dasN2_064_000G1_concoct_53.fa	Finegoldia magna
N2_064_000G1_scaffold_8825	dasN2_064_000G1_concoct_53.fa	Finegoldia magna
N2_064_000G1_scaffold_11152	dasN2_064_000G1_concoct_53.fa	Finegoldia magna
N2_064_000G1_scaffold_5931	dasN2_064_000G1_concoct_53.fa	Finegoldia magna
N2_064_000G1_scaffold_3322	dasN2_064_000G1_concoct_53.fa	Finegoldia magna
N2_064_000G1_scaffold_10486	dasN2_064_000G1_concoct_53.fa	Finegoldia magna
N2_064_000G1_scaffold_7190	dasN2_064_000G1_concoct_53.fa	Finegoldia magna
N2_064_000G1_scaffold_3137	dasN2_064_000G1_concoct_53.fa	Finegoldia magna
N2_064_000G1_scaffold_2469	dasN2_064_000G1_concoct_53.fa	Finegoldia magna
N2_064_000G1_scaffold_9787	dasN2_064_000G1_concoct_53.fa	Finegoldia magna
N2_064_000G1_scaffold_9371	dasN2_064_000G1_concoct_53.fa	Finegoldia magna
N2_064_000G1_scaffold_3290	dasN2_064_000G1_concoct_53.fa	Finegoldia magna
N2_064_000G1_scaffold_2881	dasN2_064_000G1_concoct_53.fa	Finegoldia magna
N2_064_000G1_scaffold_6366	dasN2_064_000G1_concoct_53.fa	Finegoldia magna
N2_064_000G1_scaffold_6562	dasN2_064_000G1_concoct_53.fa	Finegoldia magna
N2_064_000G1_scaffold_5129	dasN2_064_000G1_concoct_53.fa	Finegoldia magna
N2_064_000G1_scaffold_6526	dasN2_064_000G1_concoct_53.fa	Finegoldia magna
N2_064_000G1_scaffold_11113	dasN2_064_000G1_concoct_53.fa	Finegoldia magna
N2_064_000G1_scaffold_9093	dasN2_064_000G1_concoct_53.fa	Finegoldia magna
N2_064_000G1_scaffold_11390	dasN2_064_000G1_concoct_53.fa	Finegoldia magna
N2_064_000G1_scaffold_5608	dasN2_064_000G1_concoct_53.fa	Finegoldia magna
N2_064_000G1_scaffold_2664	dasN2_064_000G1_concoct_53.fa	Finegoldia magna
N2_064_000G1_scaffold_8198	dasN2_064_000G1_concoct_53.fa	Finegoldia magna
N2_064_000G1_scaffold_9630	dasN2_064_000G1_concoct_53.fa	Finegoldia magna
N2_064_000G1_scaffold_3299	dasN2_064_000G1_concoct_53.fa	Finegoldia magna
N2_064_000G1_scaffold_8790	dasN2_064_000G1_concoct_53.fa	Finegoldia magna
N2_064_000G1_scaffold_4402	dasN2_064_000G1_concoct_53.fa	Finegoldia magna
N2_064_000G1_scaffold_9332	dasN2_064_000G1_concoct_53.fa	Finegoldia magna
N2_064_000G1_scaffold_4535	dasN2_064_000G1_concoct_53.fa	Finegoldia magna
N2_064_000G1_scaffold_7179	dasN2_064_000G1_concoct_53.fa	Finegoldia magna
N2_064_000G1_scaffold_3837	dasN2_064_000G1_concoct_53.fa	Finegoldia magna
N2_064_000G1_scaffold_2753	dasN2_064_000G1_concoct_53.fa	Finegoldia magna
N2_064_000G1_scaffold_6000	dasN2_064_000G1_concoct_53.fa	Finegoldia magna
N2_064_000G1_scaffold_3308	dasN2_064_000G1_concoct_53.fa	Finegoldia magna
[truncated: 5,216 more rows]
