# Supplementary material for: Combined analysis of microbial metagenomic and metatranscriptomic sequencing data to assess in situ physiological conditions in the premature infant gut
Source: PLoS One. 2020 Mar 4;15(3):e0229537. doi: 10.1371/journal.pone.0229537 (PMC7055874; doi:10.1371/journal.pone.0229537)
Supplement: S4 File — (TSV) [file pone.0229537.s004.tsv]

scaffold	bin	bin tax
N2_066_000G1_scaffold_73	dasN2_066_000G1_abawaca.63.fasta.fa	Enterococcus gilvus
N2_066_000G1_scaffold_6	dasN2_066_000G1_abawaca.63.fasta.fa	Enterococcus gilvus
N2_066_000G1_scaffold_329	dasN2_066_000G1_abawaca.63.fasta.fa	Enterococcus gilvus
N2_066_000G1_scaffold_10	dasN2_066_000G1_abawaca.63.fasta.fa	Enterococcus gilvus
N2_066_000G1_scaffold_6588	dasN2_066_000G1_abawaca.63.fasta.fa	Enterococcus gilvus
N2_066_000G1_scaffold_1309	dasN2_066_000G1_abawaca.63.fasta.fa	Enterococcus gilvus
N2_066_000G1_scaffold_5709	dasN2_066_000G1_abawaca.63.fasta.fa	Enterococcus gilvus
N2_066_000G1_scaffold_17	dasN2_066_000G1_abawaca.63.fasta.fa	Enterococcus gilvus
N2_066_000G1_scaffold_58	dasN2_066_000G1_abawaca.63.fasta.fa	Enterococcus gilvus
N2_066_000G1_scaffold_98	dasN2_066_000G1_abawaca.63.fasta.fa	Enterococcus gilvus
N2_066_000G1_scaffold_19	dasN2_066_000G1_abawaca.63.fasta.fa	Enterococcus gilvus
N2_066_000G1_scaffold_39	dasN2_066_000G1_abawaca.63.fasta.fa	Enterococcus gilvus
N2_066_000G1_scaffold_1814	dasN2_066_000G1_abawaca.63.fasta.fa	Enterococcus gilvus
N2_066_000G1_scaffold_249	dasN2_066_000G1_abawaca.63.fasta.fa	Enterococcus gilvus
N2_066_000G1_scaffold_1425	dasN2_066_000G1_abawaca.63.fasta.fa	Enterococcus gilvus
N2_066_000G1_scaffold_4395	dasN2_066_000G1_abawaca.63.fasta.fa	Enterococcus gilvus
N2_066_000G1_scaffold_84	dasN2_066_000G1_abawaca.63.fasta.fa	Enterococcus gilvus
N2_066_000G1_scaffold_120	dasN2_066_000G1_abawaca.63.fasta.fa	Enterococcus gilvus
N2_066_000G1_scaffold_6139	dasN2_066_000G1_abawaca.63.fasta.fa	Enterococcus gilvus
N2_066_000G1_scaffold_133	dasN2_066_000G1_abawaca.63.fasta.fa	Enterococcus gilvus
N2_066_000G1_scaffold_291	dasN2_066_000G1_abawaca.63.fasta.fa	Enterococcus gilvus
N2_066_000G1_scaffold_1505	dasN2_066_000G1_abawaca.63.fasta.fa	Enterococcus gilvus
N2_066_000G1_scaffold_288	dasN2_066_000G1_abawaca.63.fasta.fa	Enterococcus gilvus
N2_066_000G1_scaffold_14	dasN2_066_000G1_abawaca.63.fasta.fa	Enterococcus gilvus
N2_066_000G1_scaffold_60	dasN2_066_000G1_abawaca.63.fasta.fa	Enterococcus gilvus
N2_066_000G1_scaffold_4	dasN2_066_000G1_abawaca.63.fasta.fa	Enterococcus gilvus
N2_066_000G1_scaffold_1628	dasN2_066_000G1_abawaca.63.fasta.fa	Enterococcus gilvus
N2_066_000G1_scaffold_889	dasN2_066_000G1_abawaca.63.fasta.fa	Enterococcus gilvus
N2_066_000G1_scaffold_337	dasN2_066_000G1_abawaca.63.fasta.fa	Enterococcus gilvus
N2_066_000G1_scaffold_78	dasN2_066_000G1_abawaca.63.fasta.fa	Enterococcus gilvus
N2_066_000G1_scaffold_152	dasN2_066_000G1_abawaca.63.fasta.fa	Enterococcus gilvus
N2_066_000G1_scaffold_223	dasN2_066_000G1_abawaca.63.fasta.fa	Enterococcus gilvus
N2_066_000G1_scaffold_419	dasN2_066_000G1_abawaca.63.fasta.fa	Enterococcus gilvus
N2_066_000G1_scaffold_318	dasN2_066_000G1_abawaca.63.fasta.fa	Enterococcus gilvus
N2_066_000G1_scaffold_9	dasN2_066_000G1_abawaca.63.fasta.fa	Enterococcus gilvus
N2_066_000G1_scaffold_169	dasN2_066_000G1_abawaca.63.fasta.fa	Enterococcus gilvus
N2_066_000G1_scaffold_671	dasN2_066_000G1_abawaca.63.fasta.fa	Enterococcus gilvus
N2_066_000G1_scaffold_313	dasN2_066_000G1_abawaca.63.fasta.fa	Enterococcus gilvus
N2_066_000G1_scaffold_121	dasN2_066_000G1_abawaca.63.fasta.fa	Enterococcus gilvus
N2_066_000G1_scaffold_89	dasN2_066_000G1_abawaca.63.fasta.fa	Enterococcus gilvus
N2_066_000G1_scaffold_371	dasN2_066_000G1_abawaca.63.fasta.fa	Enterococcus gilvus
N2_066_000G1_scaffold_6919	dasN2_066_000G1_abawaca.63.fasta.fa	Enterococcus gilvus
N2_066_000G1_scaffold_27	dasN2_066_000G1_abawaca.63.fasta.fa	Enterococcus gilvus
N2_066_000G1_scaffold_116	dasN2_066_000G1_abawaca.63.fasta.fa	Enterococcus gilvus
N2_066_000G1_scaffold_468	dasN2_066_000G1_abawaca.63.fasta.fa	Enterococcus gilvus
N2_066_000G1_scaffold_104	dasN2_066_000G1_abawaca.63.fasta.fa	Enterococcus gilvus
N2_066_000G1_scaffold_981	dasN2_066_000G1_abawaca.63.fasta.fa	Enterococcus gilvus
N2_066_000G1_scaffold_6552	dasN2_066_000G1_abawaca.63.fasta.fa	Enterococcus gilvus
N2_066_000G1_scaffold_692	dasN2_066_000G1_abawaca.63.fasta.fa	Enterococcus gilvus
N2_066_000G1_scaffold_2050	dasN2_066_000G1_abawaca.63.fasta.fa	Enterococcus gilvus
N2_066_000G1_scaffold_35	dasN2_066_000G1_abawaca.63.fasta.fa	Enterococcus gilvus
N2_066_000G1_scaffold_4492	dasN2_066_000G1_abawaca.63.fasta.fa	Enterococcus gilvus
N2_066_000G1_scaffold_229	dasN2_066_000G1_abawaca.63.fasta.fa	Enterococcus gilvus
N2_066_000G1_scaffold_3360	dasN2_066_000G1_abawaca.63.fasta.fa	Enterococcus gilvus
N2_066_000G1_scaffold_2698	dasN2_066_000G1_abawaca.65.fasta.fa	Streptococcus mitis
N2_066_000G1_scaffold_4172	dasN2_066_000G1_abawaca.65.fasta.fa	Streptococcus mitis
N2_066_000G1_scaffold_1487	dasN2_066_000G1_abawaca.65.fasta.fa	Streptococcus mitis
N2_066_000G1_scaffold_3707	dasN2_066_000G1_abawaca.65.fasta.fa	Streptococcus mitis
N2_066_000G1_scaffold_7285	dasN2_066_000G1_abawaca.65.fasta.fa	Streptococcus mitis
N2_066_000G1_scaffold_3328	dasN2_066_000G1_abawaca.65.fasta.fa	Streptococcus mitis
N2_066_000G1_scaffold_7518	dasN2_066_000G1_abawaca.65.fasta.fa	Streptococcus mitis
N2_066_000G1_scaffold_6109	dasN2_066_000G1_abawaca.65.fasta.fa	Streptococcus mitis
N2_066_000G1_scaffold_3678	dasN2_066_000G1_abawaca.65.fasta.fa	Streptococcus mitis
N2_066_000G1_scaffold_2415	dasN2_066_000G1_abawaca.65.fasta.fa	Streptococcus mitis
N2_066_000G1_scaffold_2627	dasN2_066_000G1_abawaca.65.fasta.fa	Streptococcus mitis
N2_066_000G1_scaffold_4644	dasN2_066_000G1_abawaca.65.fasta.fa	Streptococcus mitis
N2_066_000G1_scaffold_7819	dasN2_066_000G1_abawaca.65.fasta.fa	Streptococcus mitis
N2_066_000G1_scaffold_5111	dasN2_066_000G1_abawaca.65.fasta.fa	Streptococcus mitis
N2_066_000G1_scaffold_7811	dasN2_066_000G1_abawaca.65.fasta.fa	Streptococcus mitis
N2_066_000G1_scaffold_6410	dasN2_066_000G1_abawaca.65.fasta.fa	Streptococcus mitis
N2_066_000G1_scaffold_1576	dasN2_066_000G1_abawaca.65.fasta.fa	Streptococcus mitis
N2_066_000G1_scaffold_5477	dasN2_066_000G1_abawaca.65.fasta.fa	Streptococcus mitis
N2_066_000G1_scaffold_7385	dasN2_066_000G1_abawaca.65.fasta.fa	Streptococcus mitis
N2_066_000G1_scaffold_5484	dasN2_066_000G1_abawaca.65.fasta.fa	Streptococcus mitis
N2_066_000G1_scaffold_2462	dasN2_066_000G1_abawaca.65.fasta.fa	Streptococcus mitis
N2_066_000G1_scaffold_7914	dasN2_066_000G1_abawaca.65.fasta.fa	Streptococcus mitis
N2_066_000G1_scaffold_6092	dasN2_066_000G1_abawaca.65.fasta.fa	Streptococcus mitis
N2_066_000G1_scaffold_6856	dasN2_066_000G1_abawaca.65.fasta.fa	Streptococcus mitis
N2_066_000G1_scaffold_2907	dasN2_066_000G1_abawaca.65.fasta.fa	Streptococcus mitis
N2_066_000G1_scaffold_3450	dasN2_066_000G1_abawaca.65.fasta.fa	Streptococcus mitis
N2_066_000G1_scaffold_6261	dasN2_066_000G1_abawaca.65.fasta.fa	Streptococcus mitis
N2_066_000G1_scaffold_4658	dasN2_066_000G1_abawaca.65.fasta.fa	Streptococcus mitis
N2_066_000G1_scaffold_3625	dasN2_066_000G1_abawaca.65.fasta.fa	Streptococcus mitis
N2_066_000G1_scaffold_6953	dasN2_066_000G1_abawaca.65.fasta.fa	Streptococcus mitis
N2_066_000G1_scaffold_1401	dasN2_066_000G1_abawaca.65.fasta.fa	Streptococcus mitis
N2_066_000G1_scaffold_3490	dasN2_066_000G1_abawaca.65.fasta.fa	Streptococcus mitis
N2_066_000G1_scaffold_3560	dasN2_066_000G1_abawaca.65.fasta.fa	Streptococcus mitis
N2_066_000G1_scaffold_6837	dasN2_066_000G1_abawaca.65.fasta.fa	Streptococcus mitis
N2_066_000G1_scaffold_1387	dasN2_066_000G1_abawaca.65.fasta.fa	Streptococcus mitis
N2_066_000G1_scaffold_7812	dasN2_066_000G1_abawaca.65.fasta.fa	Streptococcus mitis
N2_066_000G1_scaffold_4075	dasN2_066_000G1_abawaca.65.fasta.fa	Streptococcus mitis
N2_066_000G1_scaffold_2601	dasN2_066_000G1_abawaca.65.fasta.fa	Streptococcus mitis
N2_066_000G1_scaffold_7731	dasN2_066_000G1_abawaca.65.fasta.fa	Streptococcus mitis
N2_066_000G1_scaffold_1215	dasN2_066_000G1_abawaca.65.fasta.fa	Streptococcus mitis
N2_066_000G1_scaffold_6867	dasN2_066_000G1_abawaca.65.fasta.fa	Streptococcus mitis
N2_066_000G1_scaffold_5217	dasN2_066_000G1_abawaca.65.fasta.fa	Streptococcus mitis
N2_066_000G1_scaffold_4334	dasN2_066_000G1_abawaca.65.fasta.fa	Streptococcus mitis
N2_066_000G1_scaffold_5646	dasN2_066_000G1_abawaca.65.fasta.fa	Streptococcus mitis
N2_066_000G1_scaffold_8120	dasN2_066_000G1_abawaca.65.fasta.fa	Streptococcus mitis
N2_066_000G1_scaffold_6387	dasN2_066_000G1_abawaca.65.fasta.fa	Streptococcus mitis
N2_066_000G1_scaffold_2356	dasN2_066_000G1_abawaca.65.fasta.fa	Streptococcus mitis
N2_066_000G1_scaffold_4078	dasN2_066_000G1_abawaca.65.fasta.fa	Streptococcus mitis
N2_066_000G1_scaffold_1143	dasN2_066_000G1_abawaca.65.fasta.fa	Streptococcus mitis
N2_066_000G1_scaffold_7886	dasN2_066_000G1_abawaca.65.fasta.fa	Streptococcus mitis
N2_066_000G1_scaffold_2772	dasN2_066_000G1_abawaca.65.fasta.fa	Streptococcus mitis
N2_066_000G1_scaffold_3519	dasN2_066_000G1_abawaca.65.fasta.fa	Streptococcus mitis
N2_066_000G1_scaffold_3505	dasN2_066_000G1_abawaca.65.fasta.fa	Streptococcus mitis
N2_066_000G1_scaffold_7232	dasN2_066_000G1_abawaca.65.fasta.fa	Streptococcus mitis
N2_066_000G1_scaffold_956	dasN2_066_000G1_abawaca.65.fasta.fa	Streptococcus mitis
N2_066_000G1_scaffold_3906	dasN2_066_000G1_abawaca.65.fasta.fa	Streptococcus mitis
N2_066_000G1_scaffold_3371	dasN2_066_000G1_abawaca.65.fasta.fa	Streptococcus mitis
N2_066_000G1_scaffold_7259	dasN2_066_000G1_abawaca.65.fasta.fa	Streptococcus mitis
N2_066_000G1_scaffold_1942	dasN2_066_000G1_abawaca.65.fasta.fa	Streptococcus mitis
N2_066_000G1_scaffold_8479	dasN2_066_000G1_abawaca.65.fasta.fa	Streptococcus mitis
N2_066_000G1_scaffold_1562	dasN2_066_000G1_abawaca.65.fasta.fa	Streptococcus mitis
N2_066_000G1_scaffold_7162	dasN2_066_000G1_abawaca.65.fasta.fa	Streptococcus mitis
N2_066_000G1_scaffold_2072	dasN2_066_000G1_abawaca.65.fasta.fa	Streptococcus mitis
N2_066_000G1_scaffold_898	dasN2_066_000G1_abawaca.65.fasta.fa	Streptococcus mitis
N2_066_000G1_scaffold_3376	dasN2_066_000G1_abawaca.65.fasta.fa	Streptococcus mitis
N2_066_000G1_scaffold_6345	dasN2_066_000G1_abawaca.65.fasta.fa	Streptococcus mitis
N2_066_000G1_scaffold_2103	dasN2_066_000G1_abawaca.65.fasta.fa	Streptococcus mitis
N2_066_000G1_scaffold_7158	dasN2_066_000G1_abawaca.65.fasta.fa	Streptococcus mitis
N2_066_000G1_scaffold_6365	dasN2_066_000G1_abawaca.65.fasta.fa	Streptococcus mitis
N2_066_000G1_scaffold_8429	dasN2_066_000G1_abawaca.65.fasta.fa	Streptococcus mitis
N2_066_000G1_scaffold_2620	dasN2_066_000G1_abawaca.65.fasta.fa	Streptococcus mitis
N2_066_000G1_scaffold_5874	dasN2_066_000G1_abawaca.65.fasta.fa	Streptococcus mitis
N2_066_000G1_scaffold_3155	dasN2_066_000G1_abawaca.65.fasta.fa	Streptococcus mitis
N2_066_000G1_scaffold_375	dasN2_066_000G1_abawaca.65.fasta.fa	Streptococcus mitis
N2_066_000G1_scaffold_2704	dasN2_066_000G1_abawaca.65.fasta.fa	Streptococcus mitis
N2_066_000G1_scaffold_4354	dasN2_066_000G1_abawaca.65.fasta.fa	Streptococcus mitis
N2_066_000G1_scaffold_5297	dasN2_066_000G1_abawaca.65.fasta.fa	Streptococcus mitis
N2_066_000G1_scaffold_7534	dasN2_066_000G1_abawaca.65.fasta.fa	Streptococcus mitis
N2_066_000G1_scaffold_3487	dasN2_066_000G1_abawaca.65.fasta.fa	Streptococcus mitis
N2_066_000G1_scaffold_5714	dasN2_066_000G1_abawaca.65.fasta.fa	Streptococcus mitis
N2_066_000G1_scaffold_5684	dasN2_066_000G1_abawaca.65.fasta.fa	Streptococcus mitis
N2_066_000G1_scaffold_2683	dasN2_066_000G1_abawaca.65.fasta.fa	Streptococcus mitis
N2_066_000G1_scaffold_1922	dasN2_066_000G1_abawaca.65.fasta.fa	Streptococcus mitis
N2_066_000G1_scaffold_6099	dasN2_066_000G1_abawaca.65.fasta.fa	Streptococcus mitis
N2_066_000G1_scaffold_3917	dasN2_066_000G1_abawaca.65.fasta.fa	Streptococcus mitis
N2_066_000G1_scaffold_8529	dasN2_066_000G1_abawaca.65.fasta.fa	Streptococcus mitis
N2_066_000G1_scaffold_5026	dasN2_066_000G1_abawaca.65.fasta.fa	Streptococcus mitis
N2_066_000G1_scaffold_838	dasN2_066_000G1_abawaca.65.fasta.fa	Streptococcus mitis
N2_066_000G1_scaffold_3982	dasN2_066_000G1_abawaca.65.fasta.fa	Streptococcus mitis
N2_066_000G1_scaffold_3797	dasN2_066_000G1_abawaca.65.fasta.fa	Streptococcus mitis
N2_066_000G1_scaffold_902	dasN2_066_000G1_abawaca.65.fasta.fa	Streptococcus mitis
N2_066_000G1_scaffold_2502	dasN2_066_000G1_abawaca.65.fasta.fa	Streptococcus mitis
N2_066_000G1_scaffold_2646	dasN2_066_000G1_abawaca.65.fasta.fa	Streptococcus mitis
N2_066_000G1_scaffold_6049	dasN2_066_000G1_abawaca.65.fasta.fa	Streptococcus mitis
N2_066_000G1_scaffold_5266	dasN2_066_000G1_abawaca.65.fasta.fa	Streptococcus mitis
N2_066_000G1_scaffold_6446	dasN2_066_000G1_abawaca.65.fasta.fa	Streptococcus mitis
N2_066_000G1_scaffold_1810	dasN2_066_000G1_abawaca.65.fasta.fa	Streptococcus mitis
N2_066_000G1_scaffold_7202	dasN2_066_000G1_abawaca.65.fasta.fa	Streptococcus mitis
N2_066_000G1_scaffold_1928	dasN2_066_000G1_abawaca.65.fasta.fa	Streptococcus mitis
N2_066_000G1_scaffold_3347	dasN2_066_000G1_abawaca.65.fasta.fa	Streptococcus mitis
N2_066_000G1_scaffold_4760	dasN2_066_000G1_abawaca.65.fasta.fa	Streptococcus mitis
N2_066_000G1_scaffold_2408	dasN2_066_000G1_abawaca.65.fasta.fa	Streptococcus mitis
N2_066_000G1_scaffold_4130	dasN2_066_000G1_abawaca.65.fasta.fa	Streptococcus mitis
N2_066_000G1_scaffold_2021	dasN2_066_000G1_abawaca.65.fasta.fa	Streptococcus mitis
N2_066_000G1_scaffold_2721	dasN2_066_000G1_abawaca.65.fasta.fa	Streptococcus mitis
N2_066_000G1_scaffold_6554	dasN2_066_000G1_abawaca.65.fasta.fa	Streptococcus mitis
N2_066_000G1_scaffold_3176	dasN2_066_000G1_abawaca.65.fasta.fa	Streptococcus mitis
N2_066_000G1_scaffold_6047	dasN2_066_000G1_abawaca.65.fasta.fa	Streptococcus mitis
N2_066_000G1_scaffold_3940	dasN2_066_000G1_abawaca.65.fasta.fa	Streptococcus mitis
N2_066_000G1_scaffold_6119	dasN2_066_000G1_abawaca.65.fasta.fa	Streptococcus mitis
N2_066_000G1_scaffold_7799	dasN2_066_000G1_abawaca.65.fasta.fa	Streptococcus mitis
N2_066_000G1_scaffold_2894	dasN2_066_000G1_abawaca.65.fasta.fa	Streptococcus mitis
N2_066_000G1_scaffold_4312	dasN2_066_000G1_abawaca.65.fasta.fa	Streptococcus mitis
N2_066_000G1_scaffold_6010	dasN2_066_000G1_abawaca.65.fasta.fa	Streptococcus mitis
N2_066_000G1_scaffold_6480	dasN2_066_000G1_abawaca.65.fasta.fa	Streptococcus mitis
N2_066_000G1_scaffold_5032	dasN2_066_000G1_abawaca.65.fasta.fa	Streptococcus mitis
N2_066_000G1_scaffold_5667	dasN2_066_000G1_abawaca.65.fasta.fa	Streptococcus mitis
N2_066_000G1_scaffold_4015	dasN2_066_000G1_abawaca.65.fasta.fa	Streptococcus mitis
N2_066_000G1_scaffold_1950	dasN2_066_000G1_abawaca.65.fasta.fa	Streptococcus mitis
N2_066_000G1_scaffold_2587	dasN2_066_000G1_abawaca.65.fasta.fa	Streptococcus mitis
N2_066_000G1_scaffold_2206	dasN2_066_000G1_abawaca.65.fasta.fa	Streptococcus mitis
N2_066_000G1_scaffold_7015	dasN2_066_000G1_abawaca.65.fasta.fa	Streptococcus mitis
N2_066_000G1_scaffold_6545	dasN2_066_000G1_abawaca.65.fasta.fa	Streptococcus mitis
N2_066_000G1_scaffold_5725	dasN2_066_000G1_abawaca.65.fasta.fa	Streptococcus mitis
N2_066_000G1_scaffold_1138	dasN2_066_000G1_abawaca.65.fasta.fa	Streptococcus mitis
N2_066_000G1_scaffold_6497	dasN2_066_000G1_abawaca.65.fasta.fa	Streptococcus mitis
N2_066_000G1_scaffold_2367	dasN2_066_000G1_abawaca.65.fasta.fa	Streptococcus mitis
N2_066_000G1_scaffold_4823	dasN2_066_000G1_abawaca.65.fasta.fa	Streptococcus mitis
N2_066_000G1_scaffold_4968	dasN2_066_000G1_abawaca.65.fasta.fa	Streptococcus mitis
N2_066_000G1_scaffold_5542	dasN2_066_000G1_abawaca.65.fasta.fa	Streptococcus mitis
N2_066_000G1_scaffold_6479	dasN2_066_000G1_abawaca.65.fasta.fa	Streptococcus mitis
N2_066_000G1_scaffold_1945	dasN2_066_000G1_abawaca.65.fasta.fa	Streptococcus mitis
N2_066_000G1_scaffold_4009	dasN2_066_000G1_abawaca.65.fasta.fa	Streptococcus mitis
N2_066_000G1_scaffold_2799	dasN2_066_000G1_abawaca.65.fasta.fa	Streptococcus mitis
N2_066_000G1_scaffold_2577	dasN2_066_000G1_abawaca.65.fasta.fa	Streptococcus mitis
N2_066_000G1_scaffold_3455	dasN2_066_000G1_abawaca.65.fasta.fa	Streptococcus mitis
N2_066_000G1_scaffold_6146	dasN2_066_000G1_abawaca.65.fasta.fa	Streptococcus mitis
N2_066_000G1_scaffold_1954	dasN2_066_000G1_abawaca.65.fasta.fa	Streptococcus mitis
N2_066_000G1_scaffold_8125	dasN2_066_000G1_abawaca.65.fasta.fa	Streptococcus mitis
N2_066_000G1_scaffold_6672	dasN2_066_000G1_abawaca.65.fasta.fa	Streptococcus mitis
N2_066_000G1_scaffold_1744	dasN2_066_000G1_abawaca.65.fasta.fa	Streptococcus mitis
N2_066_000G1_scaffold_5816	dasN2_066_000G1_abawaca.65.fasta.fa	Streptococcus mitis
N2_066_000G1_scaffold_1757	dasN2_066_000G1_abawaca.65.fasta.fa	Streptococcus mitis
N2_066_000G1_scaffold_3266	dasN2_066_000G1_abawaca.65.fasta.fa	Streptococcus mitis
N2_066_000G1_scaffold_6276	dasN2_066_000G1_abawaca.65.fasta.fa	Streptococcus mitis
N2_066_000G1_scaffold_2054	dasN2_066_000G1_abawaca.65.fasta.fa	Streptococcus mitis
N2_066_000G1_scaffold_5773	dasN2_066_000G1_abawaca.65.fasta.fa	Streptococcus mitis
N2_066_000G1_scaffold_4573	dasN2_066_000G1_abawaca.65.fasta.fa	Streptococcus mitis
N2_066_000G1_scaffold_5777	dasN2_066_000G1_abawaca.65.fasta.fa	Streptococcus mitis
N2_066_000G1_scaffold_4656	dasN2_066_000G1_abawaca.65.fasta.fa	Streptococcus mitis
N2_066_000G1_scaffold_6016	dasN2_066_000G1_abawaca.65.fasta.fa	Streptococcus mitis
N2_066_000G1_scaffold_6620	dasN2_066_000G1_abawaca.65.fasta.fa	Streptococcus mitis
N2_066_000G1_scaffold_6386	dasN2_066_000G1_abawaca.65.fasta.fa	Streptococcus mitis
N2_066_000G1_scaffold_4806	dasN2_066_000G1_abawaca.65.fasta.fa	Streptococcus mitis
N2_066_000G1_scaffold_5137	dasN2_066_000G1_abawaca.65.fasta.fa	Streptococcus mitis
N2_066_000G1_scaffold_3234	dasN2_066_000G1_abawaca.65.fasta.fa	Streptococcus mitis
N2_066_000G1_scaffold_1567	dasN2_066_000G1_abawaca.65.fasta.fa	Streptococcus mitis
N2_066_000G1_scaffold_6918	dasN2_066_000G1_abawaca.65.fasta.fa	Streptococcus mitis
N2_066_000G1_scaffold_5483	dasN2_066_000G1_abawaca.65.fasta.fa	Streptococcus mitis
N2_066_000G1_scaffold_7176	dasN2_066_000G1_abawaca.65.fasta.fa	Streptococcus mitis
N2_066_000G1_scaffold_2839	dasN2_066_000G1_abawaca.65.fasta.fa	Streptococcus mitis
N2_066_000G1_scaffold_5593	dasN2_066_000G1_abawaca.65.fasta.fa	Streptococcus mitis
N2_066_000G1_scaffold_8043	dasN2_066_000G1_abawaca.65.fasta.fa	Streptococcus mitis
N2_066_000G1_scaffold_8156	dasN2_066_000G1_abawaca.65.fasta.fa	Streptococcus mitis
N2_066_000G1_scaffold_4660	dasN2_066_000G1_abawaca.65.fasta.fa	Streptococcus mitis
N2_066_000G1_scaffold_7119	dasN2_066_000G1_abawaca.65.fasta.fa	Streptococcus mitis
N2_066_000G1_scaffold_8636	dasN2_066_000G1_abawaca.65.fasta.fa	Streptococcus mitis
N2_066_000G1_scaffold_4214	dasN2_066_000G1_abawaca.65.fasta.fa	Streptococcus mitis
N2_066_000G1_scaffold_2741	dasN2_066_000G1_abawaca.65.fasta.fa	Streptococcus mitis
N2_066_000G1_scaffold_2793	dasN2_066_000G1_abawaca.65.fasta.fa	Streptococcus mitis
N2_066_000G1_scaffold_5343	dasN2_066_000G1_abawaca.65.fasta.fa	Streptococcus mitis
N2_066_000G1_scaffold_3759	dasN2_066_000G1_abawaca.65.fasta.fa	Streptococcus mitis
N2_066_000G1_scaffold_8091	dasN2_066_000G1_abawaca.65.fasta.fa	Streptococcus mitis
N2_066_000G1_scaffold_1887	dasN2_066_000G1_abawaca.65.fasta.fa	Streptococcus mitis
N2_066_000G1_scaffold_2354	dasN2_066_000G1_abawaca.65.fasta.fa	Streptococcus mitis
N2_066_000G1_scaffold_3343	dasN2_066_000G1_abawaca.65.fasta.fa	Streptococcus mitis
N2_066_000G1_scaffold_4413	dasN2_066_000G1_abawaca.65.fasta.fa	Streptococcus mitis
N2_066_000G1_scaffold_1896	dasN2_066_000G1_abawaca.65.fasta.fa	Streptococcus mitis
N2_066_000G1_scaffold_8216	dasN2_066_000G1_abawaca.65.fasta.fa	Streptococcus mitis
N2_066_000G1_scaffold_7351	dasN2_066_000G1_abawaca.65.fasta.fa	Streptococcus mitis
N2_066_000G1_scaffold_8379	dasN2_066_000G1_abawaca.65.fasta.fa	Streptococcus mitis
N2_066_000G1_scaffold_4924	dasN2_066_000G1_abawaca.65.fasta.fa	Streptococcus mitis
N2_066_000G1_scaffold_1005	dasN2_066_000G1_abawaca.65.fasta.fa	Streptococcus mitis
N2_066_000G1_scaffold_6399	dasN2_066_000G1_abawaca.65.fasta.fa	Streptococcus mitis
N2_066_000G1_scaffold_2457	dasN2_066_000G1_abawaca.65.fasta.fa	Streptococcus mitis
N2_066_000G1_scaffold_2275	dasN2_066_000G1_abawaca.65.fasta.fa	Streptococcus mitis
N2_066_000G1_scaffold_3269	dasN2_066_000G1_abawaca.65.fasta.fa	Streptococcus mitis
N2_066_000G1_scaffold_7443	dasN2_066_000G1_abawaca.65.fasta.fa	Streptococcus mitis
N2_066_000G1_scaffold_2883	dasN2_066_000G1_abawaca.65.fasta.fa	Streptococcus mitis
N2_066_000G1_scaffold_5533	dasN2_066_000G1_abawaca.65.fasta.fa	Streptococcus mitis
N2_066_000G1_scaffold_2544	dasN2_066_000G1_abawaca.65.fasta.fa	Streptococcus mitis
N2_066_000G1_scaffold_4497	dasN2_066_000G1_abawaca.65.fasta.fa	Streptococcus mitis
N2_066_000G1_scaffold_4933	dasN2_066_000G1_abawaca.65.fasta.fa	Streptococcus mitis
N2_066_000G1_scaffold_2003	dasN2_066_000G1_abawaca.65.fasta.fa	Streptococcus mitis
N2_066_000G1_scaffold_6033	dasN2_066_000G1_abawaca.65.fasta.fa	Streptococcus mitis
N2_066_000G1_scaffold_6932	dasN2_066_000G1_abawaca.65.fasta.fa	Streptococcus mitis
N2_066_000G1_scaffold_1561	dasN2_066_000G1_abawaca.65.fasta.fa	Streptococcus mitis
N2_066_000G1_scaffold_4049	dasN2_066_000G1_abawaca.65.fasta.fa	Streptococcus mitis
N2_066_000G1_scaffold_690	dasN2_066_000G1_abawaca.65.fasta.fa	Streptococcus mitis
N2_066_000G1_scaffold_6382	dasN2_066_000G1_abawaca.65.fasta.fa	Streptococcus mitis
N2_066_000G1_scaffold_4890	dasN2_066_000G1_abawaca.65.fasta.fa	Streptococcus mitis
N2_066_000G1_scaffold_2441	dasN2_066_000G1_abawaca.65.fasta.fa	Streptococcus mitis
N2_066_000G1_scaffold_3594	dasN2_066_000G1_abawaca.65.fasta.fa	Streptococcus mitis
N2_066_000G1_scaffold_6438	dasN2_066_000G1_abawaca.65.fasta.fa	Streptococcus mitis
N2_066_000G1_scaffold_1747	dasN2_066_000G1_abawaca.65.fasta.fa	Streptococcus mitis
N2_066_000G1_scaffold_2406	dasN2_066_000G1_abawaca.65.fasta.fa	Streptococcus mitis
N2_066_000G1_scaffold_4398	dasN2_066_000G1_abawaca.65.fasta.fa	Streptococcus mitis
N2_066_000G1_scaffold_5640	dasN2_066_000G1_abawaca.65.fasta.fa	Streptococcus mitis
N2_066_000G1_scaffold_4337	dasN2_066_000G1_abawaca.65.fasta.fa	Streptococcus mitis
N2_066_000G1_scaffold_7166	dasN2_066_000G1_abawaca.65.fasta.fa	Streptococcus mitis
N2_066_000G1_scaffold_3369	dasN2_066_000G1_abawaca.65.fasta.fa	Streptococcus mitis
N2_066_000G1_scaffold_4169	dasN2_066_000G1_abawaca.65.fasta.fa	Streptococcus mitis
N2_066_000G1_scaffold_3804	dasN2_066_000G1_abawaca.65.fasta.fa	Streptococcus mitis
N2_066_000G1_scaffold_4379	dasN2_066_000G1_abawaca.65.fasta.fa	Streptococcus mitis
N2_066_000G1_scaffold_8111	dasN2_066_000G1_abawaca.65.fasta.fa	Streptococcus mitis
N2_066_000G1_scaffold_6005	dasN2_066_000G1_abawaca.65.fasta.fa	Streptococcus mitis
N2_066_000G1_scaffold_5030	dasN2_066_000G1_abawaca.65.fasta.fa	Streptococcus mitis
N2_066_000G1_scaffold_2657	dasN2_066_000G1_abawaca.65.fasta.fa	Streptococcus mitis
N2_066_000G1_scaffold_3898	dasN2_066_000G1_abawaca.65.fasta.fa	Streptococcus mitis
N2_066_000G1_scaffold_3262	dasN2_066_000G1_abawaca.65.fasta.fa	Streptococcus mitis
N2_066_000G1_scaffold_8507	dasN2_066_000G1_abawaca.65.fasta.fa	Streptococcus mitis
N2_066_000G1_scaffold_1538	dasN2_066_000G1_abawaca.65.fasta.fa	Streptococcus mitis
N2_066_000G1_scaffold_3975	dasN2_066_000G1_abawaca.65.fasta.fa	Streptococcus mitis
N2_066_000G1_scaffold_5719	dasN2_066_000G1_abawaca.65.fasta.fa	Streptococcus mitis
N2_066_000G1_scaffold_4441	dasN2_066_000G1_abawaca.65.fasta.fa	Streptococcus mitis
N2_066_000G1_scaffold_7623	dasN2_066_000G1_abawaca.65.fasta.fa	Streptococcus mitis
N2_066_000G1_scaffold_1767	dasN2_066_000G1_abawaca.65.fasta.fa	Streptococcus mitis
N2_066_000G1_scaffold_4303	dasN2_066_000G1_abawaca.65.fasta.fa	Streptococcus mitis
N2_066_000G1_scaffold_3366	dasN2_066_000G1_abawaca.65.fasta.fa	Streptococcus mitis
N2_066_000G1_scaffold_5397	dasN2_066_000G1_abawaca.65.fasta.fa	Streptococcus mitis
N2_066_000G1_scaffold_7438	dasN2_066_000G1_abawaca.65.fasta.fa	Streptococcus mitis
N2_066_000G1_scaffold_4674	dasN2_066_000G1_abawaca.65.fasta.fa	Streptococcus mitis
N2_066_000G1_scaffold_5024	dasN2_066_000G1_abawaca.65.fasta.fa	Streptococcus mitis
N2_066_000G1_scaffold_7445	dasN2_066_000G1_abawaca.65.fasta.fa	Streptococcus mitis
N2_066_000G1_scaffold_5717	dasN2_066_000G1_abawaca.65.fasta.fa	Streptococcus mitis
N2_066_000G1_scaffold_2248	dasN2_066_000G1_abawaca.65.fasta.fa	Streptococcus mitis
N2_066_000G1_scaffold_1725	dasN2_066_000G1_abawaca.65.fasta.fa	Streptococcus mitis
N2_066_000G1_scaffold_3693	dasN2_066_000G1_abawaca.65.fasta.fa	Streptococcus mitis
N2_066_000G1_scaffold_5022	dasN2_066_000G1_abawaca.65.fasta.fa	Streptococcus mitis
N2_066_000G1_scaffold_7025	dasN2_066_000G1_abawaca.65.fasta.fa	Streptococcus mitis
N2_066_000G1_scaffold_4145	dasN2_066_000G1_abawaca.65.fasta.fa	Streptococcus mitis
N2_066_000G1_scaffold_2145	dasN2_066_000G1_abawaca.65.fasta.fa	Streptococcus mitis
N2_066_000G1_scaffold_1901	dasN2_066_000G1_abawaca.65.fasta.fa	Streptococcus mitis
N2_066_000G1_scaffold_3320	dasN2_066_000G1_abawaca.65.fasta.fa	Streptococcus mitis
N2_066_000G1_scaffold_7549	dasN2_066_000G1_abawaca.65.fasta.fa	Streptococcus mitis
N2_066_000G1_scaffold_5238	dasN2_066_000G1_abawaca.65.fasta.fa	Streptococcus mitis
N2_066_000G1_scaffold_3873	dasN2_066_000G1_abawaca.65.fasta.fa	Streptococcus mitis
N2_066_000G1_scaffold_5303	dasN2_066_000G1_abawaca.65.fasta.fa	Streptococcus mitis
N2_066_000G1_scaffold_5840	dasN2_066_000G1_abawaca.65.fasta.fa	Streptococcus mitis
N2_066_000G1_scaffold_3230	dasN2_066_000G1_abawaca.65.fasta.fa	Streptococcus mitis
N2_066_000G1_scaffold_6439	dasN2_066_000G1_abawaca.65.fasta.fa	Streptococcus mitis
N2_066_000G1_scaffold_6478	dasN2_066_000G1_abawaca.65.fasta.fa	Streptococcus mitis
N2_066_000G1_scaffold_3691	dasN2_066_000G1_abawaca.65.fasta.fa	Streptococcus mitis
N2_066_000G1_scaffold_5867	dasN2_066_000G1_abawaca.65.fasta.fa	Streptococcus mitis
N2_066_000G1_scaffold_6956	dasN2_066_000G1_abawaca.65.fasta.fa	Streptococcus mitis
N2_066_000G1_scaffold_3938	dasN2_066_000G1_abawaca.65.fasta.fa	Streptococcus mitis
N2_066_000G1_scaffold_1844	dasN2_066_000G1_abawaca.65.fasta.fa	Streptococcus mitis
N2_066_000G1_scaffold_6491	dasN2_066_000G1_abawaca.65.fasta.fa	Streptococcus mitis
N2_066_000G1_scaffold_3719	dasN2_066_000G1_abawaca.65.fasta.fa	Streptococcus mitis
N2_066_000G1_scaffold_6188	dasN2_066_000G1_abawaca.65.fasta.fa	Streptococcus mitis
N2_066_000G1_scaffold_4541	dasN2_066_000G1_abawaca.65.fasta.fa	Streptococcus mitis
N2_066_000G1_scaffold_3658	dasN2_066_000G1_abawaca.65.fasta.fa	Streptococcus mitis
N2_066_000G1_scaffold_4244	dasN2_066_000G1_abawaca.65.fasta.fa	Streptococcus mitis
N2_066_000G1_scaffold_8489	dasN2_066_000G1_abawaca.65.fasta.fa	Streptococcus mitis
N2_066_000G1_scaffold_6684	dasN2_066_000G1_abawaca.65.fasta.fa	Streptococcus mitis
N2_066_000G1_scaffold_7616	dasN2_066_000G1_abawaca.65.fasta.fa	Streptococcus mitis
N2_066_000G1_scaffold_5619	dasN2_066_000G1_abawaca.65.fasta.fa	Streptococcus mitis
N2_066_000G1_scaffold_2622	dasN2_066_000G1_abawaca.65.fasta.fa	Streptococcus mitis
N2_066_000G1_scaffold_1583	dasN2_066_000G1_abawaca.65.fasta.fa	Streptococcus mitis
N2_066_000G1_scaffold_2033	dasN2_066_000G1_abawaca.65.fasta.fa	Streptococcus mitis
N2_066_000G1_scaffold_4582	dasN2_066_000G1_abawaca.65.fasta.fa	Streptococcus mitis
N2_066_000G1_scaffold_5414	dasN2_066_000G1_abawaca.65.fasta.fa	Streptococcus mitis
N2_066_000G1_scaffold_2339	dasN2_066_000G1_abawaca.65.fasta.fa	Streptococcus mitis
N2_066_000G1_scaffold_6266	dasN2_066_000G1_abawaca.65.fasta.fa	Streptococcus mitis
N2_066_000G1_scaffold_7244	dasN2_066_000G1_abawaca.65.fasta.fa	Streptococcus mitis
N2_066_000G1_scaffold_2950	dasN2_066_000G1_abawaca.65.fasta.fa	Streptococcus mitis
N2_066_000G1_scaffold_1326	dasN2_066_000G1_abawaca.65.fasta.fa	Streptococcus mitis
N2_066_000G1_scaffold_1114	dasN2_066_000G1_abawaca.65.fasta.fa	Streptococcus mitis
N2_066_000G1_scaffold_1610	dasN2_066_000G1_abawaca.65.fasta.fa	Streptococcus mitis
N2_066_000G1_scaffold_2628	dasN2_066_000G1_abawaca.65.fasta.fa	Streptococcus mitis
N2_066_000G1_scaffold_8084	dasN2_066_000G1_abawaca.65.fasta.fa	Streptococcus mitis
N2_066_000G1_scaffold_8182	dasN2_066_000G1_abawaca.65.fasta.fa	Streptococcus mitis
N2_066_000G1_scaffold_6883	dasN2_066_000G1_abawaca.65.fasta.fa	Streptococcus mitis
N2_066_000G1_scaffold_4003	dasN2_066_000G1_abawaca.65.fasta.fa	Streptococcus mitis
N2_066_000G1_scaffold_3717	dasN2_066_000G1_abawaca.65.fasta.fa	Streptococcus mitis
N2_066_000G1_scaffold_917	dasN2_066_000G1_abawaca.65.fasta.fa	Streptococcus mitis
N2_066_000G1_scaffold_3465	dasN2_066_000G1_abawaca.65.fasta.fa	Streptococcus mitis
N2_066_000G1_scaffold_4155	dasN2_066_000G1_abawaca.65.fasta.fa	Streptococcus mitis
N2_066_000G1_scaffold_4313	dasN2_066_000G1_abawaca.65.fasta.fa	Streptococcus mitis
N2_066_000G1_scaffold_3714	dasN2_066_000G1_abawaca.65.fasta.fa	Streptococcus mitis
N2_066_000G1_scaffold_1649	dasN2_066_000G1_abawaca.65.fasta.fa	Streptococcus mitis
N2_066_000G1_scaffold_4364	dasN2_066_000G1_abawaca.65.fasta.fa	Streptococcus mitis
N2_066_000G1_scaffold_2426	dasN2_066_000G1_abawaca.65.fasta.fa	Streptococcus mitis
N2_066_000G1_scaffold_7709	dasN2_066_000G1_abawaca.65.fasta.fa	Streptococcus mitis
N2_066_000G1_scaffold_2350	dasN2_066_000G1_abawaca.65.fasta.fa	Streptococcus mitis
N2_066_000G1_scaffold_2935	dasN2_066_000G1_abawaca.65.fasta.fa	Streptococcus mitis
N2_066_000G1_scaffold_4876	dasN2_066_000G1_abawaca.65.fasta.fa	Streptococcus mitis
N2_066_000G1_scaffold_2207	dasN2_066_000G1_abawaca.65.fasta.fa	Streptococcus mitis
N2_066_000G1_scaffold_8310	dasN2_066_000G1_abawaca.65.fasta.fa	Streptococcus mitis
N2_066_000G1_scaffold_5097	dasN2_066_000G1_abawaca.65.fasta.fa	Streptococcus mitis
N2_066_000G1_scaffold_3015	dasN2_066_000G1_abawaca.65.fasta.fa	Streptococcus mitis
N2_066_000G1_scaffold_2574	dasN2_066_000G1_abawaca.65.fasta.fa	Streptococcus mitis
N2_066_000G1_scaffold_6874	dasN2_066_000G1_abawaca.65.fasta.fa	Streptococcus mitis
N2_066_000G1_scaffold_2360	dasN2_066_000G1_abawaca.65.fasta.fa	Streptococcus mitis
N2_066_000G1_scaffold_5416	dasN2_066_000G1_abawaca.65.fasta.fa	Streptococcus mitis
N2_066_000G1_scaffold_2726	dasN2_066_000G1_abawaca.65.fasta.fa	Streptococcus mitis
N2_066_000G1_scaffold_4835	dasN2_066_000G1_abawaca.65.fasta.fa	Streptococcus mitis
N2_066_000G1_scaffold_4578	dasN2_066_000G1_abawaca.65.fasta.fa	Streptococcus mitis
N2_066_000G1_scaffold_4878	dasN2_066_000G1_abawaca.65.fasta.fa	Streptococcus mitis
N2_066_000G1_scaffold_8199	dasN2_066_000G1_abawaca.65.fasta.fa	Streptococcus mitis
N2_066_000G1_scaffold_3270	dasN2_066_000G1_abawaca.65.fasta.fa	Streptococcus mitis
N2_066_000G1_scaffold_3306	dasN2_066_000G1_abawaca.65.fasta.fa	Streptococcus mitis
N2_066_000G1_scaffold_5598	dasN2_066_000G1_abawaca.65.fasta.fa	Streptococcus mitis
N2_066_000G1_scaffold_4871	dasN2_066_000G1_abawaca.65.fasta.fa	Streptococcus mitis
N2_066_000G1_scaffold_2668	dasN2_066_000G1_abawaca.65.fasta.fa	Streptococcus mitis
N2_066_000G1_scaffold_1494	dasN2_066_000G1_abawaca.65.fasta.fa	Streptococcus mitis
N2_066_000G1_scaffold_3650	dasN2_066_000G1_abawaca.65.fasta.fa	Streptococcus mitis
N2_066_000G1_scaffold_1509	dasN2_066_000G1_abawaca.65.fasta.fa	Streptococcus mitis
N2_066_000G1_scaffold_6979	dasN2_066_000G1_abawaca.65.fasta.fa	Streptococcus mitis
N2_066_000G1_scaffold_4390	dasN2_066_000G1_abawaca.65.fasta.fa	Streptococcus mitis
N2_066_000G1_scaffold_7696	dasN2_066_000G1_abawaca.65.fasta.fa	Streptococcus mitis
N2_066_000G1_scaffold_4701	dasN2_066_000G1_abawaca.65.fasta.fa	Streptococcus mitis
N2_066_000G1_scaffold_7917	dasN2_066_000G1_abawaca.65.fasta.fa	Streptococcus mitis
N2_066_000G1_scaffold_5835	dasN2_066_000G1_abawaca.65.fasta.fa	Streptococcus mitis
N2_066_000G1_scaffold_4084	dasN2_066_000G1_abawaca.65.fasta.fa	Streptococcus mitis
N2_066_000G1_scaffold_7725	dasN2_066_000G1_abawaca.65.fasta.fa	Streptococcus mitis
N2_066_000G1_scaffold_7466	dasN2_066_000G1_abawaca.65.fasta.fa	Streptococcus mitis
N2_066_000G1_scaffold_5267	dasN2_066_000G1_abawaca.65.fasta.fa	Streptococcus mitis
N2_066_000G1_scaffold_3660	dasN2_066_000G1_abawaca.65.fasta.fa	Streptococcus mitis
N2_066_000G1_scaffold_1852	dasN2_066_000G1_abawaca.65.fasta.fa	Streptococcus mitis
N2_066_000G1_scaffold_5522	dasN2_066_000G1_abawaca.65.fasta.fa	Streptococcus mitis
N2_066_000G1_scaffold_7133	dasN2_066_000G1_abawaca.65.fasta.fa	Streptococcus mitis
N2_066_000G1_scaffold_7152	dasN2_066_000G1_abawaca.65.fasta.fa	Streptococcus mitis
N2_066_000G1_scaffold_3986	dasN2_066_000G1_abawaca.65.fasta.fa	Streptococcus mitis
N2_066_000G1_scaffold_2480	dasN2_066_000G1_abawaca.65.fasta.fa	Streptococcus mitis
N2_066_000G1_scaffold_2900	dasN2_066_000G1_abawaca.65.fasta.fa	Streptococcus mitis
N2_066_000G1_scaffold_2756	dasN2_066_000G1_abawaca.65.fasta.fa	Streptococcus mitis
N2_066_000G1_scaffold_6445	dasN2_066_000G1_abawaca.65.fasta.fa	Streptococcus mitis
N2_066_000G1_scaffold_4359	dasN2_066_000G1_abawaca.65.fasta.fa	Streptococcus mitis
N2_066_000G1_scaffold_4935	dasN2_066_000G1_abawaca.65.fasta.fa	Streptococcus mitis
N2_066_000G1_scaffold_7845	dasN2_066_000G1_abawaca.65.fasta.fa	Streptococcus mitis
N2_066_000G1_scaffold_3813	dasN2_066_000G1_abawaca.65.fasta.fa	Streptococcus mitis
N2_066_000G1_scaffold_5279	dasN2_066_000G1_abawaca.65.fasta.fa	Streptococcus mitis
N2_066_000G1_scaffold_5889	dasN2_066_000G1_abawaca.65.fasta.fa	Streptococcus mitis
N2_066_000G1_scaffold_5506	dasN2_066_000G1_abawaca.65.fasta.fa	Streptococcus mitis
N2_066_000G1_scaffold_8475	dasN2_066_000G1_abawaca.65.fasta.fa	Streptococcus mitis
N2_066_000G1_scaffold_2717	dasN2_066_000G1_abawaca.65.fasta.fa	Streptococcus mitis
N2_066_000G1_scaffold_4776	dasN2_066_000G1_abawaca.65.fasta.fa	Streptococcus mitis
N2_066_000G1_scaffold_7807	dasN2_066_000G1_abawaca.65.fasta.fa	Streptococcus mitis
N2_066_000G1_scaffold_5672	dasN2_066_000G1_abawaca.65.fasta.fa	Streptococcus mitis
N2_066_000G1_scaffold_7317	dasN2_066_000G1_abawaca.65.fasta.fa	Streptococcus mitis
N2_066_000G1_scaffold_7559	dasN2_066_000G1_abawaca.65.fasta.fa	Streptococcus mitis
N2_066_000G1_scaffold_6516	dasN2_066_000G1_abawaca.65.fasta.fa	Streptococcus mitis
N2_066_000G1_scaffold_4580	dasN2_066_000G1_abawaca.65.fasta.fa	Streptococcus mitis
N2_066_000G1_scaffold_2311	dasN2_066_000G1_abawaca.65.fasta.fa	Streptococcus mitis
N2_066_000G1_scaffold_4247	dasN2_066_000G1_abawaca.65.fasta.fa	Streptococcus mitis
N2_066_000G1_scaffold_7417	dasN2_066_000G1_abawaca.65.fasta.fa	Streptococcus mitis
N2_066_000G1_scaffold_4958	dasN2_066_000G1_abawaca.65.fasta.fa	Streptococcus mitis
N2_066_000G1_scaffold_6389	dasN2_066_000G1_abawaca.65.fasta.fa	Streptococcus mitis
N2_066_000G1_scaffold_1377	dasN2_066_000G1_abawaca.65.fasta.fa	Streptococcus mitis
N2_066_000G1_scaffold_3191	dasN2_066_000G1_abawaca.65.fasta.fa	Streptococcus mitis
N2_066_000G1_scaffold_2011	dasN2_066_000G1_abawaca.65.fasta.fa	Streptococcus mitis
N2_066_000G1_scaffold_6946	dasN2_066_000G1_abawaca.65.fasta.fa	Streptococcus mitis
N2_066_000G1_scaffold_6547	dasN2_066_000G1_abawaca.65.fasta.fa	Streptococcus mitis
N2_066_000G1_scaffold_4550	dasN2_066_000G1_abawaca.65.fasta.fa	Streptococcus mitis
N2_066_000G1_scaffold_1104	dasN2_066_000G1_abawaca.65.fasta.fa	Streptococcus mitis
N2_066_000G1_scaffold_8623	dasN2_066_000G1_abawaca.65.fasta.fa	Streptococcus mitis
N2_066_000G1_scaffold_3409	dasN2_066_000G1_abawaca.65.fasta.fa	Streptococcus mitis
N2_066_000G1_scaffold_6824	dasN2_066_000G1_abawaca.65.fasta.fa	Streptococcus mitis
N2_066_000G1_scaffold_7747	dasN2_066_000G1_abawaca.65.fasta.fa	Streptococcus mitis
N2_066_000G1_scaffold_4083	dasN2_066_000G1_abawaca.65.fasta.fa	Streptococcus mitis
N2_066_000G1_scaffold_3150	dasN2_066_000G1_abawaca.65.fasta.fa	Streptococcus mitis
N2_066_000G1_scaffold_490	dasN2_066_000G1_abawaca.65.fasta.fa	Streptococcus mitis
N2_066_000G1_scaffold_1416	dasN2_066_000G1_abawaca.65.fasta.fa	Streptococcus mitis
N2_066_000G1_scaffold_8382	dasN2_066_000G1_abawaca.65.fasta.fa	Streptococcus mitis
N2_066_000G1_scaffold_8415	dasN2_066_000G1_abawaca.65.fasta.fa	Streptococcus mitis
N2_066_000G1_scaffold_8484	dasN2_066_000G1_abawaca.65.fasta.fa	Streptococcus mitis
N2_066_000G1_scaffold_6611	dasN2_066_000G1_abawaca.65.fasta.fa	Streptococcus mitis
N2_066_000G1_scaffold_6333	dasN2_066_000G1_abawaca.65.fasta.fa	Streptococcus mitis
N2_066_000G1_scaffold_2186	dasN2_066_000G1_abawaca.65.fasta.fa	Streptococcus mitis
N2_066_000G1_scaffold_5655	dasN2_066_000G1_abawaca.65.fasta.fa	Streptococcus mitis
N2_066_000G1_scaffold_4309	dasN2_066_000G1_abawaca.65.fasta.fa	Streptococcus mitis
N2_066_000G1_scaffold_3698	dasN2_066_000G1_abawaca.65.fasta.fa	Streptococcus mitis
N2_066_000G1_scaffold_7252	dasN2_066_000G1_abawaca.65.fasta.fa	Streptococcus mitis
N2_066_000G1_scaffold_3748	dasN2_066_000G1_abawaca.65.fasta.fa	Streptococcus mitis
N2_066_000G1_scaffold_7058	dasN2_066_000G1_abawaca.65.fasta.fa	Streptococcus mitis
N2_066_000G1_scaffold_2328	dasN2_066_000G1_abawaca.65.fasta.fa	Streptococcus mitis
N2_066_000G1_scaffold_2792	dasN2_066_000G1_abawaca.65.fasta.fa	Streptococcus mitis
N2_066_000G1_scaffold_4340	dasN2_066_000G1_abawaca.65.fasta.fa	Streptococcus mitis
N2_066_000G1_scaffold_3702	dasN2_066_000G1_abawaca.65.fasta.fa	Streptococcus mitis
N2_066_000G1_scaffold_8143	dasN2_066_000G1_abawaca.65.fasta.fa	Streptococcus mitis
N2_066_000G1_scaffold_1150	dasN2_066_000G1_abawaca.65.fasta.fa	Streptococcus mitis
N2_066_000G1_scaffold_2585	dasN2_066_000G1_abawaca.65.fasta.fa	Streptococcus mitis
N2_066_000G1_scaffold_4502	dasN2_066_000G1_abawaca.65.fasta.fa	Streptococcus mitis
N2_066_000G1_scaffold_7308	dasN2_066_000G1_abawaca.65.fasta.fa	Streptococcus mitis
N2_066_000G1_scaffold_4217	dasN2_066_000G1_abawaca.65.fasta.fa	Streptococcus mitis
N2_066_000G1_scaffold_2046	dasN2_066_000G1_abawaca.65.fasta.fa	Streptococcus mitis
N2_066_000G1_scaffold_2285	dasN2_066_000G1_abawaca.65.fasta.fa	Streptococcus mitis
N2_066_000G1_scaffold_1750	dasN2_066_000G1_abawaca.65.fasta.fa	Streptococcus mitis
N2_066_000G1_scaffold_2428	dasN2_066_000G1_abawaca.65.fasta.fa	Streptococcus mitis
N2_066_000G1_scaffold_8352	dasN2_066_000G1_abawaca.65.fasta.fa	Streptococcus mitis
N2_066_000G1_scaffold_3215	dasN2_066_000G1_abawaca.65.fasta.fa	Streptococcus mitis
N2_066_000G1_scaffold_1434	dasN2_066_000G1_abawaca.65.fasta.fa	Streptococcus mitis
N2_066_000G1_scaffold_7893	dasN2_066_000G1_abawaca.65.fasta.fa	Streptococcus mitis
N2_066_000G1_scaffold_5514	dasN2_066_000G1_abawaca.65.fasta.fa	Streptococcus mitis
N2_066_000G1_scaffold_7203	dasN2_066_000G1_abawaca.65.fasta.fa	Streptococcus mitis
N2_066_000G1_scaffold_2147	dasN2_066_000G1_abawaca.65.fasta.fa	Streptococcus mitis
N2_066_000G1_scaffold_4136	dasN2_066_000G1_abawaca.65.fasta.fa	Streptococcus mitis
N2_066_000G1_scaffold_3551	dasN2_066_000G1_abawaca.65.fasta.fa	Streptococcus mitis
N2_066_000G1_scaffold_4104	dasN2_066_000G1_abawaca.65.fasta.fa	Streptococcus mitis
N2_066_000G1_scaffold_3387	dasN2_066_000G1_abawaca.65.fasta.fa	Streptococcus mitis
N2_066_000G1_scaffold_2490	dasN2_066_000G1_abawaca.65.fasta.fa	Streptococcus mitis
N2_066_000G1_scaffold_3198	dasN2_066_000G1_abawaca.65.fasta.fa	Streptococcus mitis
N2_066_000G1_scaffold_3433	dasN2_066_000G1_abawaca.65.fasta.fa	Streptococcus mitis
N2_066_000G1_scaffold_5703	dasN2_066_000G1_abawaca.65.fasta.fa	Streptococcus mitis
N2_066_000G1_scaffold_5674	dasN2_066_000G1_abawaca.65.fasta.fa	Streptococcus mitis
N2_066_000G1_scaffold_3712	dasN2_066_000G1_abawaca.65.fasta.fa	Streptococcus mitis
N2_066_000G1_scaffold_2135	dasN2_066_000G1_abawaca.65.fasta.fa	Streptococcus mitis
N2_066_000G1_scaffold_5300	dasN2_066_000G1_abawaca.65.fasta.fa	Streptococcus mitis
N2_066_000G1_scaffold_1830	dasN2_066_000G1_abawaca.65.fasta.fa	Streptococcus mitis
N2_066_000G1_scaffold_3737	dasN2_066_000G1_abawaca.65.fasta.fa	Streptococcus mitis
N2_066_000G1_scaffold_4439	dasN2_066_000G1_abawaca.65.fasta.fa	Streptococcus mitis
N2_066_000G1_scaffold_4592	dasN2_066_000G1_abawaca.65.fasta.fa	Streptococcus mitis
N2_066_000G1_scaffold_1200	dasN2_066_000G1_abawaca.65.fasta.fa	Streptococcus mitis
N2_066_000G1_scaffold_4473	dasN2_066_000G1_abawaca.65.fasta.fa	Streptococcus mitis
N2_066_000G1_scaffold_4287	dasN2_066_000G1_abawaca.65.fasta.fa	Streptococcus mitis
N2_066_000G1_scaffold_3834	dasN2_066_000G1_abawaca.65.fasta.fa	Streptococcus mitis
N2_066_000G1_scaffold_2151	dasN2_066_000G1_abawaca.65.fasta.fa	Streptococcus mitis
N2_066_000G1_scaffold_5810	dasN2_066_000G1_abawaca.65.fasta.fa	Streptococcus mitis
N2_066_000G1_scaffold_4471	dasN2_066_000G1_abawaca.65.fasta.fa	Streptococcus mitis
N2_066_000G1_scaffold_2358	dasN2_066_000G1_abawaca.65.fasta.fa	Streptococcus mitis
N2_066_000G1_scaffold_8285	dasN2_066_000G1_abawaca.65.fasta.fa	Streptococcus mitis
N2_066_000G1_scaffold_8250	dasN2_066_000G1_abawaca.65.fasta.fa	Streptococcus mitis
N2_066_000G1_scaffold_6993	dasN2_066_000G1_abawaca.65.fasta.fa	Streptococcus mitis
N2_066_000G1_scaffold_7148	dasN2_066_000G1_abawaca.65.fasta.fa	Streptococcus mitis
N2_066_000G1_scaffold_2080	dasN2_066_000G1_abawaca.65.fasta.fa	Streptococcus mitis
N2_066_000G1_scaffold_3280	dasN2_066_000G1_abawaca.65.fasta.fa	Streptococcus mitis
N2_066_000G1_scaffold_2417	dasN2_066_000G1_abawaca.65.fasta.fa	Streptococcus mitis
N2_066_000G1_scaffold_4612	dasN2_066_000G1_abawaca.65.fasta.fa	Streptococcus mitis
N2_066_000G1_scaffold_2514	dasN2_066_000G1_abawaca.65.fasta.fa	Streptococcus mitis
N2_066_000G1_scaffold_6327	dasN2_066_000G1_abawaca.65.fasta.fa	Streptococcus mitis
N2_066_000G1_scaffold_3876	dasN2_066_000G1_abawaca.65.fasta.fa	Streptococcus mitis
N2_066_000G1_scaffold_1895	dasN2_066_000G1_abawaca.65.fasta.fa	Streptococcus mitis
N2_066_000G1_scaffold_4362	dasN2_066_000G1_abawaca.65.fasta.fa	Streptococcus mitis
N2_066_000G1_scaffold_3618	dasN2_066_000G1_abawaca.65.fasta.fa	Streptococcus mitis
N2_066_000G1_scaffold_3851	dasN2_066_000G1_abawaca.65.fasta.fa	Streptococcus mitis
N2_066_000G1_scaffold_2579	dasN2_066_000G1_abawaca.65.fasta.fa	Streptococcus mitis
N2_066_000G1_scaffold_6301	dasN2_066_000G1_abawaca.65.fasta.fa	Streptococcus mitis
N2_066_000G1_scaffold_3200	dasN2_066_000G1_abawaca.65.fasta.fa	Streptococcus mitis
N2_066_000G1_scaffold_4669	dasN2_066_000G1_abawaca.65.fasta.fa	Streptococcus mitis
N2_066_000G1_scaffold_2556	dasN2_066_000G1_abawaca.65.fasta.fa	Streptococcus mitis
N2_066_000G1_scaffold_6332	dasN2_066_000G1_abawaca.65.fasta.fa	Streptococcus mitis
N2_066_000G1_scaffold_3438	dasN2_066_000G1_abawaca.65.fasta.fa	Streptococcus mitis
N2_066_000G1_scaffold_3236	dasN2_066_000G1_abawaca.65.fasta.fa	Streptococcus mitis
N2_066_000G1_scaffold_5063	dasN2_066_000G1_abawaca.65.fasta.fa	Streptococcus mitis
N2_066_000G1_scaffold_4799	dasN2_066_000G1_abawaca.65.fasta.fa	Streptococcus mitis
N2_066_000G1_scaffold_5813	dasN2_066_000G1_abawaca.65.fasta.fa	Streptococcus mitis
N2_066_000G1_scaffold_2953	dasN2_066_000G1_abawaca.65.fasta.fa	Streptococcus mitis
N2_066_000G1_scaffold_5162	dasN2_066_000G1_abawaca.65.fasta.fa	Streptococcus mitis
N2_066_000G1_scaffold_3768	dasN2_066_000G1_abawaca.65.fasta.fa	Streptococcus mitis
N2_066_000G1_scaffold_5805	dasN2_066_000G1_abawaca.65.fasta.fa	Streptococcus mitis
N2_066_000G1_scaffold_4849	dasN2_066_000G1_abawaca.65.fasta.fa	Streptococcus mitis
N2_066_000G1_scaffold_1997	dasN2_066_000G1_abawaca.65.fasta.fa	Streptococcus mitis
N2_066_000G1_scaffold_2251	dasN2_066_000G1_abawaca.65.fasta.fa	Streptococcus mitis
N2_066_000G1_scaffold_2614	dasN2_066_000G1_abawaca.65.fasta.fa	Streptococcus mitis
N2_066_000G1_scaffold_7160	dasN2_066_000G1_abawaca.65.fasta.fa	Streptococcus mitis
N2_066_000G1_scaffold_7956	dasN2_066_000G1_abawaca.65.fasta.fa	Streptococcus mitis
N2_066_000G1_scaffold_1149	dasN2_066_000G1_abawaca.65.fasta.fa	Streptococcus mitis
N2_066_000G1_scaffold_3521	dasN2_066_000G1_abawaca.65.fasta.fa	Streptococcus mitis
N2_066_000G1_scaffold_7363	dasN2_066_000G1_abawaca.65.fasta.fa	Streptococcus mitis
N2_066_000G1_scaffold_4463	dasN2_066_000G1_abawaca.65.fasta.fa	Streptococcus mitis
N2_066_000G1_scaffold_6235	dasN2_066_000G1_abawaca.65.fasta.fa	Streptococcus mitis
N2_066_000G1_scaffold_3700	dasN2_066_000G1_abawaca.65.fasta.fa	Streptococcus mitis
N2_066_000G1_scaffold_2307	dasN2_066_000G1_abawaca.65.fasta.fa	Streptococcus mitis
N2_066_000G1_scaffold_6128	dasN2_066_000G1_abawaca.65.fasta.fa	Streptococcus mitis
N2_066_000G1_scaffold_2957	dasN2_066_000G1_abawaca.65.fasta.fa	Streptococcus mitis
N2_066_000G1_scaffold_1782	dasN2_066_000G1_abawaca.65.fasta.fa	Streptococcus mitis
N2_066_000G1_scaffold_8291	dasN2_066_000G1_abawaca.65.fasta.fa	Streptococcus mitis
N2_066_000G1_scaffold_1778	dasN2_066_000G1_abawaca.65.fasta.fa	Streptococcus mitis
N2_066_000G1_scaffold_2450	dasN2_066_000G1_abawaca.65.fasta.fa	Streptococcus mitis
N2_066_000G1_scaffold_3808	dasN2_066_000G1_abawaca.65.fasta.fa	Streptococcus mitis
N2_066_000G1_scaffold_6375	dasN2_066_000G1_abawaca.65.fasta.fa	Streptococcus mitis
N2_066_000G1_scaffold_2219	dasN2_066_000G1_abawaca.65.fasta.fa	Streptococcus mitis
N2_066_000G1_scaffold_3608	dasN2_066_000G1_abawaca.65.fasta.fa	Streptococcus mitis
N2_066_000G1_scaffold_1064	dasN2_066_000G1_abawaca.65.fasta.fa	Streptococcus mitis
N2_066_000G1_scaffold_5918	dasN2_066_000G1_abawaca.65.fasta.fa	Streptococcus mitis
N2_066_000G1_scaffold_2265	dasN2_066_000G1_abawaca.65.fasta.fa	Streptococcus mitis
N2_066_000G1_scaffold_2128	dasN2_066_000G1_abawaca.65.fasta.fa	Streptococcus mitis
N2_066_000G1_scaffold_5246	dasN2_066_000G1_abawaca.65.fasta.fa	Streptococcus mitis
N2_066_000G1_scaffold_6843	dasN2_066_000G1_abawaca.65.fasta.fa	Streptococcus mitis
N2_066_000G1_scaffold_5820	dasN2_066_000G1_abawaca.65.fasta.fa	Streptococcus mitis
N2_066_000G1_scaffold_4093	dasN2_066_000G1_abawaca.65.fasta.fa	Streptococcus mitis
N2_066_000G1_scaffold_8565	dasN2_066_000G1_abawaca.65.fasta.fa	Streptococcus mitis
N2_066_000G1_scaffold_3469	dasN2_066_000G1_abawaca.65.fasta.fa	Streptococcus mitis
N2_066_000G1_scaffold_6928	dasN2_066_000G1_abawaca.65.fasta.fa	Streptococcus mitis
N2_066_000G1_scaffold_1937	dasN2_066_000G1_abawaca.65.fasta.fa	Streptococcus mitis
N2_066_000G1_scaffold_4316	dasN2_066_000G1_abawaca.65.fasta.fa	Streptococcus mitis
N2_066_000G1_scaffold_8164	dasN2_066_000G1_abawaca.65.fasta.fa	Streptococcus mitis
N2_066_000G1_scaffold_3543	dasN2_066_000G1_abawaca.65.fasta.fa	Streptococcus mitis
N2_066_000G1_scaffold_1599	dasN2_066_000G1_abawaca.65.fasta.fa	Streptococcus mitis
N2_066_000G1_scaffold_2376	dasN2_066_000G1_abawaca.65.fasta.fa	Streptococcus mitis
N2_066_000G1_scaffold_7895	dasN2_066_000G1_abawaca.65.fasta.fa	Streptococcus mitis
N2_066_000G1_scaffold_8612	dasN2_066_000G1_abawaca.65.fasta.fa	Streptococcus mitis
N2_066_000G1_scaffold_7719	dasN2_066_000G1_abawaca.65.fasta.fa	Streptococcus mitis
N2_066_000G1_scaffold_4372	dasN2_066_000G1_abawaca.65.fasta.fa	Streptococcus mitis
N2_066_000G1_scaffold_804	dasN2_066_000G1_abawaca.65.fasta.fa	Streptococcus mitis
N2_066_000G1_scaffold_8134	dasN2_066_000G1_abawaca.65.fasta.fa	Streptococcus mitis
N2_066_000G1_scaffold_607	dasN2_066_000G1_abawaca.65.fasta.fa	Streptococcus mitis
N2_066_000G1_scaffold_2796	dasN2_066_000G1_abawaca.65.fasta.fa	Streptococcus mitis
N2_066_000G1_scaffold_7174	dasN2_066_000G1_abawaca.65.fasta.fa	Streptococcus mitis
N2_066_000G1_scaffold_2077	dasN2_066_000G1_abawaca.65.fasta.fa	Streptococcus mitis
N2_066_000G1_scaffold_1842	dasN2_066_000G1_abawaca.65.fasta.fa	Streptococcus mitis
N2_066_000G1_scaffold_6169	dasN2_066_000G1_abawaca.65.fasta.fa	Streptococcus mitis
N2_066_000G1_scaffold_5679	dasN2_066_000G1_abawaca.65.fasta.fa	Streptococcus mitis
N2_066_000G1_scaffold_4221	dasN2_066_000G1_abawaca.65.fasta.fa	Streptococcus mitis
N2_066_000G1_scaffold_5372	dasN2_066_000G1_abawaca.65.fasta.fa	Streptococcus mitis
N2_066_000G1_scaffold_3875	dasN2_066_000G1_abawaca.65.fasta.fa	Streptococcus mitis
N2_066_000G1_scaffold_3342	dasN2_066_000G1_abawaca.65.fasta.fa	Streptococcus mitis
N2_066_000G1_scaffold_5490	dasN2_066_000G1_abawaca.65.fasta.fa	Streptococcus mitis
N2_066_000G1_scaffold_6671	dasN2_066_000G1_abawaca.65.fasta.fa	Streptococcus mitis
N2_066_000G1_scaffold_4753	dasN2_066_000G1_abawaca.65.fasta.fa	Streptococcus mitis
N2_066_000G1_scaffold_3553	dasN2_066_000G1_abawaca.65.fasta.fa	Streptococcus mitis
N2_066_000G1_scaffold_3238	dasN2_066_000G1_abawaca.65.fasta.fa	Streptococcus mitis
N2_066_000G1_scaffold_2153	dasN2_066_000G1_abawaca.65.fasta.fa	Streptococcus mitis
N2_066_000G1_scaffold_5649	dasN2_066_000G1_abawaca.65.fasta.fa	Streptococcus mitis
N2_066_000G1_scaffold_3995	dasN2_066_000G1_abawaca.65.fasta.fa	Streptococcus mitis
N2_066_000G1_scaffold_2948	dasN2_066_000G1_abawaca.65.fasta.fa	Streptococcus mitis
N2_066_000G1_scaffold_6894	dasN2_066_000G1_abawaca.65.fasta.fa	Streptococcus mitis
N2_066_000G1_scaffold_1828	dasN2_066_000G1_abawaca.65.fasta.fa	Streptococcus mitis
N2_066_000G1_scaffold_2530	dasN2_066_000G1_abawaca.65.fasta.fa	Streptococcus mitis
N2_066_000G1_scaffold_2887	dasN2_066_000G1_abawaca.65.fasta.fa	Streptococcus mitis
N2_066_000G1_scaffold_2898	dasN2_066_000G1_abawaca.65.fasta.fa	Streptococcus mitis
N2_066_000G1_scaffold_1822	dasN2_066_000G1_abawaca.65.fasta.fa	Streptococcus mitis
N2_066_000G1_scaffold_5941	dasN2_066_000G1_abawaca.65.fasta.fa	Streptococcus mitis
N2_066_000G1_scaffold_5474	dasN2_066_000G1_abawaca.65.fasta.fa	Streptococcus mitis
N2_066_000G1_scaffold_2089	dasN2_066_000G1_abawaca.65.fasta.fa	Streptococcus mitis
N2_066_000G1_scaffold_7963	dasN2_066_000G1_abawaca.65.fasta.fa	Streptococcus mitis
N2_066_000G1_scaffold_5433	dasN2_066_000G1_abawaca.65.fasta.fa	Streptococcus mitis
N2_066_000G1_scaffold_5863	dasN2_066_000G1_abawaca.65.fasta.fa	Streptococcus mitis
N2_066_000G1_scaffold_4594	dasN2_066_000G1_abawaca.65.fasta.fa	Streptococcus mitis
N2_066_000G1_scaffold_4992	dasN2_066_000G1_abawaca.65.fasta.fa	Streptococcus mitis
N2_066_000G1_scaffold_3006	dasN2_066_000G1_abawaca.65.fasta.fa	Streptococcus mitis
N2_066_000G1_scaffold_3316	dasN2_066_000G1_abawaca.65.fasta.fa	Streptococcus mitis
N2_066_000G1_scaffold_1808	dasN2_066_000G1_abawaca.65.fasta.fa	Streptococcus mitis
N2_066_000G1_scaffold_2423	dasN2_066_000G1_abawaca.65.fasta.fa	Streptococcus mitis
N2_066_000G1_scaffold_5830	dasN2_066_000G1_abawaca.65.fasta.fa	Streptococcus mitis
N2_066_000G1_scaffold_3993	dasN2_066_000G1_abawaca.65.fasta.fa	Streptococcus mitis
N2_066_000G1_scaffold_2563	dasN2_066_000G1_abawaca.65.fasta.fa	Streptococcus mitis
N2_066_000G1_scaffold_6466	dasN2_066_000G1_abawaca.65.fasta.fa	Streptococcus mitis
N2_066_000G1_scaffold_2776	dasN2_066_000G1_abawaca.65.fasta.fa	Streptococcus mitis
N2_066_000G1_scaffold_2174	dasN2_066_000G1_abawaca.65.fasta.fa	Streptococcus mitis
N2_066_000G1_scaffold_7802	dasN2_066_000G1_abawaca.65.fasta.fa	Streptococcus mitis
N2_066_000G1_scaffold_7563	dasN2_066_000G1_abawaca.65.fasta.fa	Streptococcus mitis
N2_066_000G1_scaffold_2555	dasN2_066_000G1_abawaca.65.fasta.fa	Streptococcus mitis
N2_066_000G1_scaffold_6974	dasN2_066_000G1_abawaca.65.fasta.fa	Streptococcus mitis
N2_066_000G1_scaffold_3915	dasN2_066_000G1_abawaca.65.fasta.fa	Streptococcus mitis
N2_066_000G1_scaffold_1367	dasN2_066_000G1_abawaca.65.fasta.fa	Streptococcus mitis
N2_066_000G1_scaffold_4605	dasN2_066_000G1_abawaca.65.fasta.fa	Streptococcus mitis
N2_066_000G1_scaffold_6430	dasN2_066_000G1_abawaca.65.fasta.fa	Streptococcus mitis
N2_066_000G1_scaffold_4905	dasN2_066_000G1_abawaca.65.fasta.fa	Streptococcus mitis
N2_066_000G1_scaffold_2692	dasN2_066_000G1_abawaca.65.fasta.fa	Streptococcus mitis
N2_066_000G1_scaffold_3428	dasN2_066_000G1_abawaca.65.fasta.fa	Streptococcus mitis
N2_066_000G1_scaffold_4249	dasN2_066_000G1_abawaca.65.fasta.fa	Streptococcus mitis
N2_066_000G1_scaffold_2315	dasN2_066_000G1_abawaca.65.fasta.fa	Streptococcus mitis
N2_066_000G1_scaffold_2677	dasN2_066_000G1_abawaca.65.fasta.fa	Streptococcus mitis
N2_066_000G1_scaffold_7028	dasN2_066_000G1_abawaca.65.fasta.fa	Streptococcus mitis
N2_066_000G1_scaffold_8629	dasN2_066_000G1_abawaca.65.fasta.fa	Streptococcus mitis
N2_066_000G1_scaffold_4986	dasN2_066_000G1_abawaca.65.fasta.fa	Streptococcus mitis
N2_066_000G1_scaffold_4744	dasN2_066_000G1_abawaca.65.fasta.fa	Streptococcus mitis
N2_066_000G1_scaffold_7804	dasN2_066_000G1_abawaca.65.fasta.fa	Streptococcus mitis
N2_066_000G1_scaffold_4025	dasN2_066_000G1_abawaca.65.fasta.fa	Streptococcus mitis
N2_066_000G1_scaffold_3667	dasN2_066_000G1_abawaca.65.fasta.fa	Streptococcus mitis
N2_066_000G1_scaffold_2856	dasN2_066_000G1_concoct_0.fa	Acinetobacter baumannii
N2_066_000G1_scaffold_4888	dasN2_066_000G1_concoct_0.fa	Acinetobacter baumannii
N2_066_000G1_scaffold_3029	dasN2_066_000G1_concoct_0.fa	Acinetobacter baumannii
N2_066_000G1_scaffold_1197	dasN2_066_000G1_concoct_0.fa	Acinetobacter baumannii
N2_066_000G1_scaffold_4670	dasN2_066_000G1_concoct_0.fa	Acinetobacter baumannii
N2_066_000G1_scaffold_2107	dasN2_066_000G1_concoct_0.fa	Acinetobacter baumannii
N2_066_000G1_scaffold_4539	dasN2_066_000G1_concoct_0.fa	Acinetobacter baumannii
N2_066_000G1_scaffold_5106	dasN2_066_000G1_concoct_0.fa	Acinetobacter baumannii
N2_066_000G1_scaffold_4040	dasN2_066_000G1_concoct_0.fa	Acinetobacter baumannii
N2_066_000G1_scaffold_7352	dasN2_066_000G1_concoct_0.fa	Acinetobacter baumannii
N2_066_000G1_scaffold_3947	dasN2_066_000G1_concoct_0.fa	Acinetobacter baumannii
N2_066_000G1_scaffold_6249	dasN2_066_000G1_concoct_0.fa	Acinetobacter baumannii
N2_066_000G1_scaffold_3120	dasN2_066_000G1_concoct_0.fa	Acinetobacter baumannii
N2_066_000G1_scaffold_4516	dasN2_066_000G1_concoct_0.fa	Acinetobacter baumannii
N2_066_000G1_scaffold_7324	dasN2_066_000G1_concoct_0.fa	Acinetobacter baumannii
N2_066_000G1_scaffold_8555	dasN2_066_000G1_concoct_0.fa	Acinetobacter baumannii
N2_066_000G1_scaffold_3579	dasN2_066_000G1_concoct_0.fa	Acinetobacter baumannii
N2_066_000G1_scaffold_2397	dasN2_066_000G1_concoct_0.fa	Acinetobacter baumannii
N2_066_000G1_scaffold_8234	dasN2_066_000G1_concoct_0.fa	Acinetobacter baumannii
N2_066_000G1_scaffold_5470	dasN2_066_000G1_concoct_0.fa	Acinetobacter baumannii
N2_066_000G1_scaffold_7999	dasN2_066_000G1_concoct_0.fa	Acinetobacter baumannii
N2_066_000G1_scaffold_5078	dasN2_066_000G1_concoct_0.fa	Acinetobacter baumannii
N2_066_000G1_scaffold_1706	dasN2_066_000G1_concoct_0.fa	Acinetobacter baumannii
N2_066_000G1_scaffold_1677	dasN2_066_000G1_concoct_0.fa	Acinetobacter baumannii
N2_066_000G1_scaffold_5293	dasN2_066_000G1_concoct_0.fa	Acinetobacter baumannii
N2_066_000G1_scaffold_1449	dasN2_066_000G1_concoct_0.fa	Acinetobacter baumannii
N2_066_000G1_scaffold_4562	dasN2_066_000G1_concoct_0.fa	Acinetobacter baumannii
N2_066_000G1_scaffold_4245	dasN2_066_000G1_concoct_0.fa	Acinetobacter baumannii
N2_066_000G1_scaffold_5550	dasN2_066_000G1_concoct_0.fa	Acinetobacter baumannii
N2_066_000G1_scaffold_4153	dasN2_066_000G1_concoct_0.fa	Acinetobacter baumannii
N2_066_000G1_scaffold_4108	dasN2_066_000G1_concoct_0.fa	Acinetobacter baumannii
N2_066_000G1_scaffold_5008	dasN2_066_000G1_concoct_0.fa	Acinetobacter baumannii
N2_066_000G1_scaffold_4494	dasN2_066_000G1_concoct_0.fa	Acinetobacter baumannii
N2_066_000G1_scaffold_1927	dasN2_066_000G1_concoct_0.fa	Acinetobacter baumannii
N2_066_000G1_scaffold_2535	dasN2_066_000G1_concoct_0.fa	Acinetobacter baumannii
N2_066_000G1_scaffold_4629	dasN2_066_000G1_concoct_0.fa	Acinetobacter baumannii
N2_066_000G1_scaffold_937	dasN2_066_000G1_concoct_0.fa	Acinetobacter baumannii
N2_066_000G1_scaffold_4250	dasN2_066_000G1_concoct_0.fa	Acinetobacter baumannii
N2_066_000G1_scaffold_2069	dasN2_066_000G1_concoct_0.fa	Acinetobacter baumannii
N2_066_000G1_scaffold_3823	dasN2_066_000G1_concoct_0.fa	Acinetobacter baumannii
N2_066_000G1_scaffold_6297	dasN2_066_000G1_concoct_0.fa	Acinetobacter baumannii
N2_066_000G1_scaffold_3506	dasN2_066_000G1_concoct_0.fa	Acinetobacter baumannii
N2_066_000G1_scaffold_4625	dasN2_066_000G1_concoct_0.fa	Acinetobacter baumannii
N2_066_000G1_scaffold_1400	dasN2_066_000G1_concoct_0.fa	Acinetobacter baumannii
N2_066_000G1_scaffold_1993	dasN2_066_000G1_concoct_0.fa	Acinetobacter baumannii
N2_066_000G1_scaffold_4925	dasN2_066_000G1_concoct_0.fa	Acinetobacter baumannii
N2_066_000G1_scaffold_1812	dasN2_066_000G1_concoct_0.fa	Acinetobacter baumannii
N2_066_000G1_scaffold_8554	dasN2_066_000G1_concoct_0.fa	Acinetobacter baumannii
N2_066_000G1_scaffold_2971	dasN2_066_000G1_concoct_0.fa	Acinetobacter baumannii
N2_066_000G1_scaffold_1140	dasN2_066_000G1_concoct_0.fa	Acinetobacter baumannii
N2_066_000G1_scaffold_7762	dasN2_066_000G1_concoct_0.fa	Acinetobacter baumannii
N2_066_000G1_scaffold_2824	dasN2_066_000G1_concoct_0.fa	Acinetobacter baumannii
N2_066_000G1_scaffold_7900	dasN2_066_000G1_concoct_0.fa	Acinetobacter baumannii
N2_066_000G1_scaffold_5861	dasN2_066_000G1_concoct_0.fa	Acinetobacter baumannii
N2_066_000G1_scaffold_2687	dasN2_066_000G1_concoct_0.fa	Acinetobacter baumannii
N2_066_000G1_scaffold_4955	dasN2_066_000G1_concoct_0.fa	Acinetobacter baumannii
N2_066_000G1_scaffold_2624	dasN2_066_000G1_concoct_0.fa	Acinetobacter baumannii
N2_066_000G1_scaffold_5553	dasN2_066_000G1_concoct_0.fa	Acinetobacter baumannii
N2_066_000G1_scaffold_1827	dasN2_066_000G1_concoct_0.fa	Acinetobacter baumannii
N2_066_000G1_scaffold_7600	dasN2_066_000G1_concoct_0.fa	Acinetobacter baumannii
N2_066_000G1_scaffold_2440	dasN2_066_000G1_concoct_0.fa	Acinetobacter baumannii
N2_066_000G1_scaffold_8540	dasN2_066_000G1_concoct_0.fa	Acinetobacter baumannii
N2_066_000G1_scaffold_3497	dasN2_066_000G1_concoct_0.fa	Acinetobacter baumannii
N2_066_000G1_scaffold_2313	dasN2_066_000G1_concoct_0.fa	Acinetobacter baumannii
N2_066_000G1_scaffold_6912	dasN2_066_000G1_concoct_0.fa	Acinetobacter baumannii
N2_066_000G1_scaffold_2996	dasN2_066_000G1_concoct_0.fa	Acinetobacter baumannii
N2_066_000G1_scaffold_5092	dasN2_066_000G1_concoct_0.fa	Acinetobacter baumannii
N2_066_000G1_scaffold_7931	dasN2_066_000G1_concoct_0.fa	Acinetobacter baumannii
N2_066_000G1_scaffold_8225	dasN2_066_000G1_concoct_0.fa	Acinetobacter baumannii
N2_066_000G1_scaffold_4697	dasN2_066_000G1_concoct_0.fa	Acinetobacter baumannii
N2_066_000G1_scaffold_5748	dasN2_066_000G1_concoct_0.fa	Acinetobacter baumannii
N2_066_000G1_scaffold_4759	dasN2_066_000G1_concoct_0.fa	Acinetobacter baumannii
N2_066_000G1_scaffold_1107	dasN2_066_000G1_concoct_0.fa	Acinetobacter baumannii
N2_066_000G1_scaffold_7106	dasN2_066_000G1_concoct_0.fa	Acinetobacter baumannii
N2_066_000G1_scaffold_5536	dasN2_066_000G1_concoct_0.fa	Acinetobacter baumannii
N2_066_000G1_scaffold_6085	dasN2_066_000G1_concoct_0.fa	Acinetobacter baumannii
N2_066_000G1_scaffold_5581	dasN2_066_000G1_concoct_0.fa	Acinetobacter baumannii
N2_066_000G1_scaffold_7287	dasN2_066_000G1_concoct_0.fa	Acinetobacter baumannii
N2_066_000G1_scaffold_1768	dasN2_066_000G1_concoct_0.fa	Acinetobacter baumannii
N2_066_000G1_scaffold_2569	dasN2_066_000G1_concoct_0.fa	Acinetobacter baumannii
N2_066_000G1_scaffold_2056	dasN2_066_000G1_concoct_0.fa	Acinetobacter baumannii
N2_066_000G1_scaffold_3786	dasN2_066_000G1_concoct_0.fa	Acinetobacter baumannii
N2_066_000G1_scaffold_4149	dasN2_066_000G1_concoct_0.fa	Acinetobacter baumannii
N2_066_000G1_scaffold_2779	dasN2_066_000G1_concoct_0.fa	Acinetobacter baumannii
N2_066_000G1_scaffold_2478	dasN2_066_000G1_concoct_0.fa	Acinetobacter baumannii
N2_066_000G1_scaffold_7098	dasN2_066_000G1_concoct_0.fa	Acinetobacter baumannii
N2_066_000G1_scaffold_3335	dasN2_066_000G1_concoct_0.fa	Acinetobacter baumannii
N2_066_000G1_scaffold_683	dasN2_066_000G1_concoct_0.fa	Acinetobacter baumannii
N2_066_000G1_scaffold_4041	dasN2_066_000G1_concoct_0.fa	Acinetobacter baumannii
N2_066_000G1_scaffold_6418	dasN2_066_000G1_concoct_0.fa	Acinetobacter baumannii
N2_066_000G1_scaffold_4556	dasN2_066_000G1_concoct_0.fa	Acinetobacter baumannii
N2_066_000G1_scaffold_8457	dasN2_066_000G1_concoct_0.fa	Acinetobacter baumannii
N2_066_000G1_scaffold_5237	dasN2_066_000G1_concoct_0.fa	Acinetobacter baumannii
N2_066_000G1_scaffold_6228	dasN2_066_000G1_concoct_0.fa	Acinetobacter baumannii
N2_066_000G1_scaffold_1440	dasN2_066_000G1_concoct_0.fa	Acinetobacter baumannii
N2_066_000G1_scaffold_6073	dasN2_066_000G1_concoct_0.fa	Acinetobacter baumannii
N2_066_000G1_scaffold_3051	dasN2_066_000G1_concoct_0.fa	Acinetobacter baumannii
N2_066_000G1_scaffold_8118	dasN2_066_000G1_concoct_0.fa	Acinetobacter baumannii
N2_066_000G1_scaffold_4638	dasN2_066_000G1_concoct_0.fa	Acinetobacter baumannii
N2_066_000G1_scaffold_6499	dasN2_066_000G1_concoct_0.fa	Acinetobacter baumannii
N2_066_000G1_scaffold_1990	dasN2_066_000G1_concoct_0.fa	Acinetobacter baumannii
N2_066_000G1_scaffold_3091	dasN2_066_000G1_concoct_0.fa	Acinetobacter baumannii
N2_066_000G1_scaffold_2136	dasN2_066_000G1_concoct_0.fa	Acinetobacter baumannii
N2_066_000G1_scaffold_3510	dasN2_066_000G1_concoct_0.fa	Acinetobacter baumannii
N2_066_000G1_scaffold_1763	dasN2_066_000G1_concoct_0.fa	Acinetobacter baumannii
N2_066_000G1_scaffold_6361	dasN2_066_000G1_concoct_0.fa	Acinetobacter baumannii
N2_066_000G1_scaffold_4840	dasN2_066_000G1_concoct_0.fa	Acinetobacter baumannii
N2_066_000G1_scaffold_8560	dasN2_066_000G1_concoct_0.fa	Acinetobacter baumannii
N2_066_000G1_scaffold_2516	dasN2_066_000G1_concoct_0.fa	Acinetobacter baumannii
N2_066_000G1_scaffold_2340	dasN2_066_000G1_concoct_0.fa	Acinetobacter baumannii
N2_066_000G1_scaffold_4140	dasN2_066_000G1_concoct_0.fa	Acinetobacter baumannii
N2_066_000G1_scaffold_3887	dasN2_066_000G1_concoct_0.fa	Acinetobacter baumannii
N2_066_000G1_scaffold_2371	dasN2_066_000G1_concoct_0.fa	Acinetobacter baumannii
N2_066_000G1_scaffold_7272	dasN2_066_000G1_concoct_0.fa	Acinetobacter baumannii
N2_066_000G1_scaffold_1694	dasN2_066_000G1_concoct_0.fa	Acinetobacter baumannii
N2_066_000G1_scaffold_7911	dasN2_066_000G1_concoct_0.fa	Acinetobacter baumannii
N2_066_000G1_scaffold_2042	dasN2_066_000G1_concoct_0.fa	Acinetobacter baumannii
N2_066_000G1_scaffold_8478	dasN2_066_000G1_concoct_0.fa	Acinetobacter baumannii
N2_066_000G1_scaffold_3849	dasN2_066_000G1_concoct_0.fa	Acinetobacter baumannii
N2_066_000G1_scaffold_1305	dasN2_066_000G1_concoct_0.fa	Acinetobacter baumannii
N2_066_000G1_scaffold_3452	dasN2_066_000G1_concoct_0.fa	Acinetobacter baumannii
N2_066_000G1_scaffold_2321	dasN2_066_000G1_concoct_0.fa	Acinetobacter baumannii
N2_066_000G1_scaffold_6657	dasN2_066_000G1_concoct_0.fa	Acinetobacter baumannii
N2_066_000G1_scaffold_4264	dasN2_066_000G1_concoct_0.fa	Acinetobacter baumannii
N2_066_000G1_scaffold_1595	dasN2_066_000G1_concoct_0.fa	Acinetobacter baumannii
N2_066_000G1_scaffold_7190	dasN2_066_000G1_concoct_0.fa	Acinetobacter baumannii
N2_066_000G1_scaffold_7848	dasN2_066_000G1_concoct_0.fa	Acinetobacter baumannii
N2_066_000G1_scaffold_1864	dasN2_066_000G1_concoct_0.fa	Acinetobacter baumannii
N2_066_000G1_scaffold_7274	dasN2_066_000G1_concoct_0.fa	Acinetobacter baumannii
N2_066_000G1_scaffold_4590	dasN2_066_000G1_concoct_0.fa	Acinetobacter baumannii
N2_066_000G1_scaffold_8082	dasN2_066_000G1_concoct_0.fa	Acinetobacter baumannii
N2_066_000G1_scaffold_4281	dasN2_066_000G1_concoct_0.fa	Acinetobacter baumannii
N2_066_000G1_scaffold_5814	dasN2_066_000G1_concoct_0.fa	Acinetobacter baumannii
N2_066_000G1_scaffold_3282	dasN2_066_000G1_concoct_0.fa	Acinetobacter baumannii
N2_066_000G1_scaffold_4975	dasN2_066_000G1_concoct_0.fa	Acinetobacter baumannii
N2_066_000G1_scaffold_5824	dasN2_066_000G1_concoct_0.fa	Acinetobacter baumannii
N2_066_000G1_scaffold_2689	dasN2_066_000G1_concoct_0.fa	Acinetobacter baumannii
N2_066_000G1_scaffold_2611	dasN2_066_000G1_concoct_0.fa	Acinetobacter baumannii
N2_066_000G1_scaffold_3219	dasN2_066_000G1_concoct_0.fa	Acinetobacter baumannii
N2_066_000G1_scaffold_2719	dasN2_066_000G1_concoct_0.fa	Acinetobacter baumannii
N2_066_000G1_scaffold_6071	dasN2_066_000G1_concoct_0.fa	Acinetobacter baumannii
N2_066_000G1_scaffold_3466	dasN2_066_000G1_concoct_0.fa	Acinetobacter baumannii
N2_066_000G1_scaffold_5427	dasN2_066_000G1_concoct_0.fa	Acinetobacter baumannii
N2_066_000G1_scaffold_1348	dasN2_066_000G1_concoct_0.fa	Acinetobacter baumannii
N2_066_000G1_scaffold_4054	dasN2_066_000G1_concoct_0.fa	Acinetobacter baumannii
N2_066_000G1_scaffold_4653	dasN2_066_000G1_concoct_0.fa	Acinetobacter baumannii
N2_066_000G1_scaffold_1793	dasN2_066_000G1_concoct_0.fa	Acinetobacter baumannii
N2_066_000G1_scaffold_2470	dasN2_066_000G1_concoct_0.fa	Acinetobacter baumannii
N2_066_000G1_scaffold_1834	dasN2_066_000G1_concoct_0.fa	Acinetobacter baumannii
N2_066_000G1_scaffold_8336	dasN2_066_000G1_concoct_0.fa	Acinetobacter baumannii
N2_066_000G1_scaffold_542	dasN2_066_000G1_concoct_0.fa	Acinetobacter baumannii
N2_066_000G1_scaffold_3499	dasN2_066_000G1_concoct_0.fa	Acinetobacter baumannii
N2_066_000G1_scaffold_3588	dasN2_066_000G1_concoct_0.fa	Acinetobacter baumannii
N2_066_000G1_scaffold_7892	dasN2_066_000G1_concoct_0.fa	Acinetobacter baumannii
N2_066_000G1_scaffold_4565	dasN2_066_000G1_concoct_0.fa	Acinetobacter baumannii
N2_066_000G1_scaffold_1099	dasN2_066_000G1_concoct_0.fa	Acinetobacter baumannii
N2_066_000G1_scaffold_3750	dasN2_066_000G1_concoct_0.fa	Acinetobacter baumannii
N2_066_000G1_scaffold_6818	dasN2_066_000G1_concoct_0.fa	Acinetobacter baumannii
N2_066_000G1_scaffold_2381	dasN2_066_000G1_concoct_0.fa	Acinetobacter baumannii
N2_066_000G1_scaffold_1872	dasN2_066_000G1_concoct_0.fa	Acinetobacter baumannii
N2_066_000G1_scaffold_4271	dasN2_066_000G1_concoct_0.fa	Acinetobacter baumannii
N2_066_000G1_scaffold_5067	dasN2_066_000G1_concoct_0.fa	Acinetobacter baumannii
N2_066_000G1_scaffold_8105	dasN2_066_000G1_concoct_0.fa	Acinetobacter baumannii
N2_066_000G1_scaffold_2037	dasN2_066_000G1_concoct_0.fa	Acinetobacter baumannii
N2_066_000G1_scaffold_4791	dasN2_066_000G1_concoct_0.fa	Acinetobacter baumannii
N2_066_000G1_scaffold_3696	dasN2_066_000G1_concoct_0.fa	Acinetobacter baumannii
N2_066_000G1_scaffold_7538	dasN2_066_000G1_concoct_0.fa	Acinetobacter baumannii
N2_066_000G1_scaffold_4275	dasN2_066_000G1_concoct_0.fa	Acinetobacter baumannii
N2_066_000G1_scaffold_1634	dasN2_066_000G1_concoct_0.fa	Acinetobacter baumannii
N2_066_000G1_scaffold_3113	dasN2_066_000G1_concoct_0.fa	Acinetobacter baumannii
N2_066_000G1_scaffold_4404	dasN2_066_000G1_concoct_0.fa	Acinetobacter baumannii
N2_066_000G1_scaffold_3293	dasN2_066_000G1_concoct_0.fa	Acinetobacter baumannii
N2_066_000G1_scaffold_6802	dasN2_066_000G1_concoct_0.fa	Acinetobacter baumannii
N2_066_000G1_scaffold_8411	dasN2_066_000G1_concoct_0.fa	Acinetobacter baumannii
N2_066_000G1_scaffold_4645	dasN2_066_000G1_concoct_0.fa	Acinetobacter baumannii
N2_066_000G1_scaffold_6423	dasN2_066_000G1_concoct_0.fa	Acinetobacter baumannii
N2_066_000G1_scaffold_2460	dasN2_066_000G1_concoct_0.fa	Acinetobacter baumannii
N2_066_000G1_scaffold_6967	dasN2_066_000G1_concoct_0.fa	Acinetobacter baumannii
N2_066_000G1_scaffold_4807	dasN2_066_000G1_concoct_0.fa	Acinetobacter baumannii
N2_066_000G1_scaffold_6341	dasN2_066_000G1_concoct_0.fa	Acinetobacter baumannii
N2_066_000G1_scaffold_2177	dasN2_066_000G1_concoct_0.fa	Acinetobacter baumannii
N2_066_000G1_scaffold_6087	dasN2_066_000G1_concoct_0.fa	Acinetobacter baumannii
N2_066_000G1_scaffold_3854	dasN2_066_000G1_concoct_0.fa	Acinetobacter baumannii
N2_066_000G1_scaffold_702	dasN2_066_000G1_concoct_0.fa	Acinetobacter baumannii
N2_066_000G1_scaffold_1883	dasN2_066_000G1_concoct_0.fa	Acinetobacter baumannii
N2_066_000G1_scaffold_2487	dasN2_066_000G1_concoct_0.fa	Acinetobacter baumannii
N2_066_000G1_scaffold_1929	dasN2_066_000G1_concoct_0.fa	Acinetobacter baumannii
N2_066_000G1_scaffold_6977	dasN2_066_000G1_concoct_0.fa	Acinetobacter baumannii
N2_066_000G1_scaffold_3656	dasN2_066_000G1_concoct_0.fa	Acinetobacter baumannii
N2_066_000G1_scaffold_7054	dasN2_066_000G1_concoct_0.fa	Acinetobacter baumannii
N2_066_000G1_scaffold_5364	dasN2_066_000G1_concoct_0.fa	Acinetobacter baumannii
N2_066_000G1_scaffold_3276	dasN2_066_000G1_concoct_0.fa	Acinetobacter baumannii
N2_066_000G1_scaffold_2730	dasN2_066_000G1_concoct_0.fa	Acinetobacter baumannii
N2_066_000G1_scaffold_5992	dasN2_066_000G1_concoct_0.fa	Acinetobacter baumannii
N2_066_000G1_scaffold_6829	dasN2_066_000G1_concoct_0.fa	Acinetobacter baumannii
N2_066_000G1_scaffold_1967	dasN2_066_000G1_concoct_0.fa	Acinetobacter baumannii
N2_066_000G1_scaffold_2931	dasN2_066_000G1_concoct_0.fa	Acinetobacter baumannii
N2_066_000G1_scaffold_5226	dasN2_066_000G1_concoct_0.fa	Acinetobacter baumannii
N2_066_000G1_scaffold_4963	dasN2_066_000G1_concoct_0.fa	Acinetobacter baumannii
N2_066_000G1_scaffold_5281	dasN2_066_000G1_concoct_0.fa	Acinetobacter baumannii
N2_066_000G1_scaffold_3284	dasN2_066_000G1_concoct_0.fa	Acinetobacter baumannii
N2_066_000G1_scaffold_5605	dasN2_066_000G1_concoct_0.fa	Acinetobacter baumannii
N2_066_000G1_scaffold_6578	dasN2_066_000G1_concoct_0.fa	Acinetobacter baumannii
N2_066_000G1_scaffold_7995	dasN2_066_000G1_concoct_0.fa	Acinetobacter baumannii
N2_066_000G1_scaffold_5178	dasN2_066_000G1_concoct_0.fa	Acinetobacter baumannii
N2_066_000G1_scaffold_2686	dasN2_066_000G1_concoct_0.fa	Acinetobacter baumannii
N2_066_000G1_scaffold_880	dasN2_066_000G1_concoct_0.fa	Acinetobacter baumannii
N2_066_000G1_scaffold_6143	dasN2_066_000G1_concoct_0.fa	Acinetobacter baumannii
N2_066_000G1_scaffold_510	dasN2_066_000G1_concoct_0.fa	Acinetobacter baumannii
N2_066_000G1_scaffold_5740	dasN2_066_000G1_concoct_0.fa	Acinetobacter baumannii
N2_066_000G1_scaffold_4555	dasN2_066_000G1_concoct_0.fa	Acinetobacter baumannii
N2_066_000G1_scaffold_1553	dasN2_066_000G1_concoct_0.fa	Acinetobacter baumannii
N2_066_000G1_scaffold_5504	dasN2_066_000G1_concoct_0.fa	Acinetobacter baumannii
N2_066_000G1_scaffold_1605	dasN2_066_000G1_concoct_0.fa	Acinetobacter baumannii
N2_066_000G1_scaffold_4199	dasN2_066_000G1_concoct_0.fa	Acinetobacter baumannii
N2_066_000G1_scaffold_6496	dasN2_066_000G1_concoct_0.fa	Acinetobacter baumannii
N2_066_000G1_scaffold_7161	dasN2_066_000G1_concoct_0.fa	Acinetobacter baumannii
N2_066_000G1_scaffold_1248	dasN2_066_000G1_concoct_0.fa	Acinetobacter baumannii
N2_066_000G1_scaffold_2903	dasN2_066_000G1_concoct_0.fa	Acinetobacter baumannii
N2_066_000G1_scaffold_4235	dasN2_066_000G1_concoct_0.fa	Acinetobacter baumannii
N2_066_000G1_scaffold_6789	dasN2_066_000G1_concoct_0.fa	Acinetobacter baumannii
N2_066_000G1_scaffold_1735	dasN2_066_000G1_concoct_0.fa	Acinetobacter baumannii
N2_066_000G1_scaffold_3218	dasN2_066_000G1_concoct_0.fa	Acinetobacter baumannii
N2_066_000G1_scaffold_1190	dasN2_066_000G1_concoct_0.fa	Acinetobacter baumannii
N2_066_000G1_scaffold_3890	dasN2_066_000G1_concoct_0.fa	Acinetobacter baumannii
N2_066_000G1_scaffold_5383	dasN2_066_000G1_concoct_0.fa	Acinetobacter baumannii
N2_066_000G1_scaffold_2922	dasN2_066_000G1_concoct_0.fa	Acinetobacter baumannii
N2_066_000G1_scaffold_1063	dasN2_066_000G1_concoct_0.fa	Acinetobacter baumannii
N2_066_000G1_scaffold_2566	dasN2_066_000G1_concoct_0.fa	Acinetobacter baumannii
N2_066_000G1_scaffold_2427	dasN2_066_000G1_concoct_0.fa	Acinetobacter baumannii
N2_066_000G1_scaffold_4655	dasN2_066_000G1_concoct_0.fa	Acinetobacter baumannii
N2_066_000G1_scaffold_3076	dasN2_066_000G1_concoct_0.fa	Acinetobacter baumannii
N2_066_000G1_scaffold_4549	dasN2_066_000G1_concoct_0.fa	Acinetobacter baumannii
N2_066_000G1_scaffold_7165	dasN2_066_000G1_concoct_0.fa	Acinetobacter baumannii
N2_066_000G1_scaffold_4995	dasN2_066_000G1_concoct_0.fa	Acinetobacter baumannii
N2_066_000G1_scaffold_3406	dasN2_066_000G1_concoct_0.fa	Acinetobacter baumannii
N2_066_000G1_scaffold_3610	dasN2_066_000G1_concoct_0.fa	Acinetobacter baumannii
N2_066_000G1_scaffold_4034	dasN2_066_000G1_concoct_0.fa	Acinetobacter baumannii
N2_066_000G1_scaffold_2010	dasN2_066_000G1_concoct_0.fa	Acinetobacter baumannii
N2_066_000G1_scaffold_4023	dasN2_066_000G1_concoct_0.fa	Acinetobacter baumannii
N2_066_000G1_scaffold_7810	dasN2_066_000G1_concoct_0.fa	Acinetobacter baumannii
N2_066_000G1_scaffold_8245	dasN2_066_000G1_concoct_0.fa	Acinetobacter baumannii
N2_066_000G1_scaffold_6462	dasN2_066_000G1_concoct_0.fa	Acinetobacter baumannii
N2_066_000G1_scaffold_5499	dasN2_066_000G1_concoct_0.fa	Acinetobacter baumannii
N2_066_000G1_scaffold_3019	dasN2_066_000G1_concoct_0.fa	Acinetobacter baumannii
N2_066_000G1_scaffold_2495	dasN2_066_000G1_concoct_0.fa	Acinetobacter baumannii
N2_066_000G1_scaffold_2800	dasN2_066_000G1_concoct_0.fa	Acinetobacter baumannii
N2_066_000G1_scaffold_2331	dasN2_066_000G1_concoct_0.fa	Acinetobacter baumannii
N2_066_000G1_scaffold_1934	dasN2_066_000G1_concoct_0.fa	Acinetobacter baumannii
N2_066_000G1_scaffold_6372	dasN2_066_000G1_concoct_0.fa	Acinetobacter baumannii
N2_066_000G1_scaffold_2582	dasN2_066_000G1_concoct_0.fa	Acinetobacter baumannii
N2_066_000G1_scaffold_1303	dasN2_066_000G1_concoct_0.fa	Acinetobacter baumannii
N2_066_000G1_scaffold_2958	dasN2_066_000G1_concoct_0.fa	Acinetobacter baumannii
N2_066_000G1_scaffold_6060	dasN2_066_000G1_concoct_0.fa	Acinetobacter baumannii
N2_066_000G1_scaffold_1728	dasN2_066_000G1_concoct_0.fa	Acinetobacter baumannii
N2_066_000G1_scaffold_3010	dasN2_066_000G1_concoct_0.fa	Acinetobacter baumannii
N2_066_000G1_scaffold_6173	dasN2_066_000G1_concoct_0.fa	Acinetobacter baumannii
N2_066_000G1_scaffold_3565	dasN2_066_000G1_concoct_0.fa	Acinetobacter baumannii
N2_066_000G1_scaffold_7795	dasN2_066_000G1_concoct_0.fa	Acinetobacter baumannii
N2_066_000G1_scaffold_7282	dasN2_066_000G1_concoct_0.fa	Acinetobacter baumannii
N2_066_000G1_scaffold_1588	dasN2_066_000G1_concoct_0.fa	Acinetobacter baumannii
N2_066_000G1_scaffold_2745	dasN2_066_000G1_concoct_0.fa	Acinetobacter baumannii
N2_066_000G1_scaffold_6878	dasN2_066_000G1_concoct_0.fa	Acinetobacter baumannii
N2_066_000G1_scaffold_6212	dasN2_066_000G1_concoct_0.fa	Acinetobacter baumannii
N2_066_000G1_scaffold_3326	dasN2_066_000G1_concoct_0.fa	Acinetobacter baumannii
N2_066_000G1_scaffold_910	dasN2_066_000G1_concoct_0.fa	Acinetobacter baumannii
N2_066_000G1_scaffold_2826	dasN2_066_000G1_concoct_0.fa	Acinetobacter baumannii
N2_066_000G1_scaffold_1543	dasN2_066_000G1_concoct_0.fa	Acinetobacter baumannii
N2_066_000G1_scaffold_1080	dasN2_066_000G1_concoct_0.fa	Acinetobacter baumannii
N2_066_000G1_scaffold_4789	dasN2_066_000G1_concoct_0.fa	Acinetobacter baumannii
N2_066_000G1_scaffold_2301	dasN2_066_000G1_concoct_0.fa	Acinetobacter baumannii
N2_066_000G1_scaffold_7681	dasN2_066_000G1_concoct_0.fa	Acinetobacter baumannii
N2_066_000G1_scaffold_6986	dasN2_066_000G1_concoct_0.fa	Acinetobacter baumannii
N2_066_000G1_scaffold_4420	dasN2_066_000G1_concoct_0.fa	Acinetobacter baumannii
N2_066_000G1_scaffold_5273	dasN2_066_000G1_concoct_0.fa	Acinetobacter baumannii
N2_066_000G1_scaffold_5432	dasN2_066_000G1_concoct_0.fa	Acinetobacter baumannii
N2_066_000G1_scaffold_1826	dasN2_066_000G1_concoct_0.fa	Acinetobacter baumannii
N2_066_000G1_scaffold_3357	dasN2_066_000G1_concoct_0.fa	Acinetobacter baumannii
N2_066_000G1_scaffold_2924	dasN2_066_000G1_concoct_0.fa	Acinetobacter baumannii
N2_066_000G1_scaffold_3206	dasN2_066_000G1_concoct_0.fa	Acinetobacter baumannii
N2_066_000G1_scaffold_8005	dasN2_066_000G1_concoct_0.fa	Acinetobacter baumannii
N2_066_000G1_scaffold_4325	dasN2_066_000G1_concoct_0.fa	Acinetobacter baumannii
N2_066_000G1_scaffold_8242	dasN2_066_000G1_concoct_0.fa	Acinetobacter baumannii
N2_066_000G1_scaffold_6563	dasN2_066_000G1_concoct_0.fa	Acinetobacter baumannii
N2_066_000G1_scaffold_8325	dasN2_066_000G1_concoct_0.fa	Acinetobacter baumannii
N2_066_000G1_scaffold_5907	dasN2_066_000G1_concoct_0.fa	Acinetobacter baumannii
N2_066_000G1_scaffold_4455	dasN2_066_000G1_concoct_0.fa	Acinetobacter baumannii
N2_066_000G1_scaffold_1913	dasN2_066_000G1_concoct_0.fa	Acinetobacter baumannii
N2_066_000G1_scaffold_7648	dasN2_066_000G1_concoct_0.fa	Acinetobacter baumannii
N2_066_000G1_scaffold_2882	dasN2_066_000G1_concoct_0.fa	Acinetobacter baumannii
N2_066_000G1_scaffold_4052	dasN2_066_000G1_concoct_0.fa	Acinetobacter baumannii
N2_066_000G1_scaffold_6880	dasN2_066_000G1_concoct_0.fa	Acinetobacter baumannii
N2_066_000G1_scaffold_2228	dasN2_066_000G1_concoct_0.fa	Acinetobacter baumannii
N2_066_000G1_scaffold_5935	dasN2_066_000G1_concoct_0.fa	Acinetobacter baumannii
N2_066_000G1_scaffold_7034	dasN2_066_000G1_concoct_0.fa	Acinetobacter baumannii
N2_066_000G1_scaffold_1643	dasN2_066_000G1_concoct_0.fa	Acinetobacter baumannii
N2_066_000G1_scaffold_3824	dasN2_066_000G1_concoct_0.fa	Acinetobacter baumannii
N2_066_000G1_scaffold_2975	dasN2_066_000G1_concoct_0.fa	Acinetobacter baumannii
N2_066_000G1_scaffold_2621	dasN2_066_000G1_concoct_0.fa	Acinetobacter baumannii
N2_066_000G1_scaffold_7551	dasN2_066_000G1_concoct_0.fa	Acinetobacter baumannii
N2_066_000G1_scaffold_4686	dasN2_066_000G1_concoct_0.fa	Acinetobacter baumannii
N2_066_000G1_scaffold_5747	dasN2_066_000G1_concoct_0.fa	Acinetobacter baumannii
N2_066_000G1_scaffold_2575	dasN2_066_000G1_concoct_0.fa	Acinetobacter baumannii
N2_066_000G1_scaffold_1979	dasN2_066_000G1_concoct_0.fa	Acinetobacter baumannii
N2_066_000G1_scaffold_1794	dasN2_066_000G1_concoct_0.fa	Acinetobacter baumannii
N2_066_000G1_scaffold_1705	dasN2_066_000G1_concoct_0.fa	Acinetobacter baumannii
N2_066_000G1_scaffold_5732	dasN2_066_000G1_concoct_0.fa	Acinetobacter baumannii
N2_066_000G1_scaffold_1318	dasN2_066_000G1_concoct_0.fa	Acinetobacter baumannii
N2_066_000G1_scaffold_2664	dasN2_066_000G1_concoct_0.fa	Acinetobacter baumannii
N2_066_000G1_scaffold_4143	dasN2_066_000G1_concoct_0.fa	Acinetobacter baumannii
N2_066_000G1_scaffold_7546	dasN2_066_000G1_concoct_0.fa	Acinetobacter baumannii
N2_066_000G1_scaffold_3550	dasN2_066_000G1_concoct_0.fa	Acinetobacter baumannii
N2_066_000G1_scaffold_1394	dasN2_066_000G1_concoct_0.fa	Acinetobacter baumannii
N2_066_000G1_scaffold_8253	dasN2_066_000G1_concoct_0.fa	Acinetobacter baumannii
N2_066_000G1_scaffold_8104	dasN2_066_000G1_concoct_0.fa	Acinetobacter baumannii
N2_066_000G1_scaffold_2557	dasN2_066_000G1_concoct_0.fa	Acinetobacter baumannii
N2_066_000G1_scaffold_1751	dasN2_066_000G1_concoct_0.fa	Acinetobacter baumannii
N2_066_000G1_scaffold_3724	dasN2_066_000G1_concoct_0.fa	Acinetobacter baumannii
N2_066_000G1_scaffold_5346	dasN2_066_000G1_concoct_0.fa	Acinetobacter baumannii
N2_066_000G1_scaffold_1700	dasN2_066_000G1_concoct_0.fa	Acinetobacter baumannii
N2_066_000G1_scaffold_8276	dasN2_066_000G1_concoct_0.fa	Acinetobacter baumannii
N2_066_000G1_scaffold_7103	dasN2_066_000G1_concoct_0.fa	Acinetobacter baumannii
N2_066_000G1_scaffold_4771	dasN2_066_000G1_concoct_0.fa	Acinetobacter baumannii
N2_066_000G1_scaffold_7205	dasN2_066_000G1_concoct_0.fa	Acinetobacter baumannii
N2_066_000G1_scaffold_4672	dasN2_066_000G1_concoct_0.fa	Acinetobacter baumannii
N2_066_000G1_scaffold_4719	dasN2_066_000G1_concoct_0.fa	Acinetobacter baumannii
N2_066_000G1_scaffold_6668	dasN2_066_000G1_concoct_0.fa	Acinetobacter baumannii
N2_066_000G1_scaffold_3889	dasN2_066_000G1_concoct_0.fa	Acinetobacter baumannii
N2_066_000G1_scaffold_3985	dasN2_066_000G1_concoct_0.fa	Acinetobacter baumannii
N2_066_000G1_scaffold_4050	dasN2_066_000G1_concoct_0.fa	Acinetobacter baumannii
N2_066_000G1_scaffold_6511	dasN2_066_000G1_concoct_0.fa	Acinetobacter baumannii
N2_066_000G1_scaffold_5960	dasN2_066_000G1_concoct_0.fa	Acinetobacter baumannii
N2_066_000G1_scaffold_7275	dasN2_066_000G1_concoct_0.fa	Acinetobacter baumannii
N2_066_000G1_scaffold_5607	dasN2_066_000G1_concoct_0.fa	Acinetobacter baumannii
N2_066_000G1_scaffold_5744	dasN2_066_000G1_concoct_0.fa	Acinetobacter baumannii
N2_066_000G1_scaffold_2414	dasN2_066_000G1_concoct_0.fa	Acinetobacter baumannii
N2_066_000G1_scaffold_2932	dasN2_066_000G1_concoct_0.fa	Acinetobacter baumannii
N2_066_000G1_scaffold_7495	dasN2_066_000G1_concoct_0.fa	Acinetobacter baumannii
N2_066_000G1_scaffold_3127	dasN2_066_000G1_concoct_0.fa	Acinetobacter baumannii
N2_066_000G1_scaffold_7843	dasN2_066_000G1_concoct_0.fa	Acinetobacter baumannii
N2_066_000G1_scaffold_1287	dasN2_066_000G1_concoct_0.fa	Acinetobacter baumannii
N2_066_000G1_scaffold_4994	dasN2_066_000G1_concoct_0.fa	Acinetobacter baumannii
N2_066_000G1_scaffold_2959	dasN2_066_000G1_concoct_0.fa	Acinetobacter baumannii
N2_066_000G1_scaffold_2016	dasN2_066_000G1_concoct_0.fa	Acinetobacter baumannii
N2_066_000G1_scaffold_2442	dasN2_066_000G1_concoct_0.fa	Acinetobacter baumannii
N2_066_000G1_scaffold_3582	dasN2_066_000G1_concoct_0.fa	Acinetobacter baumannii
N2_066_000G1_scaffold_1510	dasN2_066_000G1_concoct_0.fa	Acinetobacter baumannii
N2_066_000G1_scaffold_5895	dasN2_066_000G1_concoct_0.fa	Acinetobacter baumannii
N2_066_000G1_scaffold_4585	dasN2_066_000G1_concoct_0.fa	Acinetobacter baumannii
N2_066_000G1_scaffold_4146	dasN2_066_000G1_concoct_0.fa	Acinetobacter baumannii
N2_066_000G1_scaffold_522	dasN2_066_000G1_concoct_0.fa	Acinetobacter baumannii
N2_066_000G1_scaffold_2738	dasN2_066_000G1_concoct_0.fa	Acinetobacter baumannii
N2_066_000G1_scaffold_6527	dasN2_066_000G1_concoct_0.fa	Acinetobacter baumannii
N2_066_000G1_scaffold_5000	dasN2_066_000G1_concoct_0.fa	Acinetobacter baumannii
N2_066_000G1_scaffold_2222	dasN2_066_000G1_concoct_0.fa	Acinetobacter baumannii
N2_066_000G1_scaffold_4948	dasN2_066_000G1_concoct_0.fa	Acinetobacter baumannii
N2_066_000G1_scaffold_4831	dasN2_066_000G1_concoct_0.fa	Acinetobacter baumannii
N2_066_000G1_scaffold_6698	dasN2_066_000G1_concoct_0.fa	Acinetobacter baumannii
N2_066_000G1_scaffold_4518	dasN2_066_000G1_concoct_0.fa	Acinetobacter baumannii
N2_066_000G1_scaffold_3093	dasN2_066_000G1_concoct_0.fa	Acinetobacter baumannii
N2_066_000G1_scaffold_1696	dasN2_066_000G1_concoct_0.fa	Acinetobacter baumannii
N2_066_000G1_scaffold_4752	dasN2_066_000G1_concoct_0.fa	Acinetobacter baumannii
N2_066_000G1_scaffold_4072	dasN2_066_000G1_concoct_0.fa	Acinetobacter baumannii
N2_066_000G1_scaffold_5276	dasN2_066_000G1_concoct_0.fa	Acinetobacter baumannii
N2_066_000G1_scaffold_5124	dasN2_066_000G1_concoct_0.fa	Acinetobacter baumannii
N2_066_000G1_scaffold_2943	dasN2_066_000G1_concoct_0.fa	Acinetobacter baumannii
N2_066_000G1_scaffold_8425	dasN2_066_000G1_concoct_0.fa	Acinetobacter baumannii
N2_066_000G1_scaffold_1687	dasN2_066_000G1_concoct_0.fa	Acinetobacter baumannii
N2_066_000G1_scaffold_7422	dasN2_066_000G1_concoct_0.fa	Acinetobacter baumannii
N2_066_000G1_scaffold_2280	dasN2_066_000G1_concoct_0.fa	Acinetobacter baumannii
N2_066_000G1_scaffold_7528	dasN2_066_000G1_concoct_0.fa	Acinetobacter baumannii
N2_066_000G1_scaffold_5489	dasN2_066_000G1_concoct_0.fa	Acinetobacter baumannii
N2_066_000G1_scaffold_7229	dasN2_066_000G1_concoct_0.fa	Acinetobacter baumannii
N2_066_000G1_scaffold_1301	dasN2_066_000G1_concoct_0.fa	Acinetobacter baumannii
N2_066_000G1_scaffold_7332	dasN2_066_000G1_concoct_0.fa	Acinetobacter baumannii
N2_066_000G1_scaffold_6674	dasN2_066_000G1_concoct_0.fa	Acinetobacter baumannii
N2_066_000G1_scaffold_2125	dasN2_066_000G1_concoct_0.fa	Acinetobacter baumannii
N2_066_000G1_scaffold_1089	dasN2_066_000G1_concoct_0.fa	Acinetobacter baumannii
N2_066_000G1_scaffold_1825	dasN2_066_000G1_concoct_0.fa	Acinetobacter baumannii
N2_066_000G1_scaffold_1886	dasN2_066_000G1_concoct_0.fa	Acinetobacter baumannii
N2_066_000G1_scaffold_4488	dasN2_066_000G1_concoct_0.fa	Acinetobacter baumannii
N2_066_000G1_scaffold_3071	dasN2_066_000G1_concoct_0.fa	Acinetobacter baumannii
N2_066_000G1_scaffold_1780	dasN2_066_000G1_concoct_0.fa	Acinetobacter baumannii
N2_066_000G1_scaffold_6172	dasN2_066_000G1_concoct_0.fa	Acinetobacter baumannii
N2_066_000G1_scaffold_4735	dasN2_066_000G1_concoct_0.fa	Acinetobacter baumannii
N2_066_000G1_scaffold_4462	dasN2_066_000G1_concoct_0.fa	Acinetobacter baumannii
N2_066_000G1_scaffold_4442	dasN2_066_000G1_concoct_0.fa	Acinetobacter baumannii
N2_066_000G1_scaffold_6534	dasN2_066_000G1_concoct_0.fa	Acinetobacter baumannii
N2_066_000G1_scaffold_4180	dasN2_066_000G1_concoct_0.fa	Acinetobacter baumannii
N2_066_000G1_scaffold_2000	dasN2_066_000G1_concoct_0.fa	Acinetobacter baumannii
N2_066_000G1_scaffold_2961	dasN2_066_000G1_concoct_0.fa	Acinetobacter baumannii
N2_066_000G1_scaffold_4373	dasN2_066_000G1_concoct_0.fa	Acinetobacter baumannii
N2_066_000G1_scaffold_5406	dasN2_066_000G1_concoct_0.fa	Acinetobacter baumannii
N2_066_000G1_scaffold_4103	dasN2_066_000G1_concoct_0.fa	Acinetobacter baumannii
N2_066_000G1_scaffold_4038	dasN2_066_000G1_concoct_0.fa	Acinetobacter baumannii
N2_066_000G1_scaffold_7415	dasN2_066_000G1_concoct_0.fa	Acinetobacter baumannii
N2_066_000G1_scaffold_2868	dasN2_066_000G1_concoct_0.fa	Acinetobacter baumannii
N2_066_000G1_scaffold_3241	dasN2_066_000G1_concoct_0.fa	Acinetobacter baumannii
N2_066_000G1_scaffold_728	dasN2_066_000G1_concoct_0.fa	Acinetobacter baumannii
N2_066_000G1_scaffold_7483	dasN2_066_000G1_concoct_0.fa	Acinetobacter baumannii
N2_066_000G1_scaffold_2482	dasN2_066_000G1_concoct_0.fa	Acinetobacter baumannii
N2_066_000G1_scaffold_8521	dasN2_066_000G1_concoct_0.fa	Acinetobacter baumannii
N2_066_000G1_scaffold_7526	dasN2_066_000G1_concoct_0.fa	Acinetobacter baumannii
N2_066_000G1_scaffold_3477	dasN2_066_000G1_concoct_0.fa	Acinetobacter baumannii
N2_066_000G1_scaffold_6982	dasN2_066_000G1_concoct_0.fa	Acinetobacter baumannii
N2_066_000G1_scaffold_6432	dasN2_066_000G1_concoct_0.fa	Acinetobacter baumannii
N2_066_000G1_scaffold_4352	dasN2_066_000G1_concoct_0.fa	Acinetobacter baumannii
N2_066_000G1_scaffold_5597	dasN2_066_000G1_concoct_0.fa	Acinetobacter baumannii
N2_066_000G1_scaffold_7621	dasN2_066_000G1_concoct_0.fa	Acinetobacter baumannii
N2_066_000G1_scaffold_1637	dasN2_066_000G1_concoct_0.fa	Acinetobacter baumannii
N2_066_000G1_scaffold_4367	dasN2_066_000G1_concoct_0.fa	Acinetobacter baumannii
N2_066_000G1_scaffold_6111	dasN2_066_000G1_concoct_0.fa	Acinetobacter baumannii
N2_066_000G1_scaffold_3616	dasN2_066_000G1_concoct_0.fa	Acinetobacter baumannii
N2_066_000G1_scaffold_5928	dasN2_066_000G1_concoct_0.fa	Acinetobacter baumannii
N2_066_000G1_scaffold_2184	dasN2_066_000G1_concoct_0.fa	Acinetobacter baumannii
N2_066_000G1_scaffold_5192	dasN2_066_000G1_concoct_0.fa	Acinetobacter baumannii
N2_066_000G1_scaffold_5360	dasN2_066_000G1_concoct_0.fa	Acinetobacter baumannii
N2_066_000G1_scaffold_1841	dasN2_066_000G1_concoct_0.fa	Acinetobacter baumannii
N2_066_000G1_scaffold_3841	dasN2_066_000G1_concoct_0.fa	Acinetobacter baumannii
N2_066_000G1_scaffold_2752	dasN2_066_000G1_concoct_0.fa	Acinetobacter baumannii
N2_066_000G1_scaffold_1191	dasN2_066_000G1_concoct_0.fa	Acinetobacter baumannii
N2_066_000G1_scaffold_5252	dasN2_066_000G1_concoct_0.fa	Acinetobacter baumannii
N2_066_000G1_scaffold_3544	dasN2_066_000G1_concoct_0.fa	Acinetobacter baumannii
N2_066_000G1_scaffold_2253	dasN2_066_000G1_concoct_0.fa	Acinetobacter baumannii
N2_066_000G1_scaffold_6564	dasN2_066_000G1_concoct_0.fa	Acinetobacter baumannii
N2_066_000G1_scaffold_6114	dasN2_066_000G1_concoct_0.fa	Acinetobacter baumannii
N2_066_000G1_scaffold_5839	dasN2_066_000G1_concoct_0.fa	Acinetobacter baumannii
N2_066_000G1_scaffold_3308	dasN2_066_000G1_concoct_0.fa	Acinetobacter baumannii
N2_066_000G1_scaffold_2047	dasN2_066_000G1_concoct_0.fa	Acinetobacter baumannii
N2_066_000G1_scaffold_1061	dasN2_066_000G1_concoct_0.fa	Acinetobacter baumannii
N2_066_000G1_scaffold_2229	dasN2_066_000G1_concoct_0.fa	Acinetobacter baumannii
N2_066_000G1_scaffold_7842	dasN2_066_000G1_concoct_0.fa	Acinetobacter baumannii
N2_066_000G1_scaffold_5737	dasN2_066_000G1_concoct_0.fa	Acinetobacter baumannii
N2_066_000G1_scaffold_8261	dasN2_066_000G1_concoct_0.fa	Acinetobacter baumannii
N2_066_000G1_scaffold_7135	dasN2_066_000G1_concoct_0.fa	Acinetobacter baumannii
N2_066_000G1_scaffold_5691	dasN2_066_000G1_concoct_0.fa	Acinetobacter baumannii
N2_066_000G1_scaffold_1199	dasN2_066_000G1_concoct_0.fa	Acinetobacter baumannii
N2_066_000G1_scaffold_3716	dasN2_066_000G1_concoct_0.fa	Acinetobacter baumannii
N2_066_000G1_scaffold_8231	dasN2_066_000G1_concoct_0.fa	Acinetobacter baumannii
N2_066_000G1_scaffold_4070	dasN2_066_000G1_concoct_0.fa	Acinetobacter baumannii
N2_066_000G1_scaffold_2157	dasN2_066_000G1_concoct_0.fa	Acinetobacter baumannii
N2_066_000G1_scaffold_7177	dasN2_066_000G1_concoct_0.fa	Acinetobacter baumannii
N2_066_000G1_scaffold_2968	dasN2_066_000G1_concoct_0.fa	Acinetobacter baumannii
N2_066_000G1_scaffold_4460	dasN2_066_000G1_concoct_0.fa	Acinetobacter baumannii
N2_066_000G1_scaffold_918	dasN2_066_000G1_concoct_0.fa	Acinetobacter baumannii
N2_066_000G1_scaffold_2195	dasN2_066_000G1_concoct_0.fa	Acinetobacter baumannii
N2_066_000G1_scaffold_854	dasN2_066_000G1_concoct_0.fa	Acinetobacter baumannii
N2_066_000G1_scaffold_739	dasN2_066_000G1_concoct_0.fa	Acinetobacter baumannii
N2_066_000G1_scaffold_5559	dasN2_066_000G1_concoct_0.fa	Acinetobacter baumannii
N2_066_000G1_scaffold_6613	dasN2_066_000G1_concoct_0.fa	Acinetobacter baumannii
N2_066_000G1_scaffold_1269	dasN2_066_000G1_concoct_0.fa	Acinetobacter baumannii
N2_066_000G1_scaffold_4589	dasN2_066_000G1_concoct_0.fa	Acinetobacter baumannii
N2_066_000G1_scaffold_2736	dasN2_066_000G1_concoct_0.fa	Acinetobacter baumannii
N2_066_000G1_scaffold_1427	dasN2_066_000G1_concoct_0.fa	Acinetobacter baumannii
N2_066_000G1_scaffold_1645	dasN2_066_000G1_concoct_0.fa	Acinetobacter baumannii
N2_066_000G1_scaffold_1338	dasN2_066_000G1_concoct_0.fa	Acinetobacter baumannii
N2_066_000G1_scaffold_3637	dasN2_066_000G1_concoct_0.fa	Acinetobacter baumannii
N2_066_000G1_scaffold_1342	dasN2_066_000G1_concoct_0.fa	Acinetobacter baumannii
N2_066_000G1_scaffold_6779	dasN2_066_000G1_concoct_0.fa	Acinetobacter baumannii
N2_066_000G1_scaffold_2349	dasN2_066_000G1_concoct_0.fa	Acinetobacter baumannii
N2_066_000G1_scaffold_8255	dasN2_066_000G1_concoct_0.fa	Acinetobacter baumannii
N2_066_000G1_scaffold_7677	dasN2_066_000G1_concoct_0.fa	Acinetobacter baumannii
N2_066_000G1_scaffold_3323	dasN2_066_000G1_concoct_0.fa	Acinetobacter baumannii
N2_066_000G1_scaffold_7890	dasN2_066_000G1_concoct_0.fa	Acinetobacter baumannii
N2_066_000G1_scaffold_6090	dasN2_066_000G1_concoct_0.fa	Acinetobacter baumannii
N2_066_000G1_scaffold_3626	dasN2_066_000G1_concoct_0.fa	Acinetobacter baumannii
N2_066_000G1_scaffold_5408	dasN2_066_000G1_concoct_0.fa	Acinetobacter baumannii
N2_066_000G1_scaffold_3194	dasN2_066_000G1_concoct_0.fa	Acinetobacter baumannii
N2_066_000G1_scaffold_1488	dasN2_066_000G1_concoct_0.fa	Acinetobacter baumannii
N2_066_000G1_scaffold_5016	dasN2_066_000G1_concoct_0.fa	Acinetobacter baumannii
N2_066_000G1_scaffold_2061	dasN2_066_000G1_concoct_0.fa	Acinetobacter baumannii
N2_066_000G1_scaffold_8210	dasN2_066_000G1_concoct_0.fa	Acinetobacter baumannii
N2_066_000G1_scaffold_2523	dasN2_066_000G1_concoct_0.fa	Acinetobacter baumannii
N2_066_000G1_scaffold_8463	dasN2_066_000G1_concoct_0.fa	Acinetobacter baumannii
N2_066_000G1_scaffold_4949	dasN2_066_000G1_concoct_0.fa	Acinetobacter baumannii
N2_066_000G1_scaffold_3157	dasN2_066_000G1_concoct_0.fa	Acinetobacter baumannii
N2_066_000G1_scaffold_4068	dasN2_066_000G1_concoct_0.fa	Acinetobacter baumannii
N2_066_000G1_scaffold_1736	dasN2_066_000G1_concoct_0.fa	Acinetobacter baumannii
N2_066_000G1_scaffold_3350	dasN2_066_000G1_concoct_0.fa	Acinetobacter baumannii
N2_066_000G1_scaffold_1574	dasN2_066_000G1_concoct_0.fa	Acinetobacter baumannii
N2_066_000G1_scaffold_6211	dasN2_066_000G1_concoct_0.fa	Acinetobacter baumannii
N2_066_000G1_scaffold_2250	dasN2_066_000G1_concoct_0.fa	Acinetobacter baumannii
N2_066_000G1_scaffold_857	dasN2_066_000G1_concoct_0.fa	Acinetobacter baumannii
N2_066_000G1_scaffold_2598	dasN2_066_000G1_concoct_0.fa	Acinetobacter baumannii
N2_066_000G1_scaffold_2392	dasN2_066_000G1_concoct_0.fa	Acinetobacter baumannii
N2_066_000G1_scaffold_8568	dasN2_066_000G1_concoct_0.fa	Acinetobacter baumannii
N2_066_000G1_scaffold_4544	dasN2_066_000G1_concoct_0.fa	Acinetobacter baumannii
N2_066_000G1_scaffold_4709	dasN2_066_000G1_concoct_0.fa	Acinetobacter baumannii
N2_066_000G1_scaffold_8229	dasN2_066_000G1_concoct_0.fa	Acinetobacter baumannii
N2_066_000G1_scaffold_2822	dasN2_066_000G1_concoct_0.fa	Acinetobacter baumannii
N2_066_000G1_scaffold_2176	dasN2_066_000G1_concoct_0.fa	Acinetobacter baumannii
N2_066_000G1_scaffold_4357	dasN2_066_000G1_concoct_0.fa	Acinetobacter baumannii
N2_066_000G1_scaffold_1322	dasN2_066_000G1_concoct_0.fa	Acinetobacter baumannii
N2_066_000G1_scaffold_5128	dasN2_066_000G1_concoct_0.fa	Acinetobacter baumannii
N2_066_000G1_scaffold_4456	dasN2_066_000G1_concoct_0.fa	Acinetobacter baumannii
N2_066_000G1_scaffold_2221	dasN2_066_000G1_concoct_0.fa	Acinetobacter baumannii
N2_066_000G1_scaffold_3630	dasN2_066_000G1_concoct_0.fa	Acinetobacter baumannii
N2_066_000G1_scaffold_2120	dasN2_066_000G1_concoct_0.fa	Acinetobacter baumannii
N2_066_000G1_scaffold_1103	dasN2_066_000G1_concoct_0.fa	Acinetobacter baumannii
N2_066_000G1_scaffold_1996	dasN2_066_000G1_concoct_0.fa	Acinetobacter baumannii
N2_066_000G1_scaffold_3870	dasN2_066_000G1_concoct_0.fa	Acinetobacter baumannii
N2_066_000G1_scaffold_6110	dasN2_066_000G1_concoct_0.fa	Acinetobacter baumannii
N2_066_000G1_scaffold_3819	dasN2_066_000G1_concoct_0.fa	Acinetobacter baumannii
N2_066_000G1_scaffold_6003	dasN2_066_000G1_concoct_0.fa	Acinetobacter baumannii
N2_066_000G1_scaffold_6328	dasN2_066_000G1_concoct_0.fa	Acinetobacter baumannii
N2_066_000G1_scaffold_5800	dasN2_066_000G1_concoct_0.fa	Acinetobacter baumannii
N2_066_000G1_scaffold_1849	dasN2_066_000G1_concoct_0.fa	Acinetobacter baumannii
N2_066_000G1_scaffold_2379	dasN2_066_000G1_concoct_0.fa	Acinetobacter baumannii
N2_066_000G1_scaffold_6268	dasN2_066_000G1_concoct_0.fa	Acinetobacter baumannii
N2_066_000G1_scaffold_4332	dasN2_066_000G1_concoct_0.fa	Acinetobacter baumannii
N2_066_000G1_scaffold_4640	dasN2_066_000G1_concoct_0.fa	Acinetobacter baumannii
N2_066_000G1_scaffold_1068	dasN2_066_000G1_concoct_0.fa	Acinetobacter baumannii
N2_066_000G1_scaffold_1556	dasN2_066_000G1_concoct_0.fa	Acinetobacter baumannii
N2_066_000G1_scaffold_4506	dasN2_066_000G1_concoct_0.fa	Acinetobacter baumannii
N2_066_000G1_scaffold_1116	dasN2_066_000G1_concoct_0.fa	Acinetobacter baumannii
N2_066_000G1_scaffold_3273	dasN2_066_000G1_concoct_0.fa	Acinetobacter baumannii
N2_066_000G1_scaffold_4086	dasN2_066_000G1_concoct_0.fa	Acinetobacter baumannii
N2_066_000G1_scaffold_2163	dasN2_066_000G1_concoct_0.fa	Acinetobacter baumannii
N2_066_000G1_scaffold_2369	dasN2_066_000G1_concoct_0.fa	Acinetobacter baumannii
N2_066_000G1_scaffold_5481	dasN2_066_000G1_concoct_0.fa	Acinetobacter baumannii
N2_066_000G1_scaffold_4742	dasN2_066_000G1_concoct_0.fa	Acinetobacter baumannii
N2_066_000G1_scaffold_2572	dasN2_066_000G1_concoct_0.fa	Acinetobacter baumannii
N2_066_000G1_scaffold_7150	dasN2_066_000G1_concoct_0.fa	Acinetobacter baumannii
N2_066_000G1_scaffold_5547	dasN2_066_000G1_concoct_0.fa	Acinetobacter baumannii
N2_066_000G1_scaffold_7478	dasN2_066_000G1_concoct_0.fa	Acinetobacter baumannii
N2_066_000G1_scaffold_811	dasN2_066_000G1_concoct_0.fa	Acinetobacter baumannii
N2_066_000G1_scaffold_4298	dasN2_066_000G1_concoct_0.fa	Acinetobacter baumannii
N2_066_000G1_scaffold_4399	dasN2_066_000G1_concoct_0.fa	Acinetobacter baumannii
N2_066_000G1_scaffold_2223	dasN2_066_000G1_concoct_0.fa	Acinetobacter baumannii
N2_066_000G1_scaffold_2586	dasN2_066_000G1_concoct_0.fa	Acinetobacter baumannii
N2_066_000G1_scaffold_1210	dasN2_066_000G1_concoct_0.fa	Acinetobacter baumannii
N2_066_000G1_scaffold_7729	dasN2_066_000G1_concoct_0.fa	Acinetobacter baumannii
N2_066_000G1_scaffold_2558	dasN2_066_000G1_concoct_0.fa	Acinetobacter baumannii
N2_066_000G1_scaffold_3222	dasN2_066_000G1_concoct_0.fa	Acinetobacter baumannii
N2_066_000G1_scaffold_8173	dasN2_066_000G1_concoct_0.fa	Acinetobacter baumannii
N2_066_000G1_scaffold_4584	dasN2_066_000G1_concoct_0.fa	Acinetobacter baumannii
N2_066_000G1_scaffold_6240	dasN2_066_000G1_concoct_0.fa	Acinetobacter baumannii
N2_066_000G1_scaffold_7884	dasN2_066_000G1_concoct_0.fa	Acinetobacter baumannii
N2_066_000G1_scaffold_4979	dasN2_066_000G1_concoct_0.fa	Acinetobacter baumannii
N2_066_000G1_scaffold_6725	dasN2_066_000G1_concoct_0.fa	Acinetobacter baumannii
N2_066_000G1_scaffold_8001	dasN2_066_000G1_concoct_0.fa	Acinetobacter baumannii
N2_066_000G1_scaffold_5291	dasN2_066_000G1_concoct_0.fa	Acinetobacter baumannii
N2_066_000G1_scaffold_7091	dasN2_066_000G1_concoct_0.fa	Acinetobacter baumannii
N2_066_000G1_scaffold_6416	dasN2_066_000G1_concoct_0.fa	Acinetobacter baumannii
N2_066_000G1_scaffold_7596	dasN2_066_000G1_concoct_0.fa	Acinetobacter baumannii
N2_066_000G1_scaffold_3471	dasN2_066_000G1_concoct_0.fa	Acinetobacter baumannii
N2_066_000G1_scaffold_1953	dasN2_066_000G1_concoct_0.fa	Acinetobacter baumannii
N2_066_000G1_scaffold_8106	dasN2_066_000G1_concoct_0.fa	Acinetobacter baumannii
N2_066_000G1_scaffold_7793	dasN2_066_000G1_concoct_0.fa	Acinetobacter baumannii
N2_066_000G1_scaffold_4808	dasN2_066_000G1_concoct_0.fa	Acinetobacter baumannii
N2_066_000G1_scaffold_2838	dasN2_066_000G1_concoct_0.fa	Acinetobacter baumannii
N2_066_000G1_scaffold_3893	dasN2_066_000G1_concoct_0.fa	Acinetobacter baumannii
N2_066_000G1_scaffold_6004	dasN2_066_000G1_concoct_0.fa	Acinetobacter baumannii
N2_066_000G1_scaffold_820	dasN2_066_000G1_concoct_0.fa	Acinetobacter baumannii
N2_066_000G1_scaffold_4838	dasN2_066_000G1_concoct_0.fa	Acinetobacter baumannii
N2_066_000G1_scaffold_3665	dasN2_066_000G1_concoct_0.fa	Acinetobacter baumannii
N2_066_000G1_scaffold_2444	dasN2_066_000G1_concoct_0.fa	Acinetobacter baumannii
N2_066_000G1_scaffold_5673	dasN2_066_000G1_concoct_0.fa	Acinetobacter baumannii
N2_066_000G1_scaffold_6476	dasN2_066_000G1_concoct_0.fa	Acinetobacter baumannii
N2_066_000G1_scaffold_2843	dasN2_066_000G1_concoct_0.fa	Acinetobacter baumannii
N2_066_000G1_scaffold_2249	dasN2_066_000G1_concoct_0.fa	Acinetobacter baumannii
N2_066_000G1_scaffold_8292	dasN2_066_000G1_concoct_0.fa	Acinetobacter baumannii
N2_066_000G1_scaffold_6825	dasN2_066_000G1_concoct_0.fa	Acinetobacter baumannii
N2_066_000G1_scaffold_6817	dasN2_066_000G1_concoct_0.fa	Acinetobacter baumannii
N2_066_000G1_scaffold_5167	dasN2_066_000G1_concoct_0.fa	Acinetobacter baumannii
N2_066_000G1_scaffold_5946	dasN2_066_000G1_concoct_0.fa	Acinetobacter baumannii
N2_066_000G1_scaffold_1213	dasN2_066_000G1_concoct_0.fa	Acinetobacter baumannii
N2_066_000G1_scaffold_5762	dasN2_066_000G1_concoct_0.fa	Acinetobacter baumannii
N2_066_000G1_scaffold_7368	dasN2_066_000G1_concoct_0.fa	Acinetobacter baumannii
N2_066_000G1_scaffold_2941	dasN2_066_000G1_concoct_0.fa	Acinetobacter baumannii
N2_066_000G1_scaffold_7990	dasN2_066_000G1_concoct_0.fa	Acinetobacter baumannii
N2_066_000G1_scaffold_3099	dasN2_066_000G1_concoct_0.fa	Acinetobacter baumannii
N2_066_000G1_scaffold_5349	dasN2_066_000G1_concoct_0.fa	Acinetobacter baumannii
N2_066_000G1_scaffold_6461	dasN2_066_000G1_concoct_0.fa	Acinetobacter baumannii
N2_066_000G1_scaffold_2429	dasN2_066_000G1_concoct_0.fa	Acinetobacter baumannii
N2_066_000G1_scaffold_5527	dasN2_066_000G1_concoct_0.fa	Acinetobacter baumannii
N2_066_000G1_scaffold_5894	dasN2_066_000G1_concoct_0.fa	Acinetobacter baumannii
N2_066_000G1_scaffold_1963	dasN2_066_000G1_concoct_0.fa	Acinetobacter baumannii
N2_066_000G1_scaffold_6174	dasN2_066_000G1_concoct_0.fa	Acinetobacter baumannii
N2_066_000G1_scaffold_3657	dasN2_066_000G1_concoct_0.fa	Acinetobacter baumannii
N2_066_000G1_scaffold_4139	dasN2_066_000G1_concoct_0.fa	Acinetobacter baumannii
N2_066_000G1_scaffold_5538	dasN2_066_000G1_concoct_0.fa	Acinetobacter baumannii
N2_066_000G1_scaffold_4751	dasN2_066_000G1_concoct_0.fa	Acinetobacter baumannii
N2_066_000G1_scaffold_1723	dasN2_066_000G1_concoct_0.fa	Acinetobacter baumannii
N2_066_000G1_scaffold_8226	dasN2_066_000G1_concoct_0.fa	Acinetobacter baumannii
N2_066_000G1_scaffold_3829	dasN2_066_000G1_concoct_0.fa	Acinetobacter baumannii
N2_066_000G1_scaffold_3224	dasN2_066_000G1_concoct_0.fa	Acinetobacter baumannii
N2_066_000G1_scaffold_4696	dasN2_066_000G1_concoct_0.fa	Acinetobacter baumannii
N2_066_000G1_scaffold_8534	dasN2_066_000G1_concoct_0.fa	Acinetobacter baumannii
N2_066_000G1_scaffold_4499	dasN2_066_000G1_concoct_0.fa	Acinetobacter baumannii
N2_066_000G1_scaffold_8014	dasN2_066_000G1_concoct_0.fa	Acinetobacter baumannii
N2_066_000G1_scaffold_7437	dasN2_066_000G1_concoct_0.fa	Acinetobacter baumannii
N2_066_000G1_scaffold_2225	dasN2_066_000G1_concoct_0.fa	Acinetobacter baumannii
N2_066_000G1_scaffold_2630	dasN2_066_000G1_concoct_0.fa	Acinetobacter baumannii
N2_066_000G1_scaffold_3790	dasN2_066_000G1_concoct_0.fa	Acinetobacter baumannii
N2_066_000G1_scaffold_5384	dasN2_066_000G1_concoct_0.fa	Acinetobacter baumannii
N2_066_000G1_scaffold_3628	dasN2_066_000G1_concoct_0.fa	Acinetobacter baumannii
N2_066_000G1_scaffold_2264	dasN2_066_000G1_concoct_0.fa	Acinetobacter baumannii
N2_066_000G1_scaffold_2653	dasN2_066_000G1_concoct_0.fa	Acinetobacter baumannii
N2_066_000G1_scaffold_2268	dasN2_066_000G1_concoct_0.fa	Acinetobacter baumannii
N2_066_000G1_scaffold_5693	dasN2_066_000G1_concoct_0.fa	Acinetobacter baumannii
N2_066_000G1_scaffold_6039	dasN2_066_000G1_concoct_0.fa	Acinetobacter baumannii
N2_066_000G1_scaffold_2143	dasN2_066_000G1_concoct_0.fa	Acinetobacter baumannii
N2_066_000G1_scaffold_1407	dasN2_066_000G1_concoct_0.fa	Acinetobacter baumannii
N2_066_000G1_scaffold_3636	dasN2_066_000G1_concoct_0.fa	Acinetobacter baumannii
N2_066_000G1_scaffold_3416	dasN2_066_000G1_concoct_0.fa	Acinetobacter baumannii
N2_066_000G1_scaffold_7459	dasN2_066_000G1_concoct_0.fa	Acinetobacter baumannii
N2_066_000G1_scaffold_3125	dasN2_066_000G1_concoct_0.fa	Acinetobacter baumannii
N2_066_000G1_scaffold_1655	dasN2_066_000G1_concoct_0.fa	Acinetobacter baumannii
N2_066_000G1_scaffold_4713	dasN2_066_000G1_concoct_0.fa	Acinetobacter baumannii
N2_066_000G1_scaffold_1230	dasN2_066_000G1_concoct_0.fa	Acinetobacter baumannii
N2_066_000G1_scaffold_5620	dasN2_066_000G1_concoct_0.fa	Acinetobacter baumannii
N2_066_000G1_scaffold_1881	dasN2_066_000G1_concoct_0.fa	Acinetobacter baumannii
N2_066_000G1_scaffold_1775	dasN2_066_000G1_concoct_0.fa	Acinetobacter baumannii
N2_066_000G1_scaffold_7044	dasN2_066_000G1_concoct_0.fa	Acinetobacter baumannii
N2_066_000G1_scaffold_4772	dasN2_066_000G1_concoct_0.fa	Acinetobacter baumannii
N2_066_000G1_scaffold_4597	dasN2_066_000G1_concoct_0.fa	Acinetobacter baumannii
N2_066_000G1_scaffold_5390	dasN2_066_000G1_concoct_0.fa	Acinetobacter baumannii
N2_066_000G1_scaffold_6314	dasN2_066_000G1_concoct_0.fa	Acinetobacter baumannii
N2_066_000G1_scaffold_3517	dasN2_066_000G1_concoct_0.fa	Acinetobacter baumannii
N2_066_000G1_scaffold_1894	dasN2_066_000G1_concoct_0.fa	Acinetobacter baumannii
N2_066_000G1_scaffold_7625	dasN2_066_000G1_concoct_0.fa	Acinetobacter baumannii
N2_066_000G1_scaffold_7136	dasN2_066_000G1_concoct_0.fa	Acinetobacter baumannii
N2_066_000G1_scaffold_5596	dasN2_066_000G1_concoct_0.fa	Acinetobacter baumannii
N2_066_000G1_scaffold_7068	dasN2_066_000G1_concoct_0.fa	Acinetobacter baumannii
N2_066_000G1_scaffold_3453	dasN2_066_000G1_concoct_0.fa	Acinetobacter baumannii
N2_066_000G1_scaffold_2171	dasN2_066_000G1_concoct_0.fa	Acinetobacter baumannii
N2_066_000G1_scaffold_4834	dasN2_066_000G1_concoct_0.fa	Acinetobacter baumannii
N2_066_000G1_scaffold_7665	dasN2_066_000G1_concoct_0.fa	Acinetobacter baumannii
N2_066_000G1_scaffold_7485	dasN2_066_000G1_concoct_0.fa	Acinetobacter baumannii
N2_066_000G1_scaffold_1912	dasN2_066_000G1_concoct_0.fa	Acinetobacter baumannii
N2_066_000G1_scaffold_7936	dasN2_066_000G1_concoct_0.fa	Acinetobacter baumannii
N2_066_000G1_scaffold_4663	dasN2_066_000G1_concoct_0.fa	Acinetobacter baumannii
N2_066_000G1_scaffold_2503	dasN2_066_000G1_concoct_0.fa	Acinetobacter baumannii
N2_066_000G1_scaffold_6013	dasN2_066_000G1_concoct_0.fa	Acinetobacter baumannii
N2_066_000G1_scaffold_7365	dasN2_066_000G1_concoct_0.fa	Acinetobacter baumannii
N2_066_000G1_scaffold_2701	dasN2_066_000G1_concoct_0.fa	Acinetobacter baumannii
N2_066_000G1_scaffold_6651	dasN2_066_000G1_concoct_0.fa	Acinetobacter baumannii
N2_066_000G1_scaffold_1738	dasN2_066_000G1_concoct_0.fa	Acinetobacter baumannii
N2_066_000G1_scaffold_3907	dasN2_066_000G1_concoct_0.fa	Acinetobacter baumannii
N2_066_000G1_scaffold_4458	dasN2_066_000G1_concoct_0.fa	Acinetobacter baumannii
N2_066_000G1_scaffold_4889	dasN2_066_000G1_concoct_0.fa	Acinetobacter baumannii
N2_066_000G1_scaffold_1783	dasN2_066_000G1_concoct_0.fa	Acinetobacter baumannii
N2_066_000G1_scaffold_4006	dasN2_066_000G1_concoct_0.fa	Acinetobacter baumannii
N2_066_000G1_scaffold_3201	dasN2_066_000G1_concoct_0.fa	Acinetobacter baumannii
N2_066_000G1_scaffold_4950	dasN2_066_000G1_concoct_0.fa	Acinetobacter baumannii
N2_066_000G1_scaffold_1127	dasN2_066_000G1_concoct_0.fa	Acinetobacter baumannii
N2_066_000G1_scaffold_4347	dasN2_066_000G1_concoct_0.fa	Acinetobacter baumannii
N2_066_000G1_scaffold_2242	dasN2_066_000G1_concoct_0.fa	Acinetobacter baumannii
N2_066_000G1_scaffold_4617	dasN2_066_000G1_concoct_0.fa	Acinetobacter baumannii
N2_066_000G1_scaffold_6715	dasN2_066_000G1_concoct_0.fa	Acinetobacter baumannii
N2_066_000G1_scaffold_1409	dasN2_066_000G1_concoct_0.fa	Acinetobacter baumannii
N2_066_000G1_scaffold_4085	dasN2_066_000G1_concoct_0.fa	Acinetobacter baumannii
N2_066_000G1_scaffold_7905	dasN2_066_000G1_concoct_0.fa	Acinetobacter baumannii
N2_066_000G1_scaffold_5396	dasN2_066_000G1_concoct_0.fa	Acinetobacter baumannii
N2_066_000G1_scaffold_1919	dasN2_066_000G1_concoct_0.fa	Acinetobacter baumannii
N2_066_000G1_scaffold_3399	dasN2_066_000G1_concoct_0.fa	Acinetobacter baumannii
N2_066_000G1_scaffold_4391	dasN2_066_000G1_concoct_0.fa	Acinetobacter baumannii
N2_066_000G1_scaffold_5854	dasN2_066_000G1_concoct_0.fa	Acinetobacter baumannii
N2_066_000G1_scaffold_7671	dasN2_066_000G1_concoct_0.fa	Acinetobacter baumannii
N2_066_000G1_scaffold_7704	dasN2_066_000G1_concoct_0.fa	Acinetobacter baumannii
N2_066_000G1_scaffold_5142	dasN2_066_000G1_concoct_0.fa	Acinetobacter baumannii
N2_066_000G1_scaffold_7236	dasN2_066_000G1_concoct_0.fa	Acinetobacter baumannii
N2_066_000G1_scaffold_7560	dasN2_066_000G1_concoct_0.fa	Acinetobacter baumannii
N2_066_000G1_scaffold_7533	dasN2_066_000G1_concoct_0.fa	Acinetobacter baumannii
N2_066_000G1_scaffold_6065	dasN2_066_000G1_concoct_0.fa	Acinetobacter baumannii
N2_066_000G1_scaffold_919	dasN2_066_000G1_concoct_0.fa	Acinetobacter baumannii
N2_066_000G1_scaffold_3388	dasN2_066_000G1_concoct_0.fa	Acinetobacter baumannii
N2_066_000G1_scaffold_3279	dasN2_066_000G1_concoct_0.fa	Acinetobacter baumannii
N2_066_000G1_scaffold_6707	dasN2_066_000G1_concoct_0.fa	Acinetobacter baumannii
N2_066_000G1_scaffold_4852	dasN2_066_000G1_concoct_0.fa	Acinetobacter baumannii
N2_066_000G1_scaffold_4619	dasN2_066_000G1_concoct_0.fa	Acinetobacter baumannii
N2_066_000G1_scaffold_1878	dasN2_066_000G1_concoct_0.fa	Acinetobacter baumannii
N2_066_000G1_scaffold_1455	dasN2_066_000G1_concoct_0.fa	Acinetobacter baumannii
N2_066_000G1_scaffold_2608	dasN2_066_000G1_concoct_0.fa	Acinetobacter baumannii
N2_066_000G1_scaffold_6470	dasN2_066_000G1_concoct_0.fa	Acinetobacter baumannii
N2_066_000G1_scaffold_6852	dasN2_066_000G1_concoct_0.fa	Acinetobacter baumannii
N2_066_000G1_scaffold_1554	dasN2_066_000G1_concoct_0.fa	Acinetobacter baumannii
N2_066_000G1_scaffold_4168	dasN2_066_000G1_concoct_0.fa	Acinetobacter baumannii
N2_066_000G1_scaffold_5284	dasN2_066_000G1_concoct_0.fa	Acinetobacter baumannii
N2_066_000G1_scaffold_5231	dasN2_066_000G1_concoct_0.fa	Acinetobacter baumannii
N2_066_000G1_scaffold_1678	dasN2_066_000G1_concoct_0.fa	Acinetobacter baumannii
N2_066_000G1_scaffold_4279	dasN2_066_000G1_concoct_0.fa	Acinetobacter baumannii
N2_066_000G1_scaffold_6315	dasN2_066_000G1_concoct_0.fa	Acinetobacter baumannii
N2_066_000G1_scaffold_3153	dasN2_066_000G1_concoct_0.fa	Acinetobacter baumannii
N2_066_000G1_scaffold_6718	dasN2_066_000G1_concoct_0.fa	Acinetobacter baumannii
N2_066_000G1_scaffold_4440	dasN2_066_000G1_concoct_0.fa	Acinetobacter baumannii
N2_066_000G1_scaffold_6846	dasN2_066_000G1_concoct_0.fa	Acinetobacter baumannii
N2_066_000G1_scaffold_3704	dasN2_066_000G1_concoct_0.fa	Acinetobacter baumannii
N2_066_000G1_scaffold_3839	dasN2_066_000G1_concoct_0.fa	Acinetobacter baumannii
N2_066_000G1_scaffold_5712	dasN2_066_000G1_concoct_0.fa	Acinetobacter baumannii
N2_066_000G1_scaffold_3563	dasN2_066_000G1_concoct_0.fa	Acinetobacter baumannii
N2_066_000G1_scaffold_3476	dasN2_066_000G1_concoct_0.fa	Acinetobacter baumannii
N2_066_000G1_scaffold_7714	dasN2_066_000G1_concoct_0.fa	Acinetobacter baumannii
N2_066_000G1_scaffold_6203	dasN2_066_000G1_concoct_0.fa	Acinetobacter baumannii
N2_066_000G1_scaffold_1784	dasN2_066_000G1_concoct_0.fa	Acinetobacter baumannii
N2_066_000G1_scaffold_6265	dasN2_066_000G1_concoct_0.fa	Acinetobacter baumannii
N2_066_000G1_scaffold_3154	dasN2_066_000G1_concoct_0.fa	Acinetobacter baumannii
N2_066_000G1_scaffold_8178	dasN2_066_000G1_concoct_0.fa	Acinetobacter baumannii
N2_066_000G1_scaffold_5855	dasN2_066_000G1_concoct_0.fa	Acinetobacter baumannii
N2_066_000G1_scaffold_5790	dasN2_066_000G1_concoct_0.fa	Acinetobacter baumannii
N2_066_000G1_scaffold_1160	dasN2_066_000G1_concoct_0.fa	Acinetobacter baumannii
N2_066_000G1_scaffold_982	dasN2_066_000G1_concoct_0.fa	Acinetobacter baumannii
N2_066_000G1_scaffold_2725	dasN2_066_000G1_concoct_0.fa	Acinetobacter baumannii
N2_066_000G1_scaffold_6482	dasN2_066_000G1_concoct_0.fa	Acinetobacter baumannii
N2_066_000G1_scaffold_1640	dasN2_066_000G1_concoct_0.fa	Acinetobacter baumannii
N2_066_000G1_scaffold_5450	dasN2_066_000G1_concoct_0.fa	Acinetobacter baumannii
N2_066_000G1_scaffold_1858	dasN2_066_000G1_concoct_0.fa	Acinetobacter baumannii
N2_066_000G1_scaffold_3096	dasN2_066_000G1_concoct_0.fa	Acinetobacter baumannii
N2_066_000G1_scaffold_2006	dasN2_066_000G1_concoct_0.fa	Acinetobacter baumannii
N2_066_000G1_scaffold_4795	dasN2_066_000G1_concoct_0.fa	Acinetobacter baumannii
N2_066_000G1_scaffold_7851	dasN2_066_000G1_concoct_0.fa	Acinetobacter baumannii
N2_066_000G1_scaffold_2724	dasN2_066_000G1_concoct_0.fa	Acinetobacter baumannii
N2_066_000G1_scaffold_6665	dasN2_066_000G1_concoct_0.fa	Acinetobacter baumannii
N2_066_000G1_scaffold_2348	dasN2_066_000G1_concoct_0.fa	Acinetobacter baumannii
N2_066_000G1_scaffold_2305	dasN2_066_000G1_concoct_0.fa	Acinetobacter baumannii
N2_066_000G1_scaffold_1378	dasN2_066_000G1_concoct_0.fa	Acinetobacter baumannii
N2_066_000G1_scaffold_5409	dasN2_066_000G1_concoct_0.fa	Acinetobacter baumannii
N2_066_000G1_scaffold_1986	dasN2_066_000G1_concoct_0.fa	Acinetobacter baumannii
N2_066_000G1_scaffold_1454	dasN2_066_000G1_concoct_0.fa	Acinetobacter baumannii
N2_066_000G1_scaffold_1578	dasN2_066_000G1_concoct_0.fa	Acinetobacter baumannii
N2_066_000G1_scaffold_8548	dasN2_066_000G1_concoct_0.fa	Acinetobacter baumannii
N2_066_000G1_scaffold_8378	dasN2_066_000G1_concoct_0.fa	Acinetobacter baumannii
N2_066_000G1_scaffold_3500	dasN2_066_000G1_concoct_0.fa	Acinetobacter baumannii
N2_066_000G1_scaffold_1231	dasN2_066_000G1_concoct_0.fa	Acinetobacter baumannii
N2_066_000G1_scaffold_2865	dasN2_066_000G1_concoct_0.fa	Acinetobacter baumannii
N2_066_000G1_scaffold_549	dasN2_066_000G1_concoct_0.fa	Acinetobacter baumannii
N2_066_000G1_scaffold_926	dasN2_066_000G1_concoct_0.fa	Acinetobacter baumannii
N2_066_000G1_scaffold_2212	dasN2_066_000G1_concoct_0.fa	Acinetobacter baumannii
N2_066_000G1_scaffold_7101	dasN2_066_000G1_concoct_0.fa	Acinetobacter baumannii
N2_066_000G1_scaffold_1911	dasN2_066_000G1_concoct_0.fa	Acinetobacter baumannii
N2_066_000G1_scaffold_7056	dasN2_066_000G1_concoct_0.fa	Acinetobacter baumannii
N2_066_000G1_scaffold_7243	dasN2_066_000G1_concoct_0.fa	Acinetobacter baumannii
N2_066_000G1_scaffold_8016	dasN2_066_000G1_concoct_0.fa	Acinetobacter baumannii
N2_066_000G1_scaffold_8006	dasN2_066_000G1_concoct_0.fa	Acinetobacter baumannii
N2_066_000G1_scaffold_2402	dasN2_066_000G1_concoct_0.fa	Acinetobacter baumannii
N2_066_000G1_scaffold_4071	dasN2_066_000G1_concoct_0.fa	Acinetobacter baumannii
N2_066_000G1_scaffold_4205	dasN2_066_000G1_concoct_0.fa	Acinetobacter baumannii
N2_066_000G1_scaffold_2559	dasN2_066_000G1_concoct_0.fa	Acinetobacter baumannii
N2_066_000G1_scaffold_5120	dasN2_066_000G1_concoct_0.fa	Acinetobacter baumannii
N2_066_000G1_scaffold_6192	dasN2_066_000G1_concoct_0.fa	Acinetobacter baumannii
N2_066_000G1_scaffold_3430	dasN2_066_000G1_concoct_0.fa	Acinetobacter baumannii
N2_066_000G1_scaffold_6257	dasN2_066_000G1_concoct_0.fa	Acinetobacter baumannii
N2_066_000G1_scaffold_6282	dasN2_066_000G1_concoct_0.fa	Acinetobacter baumannii
N2_066_000G1_scaffold_1048	dasN2_066_000G1_concoct_0.fa	Acinetobacter baumannii
N2_066_000G1_scaffold_4227	dasN2_066_000G1_concoct_0.fa	Acinetobacter baumannii
N2_066_000G1_scaffold_5171	dasN2_066_000G1_concoct_0.fa	Acinetobacter baumannii
N2_066_000G1_scaffold_2049	dasN2_066_000G1_concoct_0.fa	Acinetobacter baumannii
N2_066_000G1_scaffold_5808	dasN2_066_000G1_concoct_0.fa	Acinetobacter baumannii
N2_066_000G1_scaffold_3900	dasN2_066_000G1_concoct_0.fa	Acinetobacter baumannii
N2_066_000G1_scaffold_1031	dasN2_066_000G1_concoct_0.fa	Acinetobacter baumannii
N2_066_000G1_scaffold_1626	dasN2_066_000G1_concoct_0.fa	Acinetobacter baumannii
N2_066_000G1_scaffold_1207	dasN2_066_000G1_concoct_0.fa	Acinetobacter baumannii
N2_066_000G1_scaffold_6067	dasN2_066_000G1_concoct_0.fa	Acinetobacter baumannii
N2_066_000G1_scaffold_4681	dasN2_066_000G1_concoct_0.fa	Acinetobacter baumannii
N2_066_000G1_scaffold_3770	dasN2_066_000G1_concoct_0.fa	Acinetobacter baumannii
N2_066_000G1_scaffold_1443	dasN2_066_000G1_concoct_0.fa	Acinetobacter baumannii
N2_066_000G1_scaffold_4706	dasN2_066_000G1_concoct_0.fa	Acinetobacter baumannii
N2_066_000G1_scaffold_6165	dasN2_066_000G1_concoct_0.fa	Acinetobacter baumannii
N2_066_000G1_scaffold_3692	dasN2_066_000G1_concoct_0.fa	Acinetobacter baumannii
N2_066_000G1_scaffold_1722	dasN2_066_000G1_concoct_0.fa	Acinetobacter baumannii
N2_066_000G1_scaffold_6342	dasN2_066_000G1_concoct_0.fa	Acinetobacter baumannii
N2_066_000G1_scaffold_2702	dasN2_066_000G1_concoct_0.fa	Acinetobacter baumannii
N2_066_000G1_scaffold_2182	dasN2_066_000G1_concoct_0.fa	Acinetobacter baumannii
N2_066_000G1_scaffold_2099	dasN2_066_000G1_concoct_0.fa	Acinetobacter baumannii
N2_066_000G1_scaffold_2720	dasN2_066_000G1_concoct_0.fa	Acinetobacter baumannii
N2_066_000G1_scaffold_4447	dasN2_066_000G1_concoct_0.fa	Acinetobacter baumannii
N2_066_000G1_scaffold_4111	dasN2_066_000G1_concoct_0.fa	Acinetobacter baumannii
N2_066_000G1_scaffold_2114	dasN2_066_000G1_concoct_0.fa	Acinetobacter baumannii
N2_066_000G1_scaffold_3489	dasN2_066_000G1_concoct_0.fa	Acinetobacter baumannii
N2_066_000G1_scaffold_4826	dasN2_066_000G1_concoct_0.fa	Acinetobacter baumannii
N2_066_000G1_scaffold_2181	dasN2_066_000G1_concoct_0.fa	Acinetobacter baumannii
N2_066_000G1_scaffold_4266	dasN2_066_000G1_concoct_0.fa	Acinetobacter baumannii
N2_066_000G1_scaffold_4552	dasN2_066_000G1_concoct_0.fa	Acinetobacter baumannii
N2_066_000G1_scaffold_1889	dasN2_066_000G1_concoct_0.fa	Acinetobacter baumannii
N2_066_000G1_scaffold_4728	dasN2_066_000G1_concoct_0.fa	Acinetobacter baumannii
N2_066_000G1_scaffold_5802	dasN2_066_000G1_concoct_0.fa	Acinetobacter baumannii
N2_066_000G1_scaffold_2026	dasN2_066_000G1_concoct_0.fa	Acinetobacter baumannii
N2_066_000G1_scaffold_1741	dasN2_066_000G1_concoct_0.fa	Acinetobacter baumannii
N2_066_000G1_scaffold_7235	dasN2_066_000G1_concoct_0.fa	Acinetobacter baumannii
N2_066_000G1_scaffold_1586	dasN2_066_000G1_concoct_0.fa	Acinetobacter baumannii
N2_066_000G1_scaffold_4044	dasN2_066_000G1_concoct_0.fa	Acinetobacter baumannii
N2_066_000G1_scaffold_4454	dasN2_066_000G1_concoct_0.fa	Acinetobacter baumannii
N2_066_000G1_scaffold_2276	dasN2_066_000G1_concoct_0.fa	Acinetobacter baumannii
N2_066_000G1_scaffold_2739	dasN2_066_000G1_concoct_0.fa	Acinetobacter baumannii
N2_066_000G1_scaffold_4035	dasN2_066_000G1_concoct_0.fa	Acinetobacter baumannii
N2_066_000G1_scaffold_622	dasN2_066_000G1_concoct_0.fa	Acinetobacter baumannii
N2_066_000G1_scaffold_3914	dasN2_066_000G1_concoct_0.fa	Acinetobacter baumannii
N2_066_000G1_scaffold_4322	dasN2_066_000G1_concoct_0.fa	Acinetobacter baumannii
N2_066_000G1_scaffold_6723	dasN2_066_000G1_concoct_0.fa	Acinetobacter baumannii
N2_066_000G1_scaffold_4731	dasN2_066_000G1_concoct_0.fa	Acinetobacter baumannii
N2_066_000G1_scaffold_8102	dasN2_066_000G1_concoct_0.fa	Acinetobacter baumannii
N2_066_000G1_scaffold_3018	dasN2_066_000G1_concoct_0.fa	Acinetobacter baumannii
N2_066_000G1_scaffold_1999	dasN2_066_000G1_concoct_0.fa	Acinetobacter baumannii
N2_066_000G1_scaffold_4433	dasN2_066_000G1_concoct_0.fa	Acinetobacter baumannii
N2_066_000G1_scaffold_7512	dasN2_066_000G1_concoct_0.fa	Acinetobacter baumannii
N2_066_000G1_scaffold_4710	dasN2_066_000G1_concoct_0.fa	Acinetobacter baumannii
N2_066_000G1_scaffold_6377	dasN2_066_000G1_concoct_0.fa	Acinetobacter baumannii
N2_066_000G1_scaffold_3815	dasN2_066_000G1_concoct_0.fa	Acinetobacter baumannii
N2_066_000G1_scaffold_1261	dasN2_066_000G1_concoct_0.fa	Acinetobacter baumannii
N2_066_000G1_scaffold_5635	dasN2_066_000G1_concoct_0.fa	Acinetobacter baumannii
N2_066_000G1_scaffold_3822	dasN2_066_000G1_concoct_0.fa	Acinetobacter baumannii
N2_066_000G1_scaffold_3897	dasN2_066_000G1_concoct_0.fa	Acinetobacter baumannii
N2_066_000G1_scaffold_7460	dasN2_066_000G1_concoct_0.fa	Acinetobacter baumannii
N2_066_000G1_scaffold_7759	dasN2_066_000G1_concoct_0.fa	Acinetobacter baumannii
N2_066_000G1_scaffold_3670	dasN2_066_000G1_concoct_0.fa	Acinetobacter baumannii
N2_066_000G1_scaffold_6653	dasN2_066_000G1_concoct_0.fa	Acinetobacter baumannii
N2_066_000G1_scaffold_7501	dasN2_066_000G1_concoct_0.fa	Acinetobacter baumannii
N2_066_000G1_scaffold_788	dasN2_066_000G1_concoct_0.fa	Acinetobacter baumannii
N2_066_000G1_scaffold_3629	dasN2_066_000G1_concoct_0.fa	Acinetobacter baumannii
N2_066_000G1_scaffold_2991	dasN2_066_000G1_concoct_0.fa	Acinetobacter baumannii
N2_066_000G1_scaffold_715	dasN2_066_000G1_concoct_0.fa	Acinetobacter baumannii
N2_066_000G1_scaffold_2445	dasN2_066_000G1_concoct_0.fa	Acinetobacter baumannii
N2_066_000G1_scaffold_1468	dasN2_066_000G1_concoct_0.fa	Acinetobacter baumannii
N2_066_000G1_scaffold_3212	dasN2_066_000G1_concoct_0.fa	Acinetobacter baumannii
N2_066_000G1_scaffold_1684	dasN2_066_000G1_concoct_0.fa	Acinetobacter baumannii
N2_066_000G1_scaffold_3763	dasN2_066_000G1_concoct_0.fa	Acinetobacter baumannii
N2_066_000G1_scaffold_3978	dasN2_066_000G1_concoct_0.fa	Acinetobacter baumannii
N2_066_000G1_scaffold_3671	dasN2_066_000G1_concoct_0.fa	Acinetobacter baumannii
N2_066_000G1_scaffold_6819	dasN2_066_000G1_concoct_0.fa	Acinetobacter baumannii
N2_066_000G1_scaffold_3075	dasN2_066_000G1_concoct_0.fa	Acinetobacter baumannii
N2_066_000G1_scaffold_3756	dasN2_066_000G1_concoct_0.fa	Acinetobacter baumannii
N2_066_000G1_scaffold_5149	dasN2_066_000G1_concoct_0.fa	Acinetobacter baumannii
N2_066_000G1_scaffold_2247	dasN2_066_000G1_concoct_0.fa	Acinetobacter baumannii
N2_066_000G1_scaffold_3178	dasN2_066_000G1_concoct_0.fa	Acinetobacter baumannii
N2_066_000G1_scaffold_1653	dasN2_066_000G1_concoct_0.fa	Acinetobacter baumannii
N2_066_000G1_scaffold_1471	dasN2_066_000G1_concoct_0.fa	Acinetobacter baumannii
N2_066_000G1_scaffold_5051	dasN2_066_000G1_concoct_0.fa	Acinetobacter baumannii
N2_066_000G1_scaffold_2936	dasN2_066_000G1_concoct_0.fa	Acinetobacter baumannii
N2_066_000G1_scaffold_2703	dasN2_066_000G1_concoct_0.fa	Acinetobacter baumannii
N2_066_000G1_scaffold_4984	dasN2_066_000G1_concoct_0.fa	Acinetobacter baumannii
N2_066_000G1_scaffold_5664	dasN2_066_000G1_concoct_0.fa	Acinetobacter baumannii
N2_066_000G1_scaffold_8268	dasN2_066_000G1_concoct_0.fa	Acinetobacter baumannii
N2_066_000G1_scaffold_5304	dasN2_066_000G1_concoct_0.fa	Acinetobacter baumannii
N2_066_000G1_scaffold_6949	dasN2_066_000G1_concoct_0.fa	Acinetobacter baumannii
N2_066_000G1_scaffold_3953	dasN2_066_000G1_concoct_0.fa	Acinetobacter baumannii
N2_066_000G1_scaffold_4922	dasN2_066_000G1_concoct_0.fa	Acinetobacter baumannii
N2_066_000G1_scaffold_4547	dasN2_066_000G1_concoct_0.fa	Acinetobacter baumannii
N2_066_000G1_scaffold_1933	dasN2_066_000G1_concoct_0.fa	Acinetobacter baumannii
N2_066_000G1_scaffold_5688	dasN2_066_000G1_concoct_0.fa	Acinetobacter baumannii
N2_066_000G1_scaffold_6933	dasN2_066_000G1_concoct_0.fa	Acinetobacter baumannii
N2_066_000G1_scaffold_1415	dasN2_066_000G1_concoct_0.fa	Acinetobacter baumannii
N2_066_000G1_scaffold_3794	dasN2_066_000G1_concoct_0.fa	Acinetobacter baumannii
N2_066_000G1_scaffold_1846	dasN2_066_000G1_concoct_0.fa	Acinetobacter baumannii
N2_066_000G1_scaffold_4365	dasN2_066_000G1_concoct_0.fa	Acinetobacter baumannii
N2_066_000G1_scaffold_3558	dasN2_066_000G1_concoct_0.fa	Acinetobacter baumannii
N2_066_000G1_scaffold_7451	dasN2_066_000G1_concoct_0.fa	Acinetobacter baumannii
N2_066_000G1_scaffold_2862	dasN2_066_000G1_concoct_0.fa	Acinetobacter baumannii
N2_066_000G1_scaffold_6357	dasN2_066_000G1_concoct_0.fa	Acinetobacter baumannii
N2_066_000G1_scaffold_3034	dasN2_066_000G1_concoct_0.fa	Acinetobacter baumannii
N2_066_000G1_scaffold_4505	dasN2_066_000G1_concoct_0.fa	Acinetobacter baumannii
N2_066_000G1_scaffold_7132	dasN2_066_000G1_concoct_0.fa	Acinetobacter baumannii
N2_066_000G1_scaffold_1045	dasN2_066_000G1_concoct_0.fa	Acinetobacter baumannii
N2_066_000G1_scaffold_4302	dasN2_066_000G1_concoct_0.fa	Acinetobacter baumannii
N2_066_000G1_scaffold_2681	dasN2_066_000G1_concoct_0.fa	Acinetobacter baumannii
N2_066_000G1_scaffold_1787	dasN2_066_000G1_concoct_0.fa	Acinetobacter baumannii
N2_066_000G1_scaffold_5319	dasN2_066_000G1_concoct_0.fa	Acinetobacter baumannii
N2_066_000G1_scaffold_3888	dasN2_066_000G1_concoct_0.fa	Acinetobacter baumannii
N2_066_000G1_scaffold_1050	dasN2_066_000G1_concoct_0.fa	Acinetobacter baumannii
N2_066_000G1_scaffold_5123	dasN2_066_000G1_concoct_0.fa	Acinetobacter baumannii
N2_066_000G1_scaffold_4620	dasN2_066_000G1_concoct_0.fa	Acinetobacter baumannii
N2_066_000G1_scaffold_5932	dasN2_066_000G1_concoct_0.fa	Acinetobacter baumannii
N2_066_000G1_scaffold_3894	dasN2_066_000G1_concoct_0.fa	Acinetobacter baumannii
N2_066_000G1_scaffold_7255	dasN2_066_000G1_concoct_0.fa	Acinetobacter baumannii
N2_066_000G1_scaffold_6733	dasN2_066_000G1_concoct_0.fa	Acinetobacter baumannii
N2_066_000G1_scaffold_1569	dasN2_066_000G1_concoct_0.fa	Acinetobacter baumannii
N2_066_000G1_scaffold_7075	dasN2_066_000G1_concoct_0.fa	Acinetobacter baumannii
N2_066_000G1_scaffold_2203	dasN2_066_000G1_concoct_0.fa	Acinetobacter baumannii
N2_066_000G1_scaffold_6524	dasN2_066_000G1_concoct_0.fa	Acinetobacter baumannii
N2_066_000G1_scaffold_2645	dasN2_066_000G1_concoct_0.fa	Acinetobacter baumannii
N2_066_000G1_scaffold_3097	dasN2_066_000G1_concoct_0.fa	Acinetobacter baumannii
N2_066_000G1_scaffold_6540	dasN2_066_000G1_concoct_0.fa	Acinetobacter baumannii
N2_066_000G1_scaffold_1177	dasN2_066_000G1_concoct_0.fa	Acinetobacter baumannii
N2_066_000G1_scaffold_2674	dasN2_066_000G1_concoct_0.fa	Acinetobacter baumannii
N2_066_000G1_scaffold_2597	dasN2_066_000G1_concoct_0.fa	Acinetobacter baumannii
N2_066_000G1_scaffold_4188	dasN2_066_000G1_concoct_0.fa	Acinetobacter baumannii
N2_066_000G1_scaffold_6864	dasN2_066_000G1_concoct_0.fa	Acinetobacter baumannii
N2_066_000G1_scaffold_7055	dasN2_066_000G1_concoct_0.fa	Acinetobacter baumannii
N2_066_000G1_scaffold_7159	dasN2_066_000G1_concoct_0.fa	Acinetobacter baumannii
N2_066_000G1_scaffold_3949	dasN2_066_000G1_concoct_0.fa	Acinetobacter baumannii
N2_066_000G1_scaffold_832	dasN2_066_000G1_concoct_0.fa	Acinetobacter baumannii
N2_066_000G1_scaffold_1557	dasN2_066_000G1_concoct_0.fa	Acinetobacter baumannii
N2_066_000G1_scaffold_5204	dasN2_066_000G1_concoct_0.fa	Acinetobacter baumannii
N2_066_000G1_scaffold_4208	dasN2_066_000G1_concoct_0.fa	Acinetobacter baumannii
N2_066_000G1_scaffold_6961	dasN2_066_000G1_concoct_0.fa	Acinetobacter baumannii
N2_066_000G1_scaffold_4819	dasN2_066_000G1_concoct_0.fa	Acinetobacter baumannii
N2_066_000G1_scaffold_4346	dasN2_066_000G1_concoct_0.fa	Acinetobacter baumannii
N2_066_000G1_scaffold_2366	dasN2_066_000G1_concoct_0.fa	Acinetobacter baumannii
N2_066_000G1_scaffold_3136	dasN2_066_000G1_concoct_0.fa	Acinetobacter baumannii
N2_066_000G1_scaffold_8376	dasN2_066_000G1_concoct_0.fa	Acinetobacter baumannii
N2_066_000G1_scaffold_3615	dasN2_066_000G1_concoct_0.fa	Acinetobacter baumannii
N2_066_000G1_scaffold_5127	dasN2_066_000G1_concoct_0.fa	Acinetobacter baumannii
N2_066_000G1_scaffold_5796	dasN2_066_000G1_concoct_0.fa	Acinetobacter baumannii
N2_066_000G1_scaffold_3532	dasN2_066_000G1_concoct_0.fa	Acinetobacter baumannii
N2_066_000G1_scaffold_3152	dasN2_066_000G1_concoct_0.fa	Acinetobacter baumannii
N2_066_000G1_scaffold_2139	dasN2_066_000G1_concoct_0.fa	Acinetobacter baumannii
N2_066_000G1_scaffold_4154	dasN2_066_000G1_concoct_0.fa	Acinetobacter baumannii
N2_066_000G1_scaffold_4529	dasN2_066_000G1_concoct_0.fa	Acinetobacter baumannii
N2_066_000G1_scaffold_3365	dasN2_066_000G1_concoct_0.fa	Acinetobacter baumannii
N2_066_000G1_scaffold_1307	dasN2_066_000G1_concoct_0.fa	Acinetobacter baumannii
N2_066_000G1_scaffold_7649	dasN2_066_000G1_concoct_0.fa	Acinetobacter baumannii
N2_066_000G1_scaffold_4692	dasN2_066_000G1_concoct_0.fa	Acinetobacter baumannii
N2_066_000G1_scaffold_4694	dasN2_066_000G1_concoct_0.fa	Acinetobacter baumannii
N2_066_000G1_scaffold_7693	dasN2_066_000G1_concoct_0.fa	Acinetobacter baumannii
N2_066_000G1_scaffold_2766	dasN2_066_000G1_concoct_0.fa	Acinetobacter baumannii
N2_066_000G1_scaffold_6153	dasN2_066_000G1_concoct_0.fa	Acinetobacter baumannii
N2_066_000G1_scaffold_5449	dasN2_066_000G1_concoct_0.fa	Acinetobacter baumannii
N2_066_000G1_scaffold_5767	dasN2_066_000G1_concoct_0.fa	Acinetobacter baumannii
N2_066_000G1_scaffold_5248	dasN2_066_000G1_concoct_0.fa	Acinetobacter baumannii
N2_066_000G1_scaffold_3135	dasN2_066_000G1_concoct_0.fa	Acinetobacter baumannii
N2_066_000G1_scaffold_2997	dasN2_066_000G1_concoct_0.fa	Acinetobacter baumannii
N2_066_000G1_scaffold_5858	dasN2_066_000G1_concoct_0.fa	Acinetobacter baumannii
N2_066_000G1_scaffold_3394	dasN2_066_000G1_concoct_0.fa	Acinetobacter baumannii
N2_066_000G1_scaffold_5844	dasN2_066_000G1_concoct_0.fa	Acinetobacter baumannii
N2_066_000G1_scaffold_2469	dasN2_066_000G1_concoct_0.fa	Acinetobacter baumannii
N2_066_000G1_scaffold_1356	dasN2_066_000G1_concoct_0.fa	Acinetobacter baumannii
N2_066_000G1_scaffold_8041	dasN2_066_000G1_concoct_0.fa	Acinetobacter baumannii
N2_066_000G1_scaffold_2990	dasN2_066_000G1_concoct_0.fa	Acinetobacter baumannii
N2_066_000G1_scaffold_7414	dasN2_066_000G1_concoct_0.fa	Acinetobacter baumannii
N2_066_000G1_scaffold_5191	dasN2_066_000G1_concoct_0.fa	Acinetobacter baumannii
N2_066_000G1_scaffold_5054	dasN2_066_000G1_concoct_0.fa	Acinetobacter baumannii
N2_066_000G1_scaffold_2910	dasN2_066_000G1_concoct_0.fa	Acinetobacter baumannii
N2_066_000G1_scaffold_3038	dasN2_066_000G1_concoct_0.fa	Acinetobacter baumannii
N2_066_000G1_scaffold_6676	dasN2_066_000G1_concoct_0.fa	Acinetobacter baumannii
N2_066_000G1_scaffold_5787	dasN2_066_000G1_concoct_0.fa	Acinetobacter baumannii
N2_066_000G1_scaffold_5906	dasN2_066_000G1_concoct_0.fa	Acinetobacter baumannii
N2_066_000G1_scaffold_4486	dasN2_066_000G1_concoct_0.fa	Acinetobacter baumannii
N2_066_000G1_scaffold_6354	dasN2_066_000G1_concoct_0.fa	Acinetobacter baumannii
N2_066_000G1_scaffold_3375	dasN2_066_000G1_concoct_0.fa	Acinetobacter baumannii
N2_066_000G1_scaffold_5006	dasN2_066_000G1_concoct_0.fa	Acinetobacter baumannii
N2_066_000G1_scaffold_3586	dasN2_066_000G1_concoct_0.fa	Acinetobacter baumannii
N2_066_000G1_scaffold_5329	dasN2_066_000G1_concoct_0.fa	Acinetobacter baumannii
N2_066_000G1_scaffold_3840	dasN2_066_000G1_concoct_0.fa	Acinetobacter baumannii
N2_066_000G1_scaffold_2509	dasN2_066_000G1_concoct_0.fa	Acinetobacter baumannii
N2_066_000G1_scaffold_1174	dasN2_066_000G1_concoct_0.fa	Acinetobacter baumannii
N2_066_000G1_scaffold_4148	dasN2_066_000G1_concoct_0.fa	Acinetobacter baumannii
N2_066_000G1_scaffold_3676	dasN2_066_000G1_concoct_0.fa	Acinetobacter baumannii
N2_066_000G1_scaffold_5943	dasN2_066_000G1_concoct_0.fa	Acinetobacter baumannii
N2_066_000G1_scaffold_5227	dasN2_066_000G1_concoct_0.fa	Acinetobacter baumannii
N2_066_000G1_scaffold_5208	dasN2_066_000G1_concoct_0.fa	Acinetobacter baumannii
N2_066_000G1_scaffold_1587	dasN2_066_000G1_concoct_0.fa	Acinetobacter baumannii
N2_066_000G1_scaffold_1520	dasN2_066_000G1_concoct_0.fa	Acinetobacter baumannii
N2_066_000G1_scaffold_4239	dasN2_066_000G1_concoct_0.fa	Acinetobacter baumannii
N2_066_000G1_scaffold_3295	dasN2_066_000G1_concoct_0.fa	Acinetobacter baumannii
N2_066_000G1_scaffold_7499	dasN2_066_000G1_concoct_0.fa	Acinetobacter baumannii
N2_066_000G1_scaffold_776	dasN2_066_000G1_concoct_0.fa	Acinetobacter baumannii
N2_066_000G1_scaffold_3941	dasN2_066_000G1_concoct_0.fa	Acinetobacter baumannii
N2_066_000G1_scaffold_8485	dasN2_066_000G1_concoct_0.fa	Acinetobacter baumannii
N2_066_000G1_scaffold_6639	dasN2_066_000G1_concoct_0.fa	Acinetobacter baumannii
N2_066_000G1_scaffold_4451	dasN2_066_000G1_concoct_0.fa	Acinetobacter baumannii
N2_066_000G1_scaffold_6151	dasN2_066_000G1_concoct_0.fa	Acinetobacter baumannii
N2_066_000G1_scaffold_7146	dasN2_066_000G1_concoct_0.fa	Acinetobacter baumannii
N2_066_000G1_scaffold_729	dasN2_066_000G1_concoct_0.fa	Acinetobacter baumannii
N2_066_000G1_scaffold_5680	dasN2_066_000G1_concoct_0.fa	Acinetobacter baumannii
N2_066_000G1_scaffold_5049	dasN2_066_000G1_concoct_0.fa	Acinetobacter baumannii
N2_066_000G1_scaffold_3545	dasN2_066_000G1_concoct_0.fa	Acinetobacter baumannii
N2_066_000G1_scaffold_5954	dasN2_066_000G1_concoct_0.fa	Acinetobacter baumannii
N2_066_000G1_scaffold_1385	dasN2_066_000G1_concoct_0.fa	Acinetobacter baumannii
N2_066_000G1_scaffold_4919	dasN2_066_000G1_concoct_0.fa	Acinetobacter baumannii
N2_066_000G1_scaffold_4976	dasN2_066_000G1_concoct_0.fa	Acinetobacter baumannii
N2_066_000G1_scaffold_4310	dasN2_066_000G1_concoct_0.fa	Acinetobacter baumannii
N2_066_000G1_scaffold_2211	dasN2_066_000G1_concoct_0.fa	Acinetobacter baumannii
N2_066_000G1_scaffold_3959	dasN2_066_000G1_concoct_0.fa	Acinetobacter baumannii
N2_066_000G1_scaffold_7855	dasN2_066_000G1_concoct_0.fa	Acinetobacter baumannii
N2_066_000G1_scaffold_1973	dasN2_066_000G1_concoct_0.fa	Acinetobacter baumannii
N2_066_000G1_scaffold_5439	dasN2_066_000G1_concoct_0.fa	Acinetobacter baumannii
N2_066_000G1_scaffold_4782	dasN2_066_000G1_concoct_0.fa	Acinetobacter baumannii
N2_066_000G1_scaffold_3792	dasN2_066_000G1_concoct_0.fa	Acinetobacter baumannii
N2_066_000G1_scaffold_5322	dasN2_066_000G1_concoct_0.fa	Acinetobacter baumannii
N2_066_000G1_scaffold_5244	dasN2_066_000G1_concoct_0.fa	Acinetobacter baumannii
N2_066_000G1_scaffold_4120	dasN2_066_000G1_concoct_0.fa	Acinetobacter baumannii
N2_066_000G1_scaffold_5791	dasN2_066_000G1_concoct_0.fa	Acinetobacter baumannii
N2_066_000G1_scaffold_5723	dasN2_066_000G1_concoct_0.fa	Acinetobacter baumannii
N2_066_000G1_scaffold_3845	dasN2_066_000G1_concoct_0.fa	Acinetobacter baumannii
N2_066_000G1_scaffold_1256	dasN2_066_000G1_concoct_0.fa	Acinetobacter baumannii
N2_066_000G1_scaffold_1604	dasN2_066_000G1_concoct_0.fa	Acinetobacter baumannii
N2_066_000G1_scaffold_4671	dasN2_066_000G1_concoct_0.fa	Acinetobacter baumannii
N2_066_000G1_scaffold_2780	dasN2_066_000G1_concoct_0.fa	Acinetobacter baumannii
N2_066_000G1_scaffold_4869	dasN2_066_000G1_concoct_0.fa	Acinetobacter baumannii
N2_066_000G1_scaffold_1656	dasN2_066_000G1_concoct_0.fa	Acinetobacter baumannii
N2_066_000G1_scaffold_8567	dasN2_066_000G1_concoct_0.fa	Acinetobacter baumannii
N2_066_000G1_scaffold_7614	dasN2_066_000G1_concoct_0.fa	Acinetobacter baumannii
N2_066_000G1_scaffold_5318	dasN2_066_000G1_concoct_0.fa	Acinetobacter baumannii
N2_066_000G1_scaffold_4002	dasN2_066_000G1_concoct_0.fa	Acinetobacter baumannii
N2_066_000G1_scaffold_6258	dasN2_066_000G1_concoct_0.fa	Acinetobacter baumannii
N2_066_000G1_scaffold_4218	dasN2_066_000G1_concoct_0.fa	Acinetobacter baumannii
N2_066_000G1_scaffold_1012	dasN2_066_000G1_concoct_0.fa	Acinetobacter baumannii
N2_066_000G1_scaffold_5113	dasN2_066_000G1_concoct_0.fa	Acinetobacter baumannii
N2_066_000G1_scaffold_3690	dasN2_066_000G1_concoct_0.fa	Acinetobacter baumannii
N2_066_000G1_scaffold_6752	dasN2_066_000G1_concoct_0.fa	Acinetobacter baumannii
N2_066_000G1_scaffold_6400	dasN2_066_000G1_concoct_0.fa	Acinetobacter baumannii
N2_066_000G1_scaffold_5872	dasN2_066_000G1_concoct_0.fa	Acinetobacter baumannii
N2_066_000G1_scaffold_6866	dasN2_066_000G1_concoct_0.fa	Acinetobacter baumannii
N2_066_000G1_scaffold_7026	dasN2_066_000G1_concoct_0.fa	Acinetobacter baumannii
N2_066_000G1_scaffold_1781	dasN2_066_000G1_concoct_0.fa	Acinetobacter baumannii
N2_066_000G1_scaffold_6747	dasN2_066_000G1_concoct_0.fa	Acinetobacter baumannii
N2_066_000G1_scaffold_4283	dasN2_066_000G1_concoct_0.fa	Acinetobacter baumannii
N2_066_000G1_scaffold_1800	dasN2_066_000G1_concoct_0.fa	Acinetobacter baumannii
N2_066_000G1_scaffold_2425	dasN2_066_000G1_concoct_0.fa	Acinetobacter baumannii
N2_066_000G1_scaffold_3037	dasN2_066_000G1_concoct_0.fa	Acinetobacter baumannii
N2_066_000G1_scaffold_873	dasN2_066_000G1_concoct_0.fa	Acinetobacter baumannii
N2_066_000G1_scaffold_4318	dasN2_066_000G1_concoct_0.fa	Acinetobacter baumannii
N2_066_000G1_scaffold_8248	dasN2_066_000G1_concoct_0.fa	Acinetobacter baumannii
N2_066_000G1_scaffold_3901	dasN2_066_000G1_concoct_0.fa	Acinetobacter baumannii
N2_066_000G1_scaffold_4588	dasN2_066_000G1_concoct_0.fa	Acinetobacter baumannii
N2_066_000G1_scaffold_1904	dasN2_066_000G1_concoct_0.fa	Acinetobacter baumannii
N2_066_000G1_scaffold_1139	dasN2_066_000G1_concoct_0.fa	Acinetobacter baumannii
N2_066_000G1_scaffold_6923	dasN2_066_000G1_concoct_0.fa	Acinetobacter baumannii
N2_066_000G1_scaffold_7846	dasN2_066_000G1_concoct_0.fa	Acinetobacter baumannii
N2_066_000G1_scaffold_2296	dasN2_066_000G1_concoct_0.fa	Acinetobacter baumannii
N2_066_000G1_scaffold_5262	dasN2_066_000G1_concoct_0.fa	Acinetobacter baumannii
N2_066_000G1_scaffold_4374	dasN2_066_000G1_concoct_0.fa	Acinetobacter baumannii
N2_066_000G1_scaffold_5965	dasN2_066_000G1_concoct_0.fa	Acinetobacter baumannii
N2_066_000G1_scaffold_4328	dasN2_066_000G1_concoct_0.fa	Acinetobacter baumannii
N2_066_000G1_scaffold_4832	dasN2_066_000G1_concoct_0.fa	Acinetobacter baumannii
N2_066_000G1_scaffold_3777	dasN2_066_000G1_concoct_0.fa	Acinetobacter baumannii
N2_066_000G1_scaffold_3117	dasN2_066_000G1_concoct_0.fa	Acinetobacter baumannii
N2_066_000G1_scaffold_2231	dasN2_066_000G1_concoct_0.fa	Acinetobacter baumannii
N2_066_000G1_scaffold_1971	dasN2_066_000G1_concoct_0.fa	Acinetobacter baumannii
N2_066_000G1_scaffold_3788	dasN2_066_000G1_concoct_0.fa	Acinetobacter baumannii
N2_066_000G1_scaffold_3826	dasN2_066_000G1_concoct_0.fa	Acinetobacter baumannii
N2_066_000G1_scaffold_6489	dasN2_066_000G1_concoct_0.fa	Acinetobacter baumannii
N2_066_000G1_scaffold_6434	dasN2_066_000G1_concoct_0.fa	Acinetobacter baumannii
N2_066_000G1_scaffold_3400	dasN2_066_000G1_concoct_0.fa	Acinetobacter baumannii
N2_066_000G1_scaffold_940	dasN2_066_000G1_concoct_0.fa	Acinetobacter baumannii
N2_066_000G1_scaffold_2942	dasN2_066_000G1_concoct_0.fa	Acinetobacter baumannii
N2_066_000G1_scaffold_7498	dasN2_066_000G1_concoct_0.fa	Acinetobacter baumannii
N2_066_000G1_scaffold_5860	dasN2_066_000G1_maxbin2.maxbin.004.fasta.fa	Enterobacter
N2_066_000G1_scaffold_1145	dasN2_066_000G1_maxbin2.maxbin.004.fasta.fa	Enterobacter
N2_066_000G1_scaffold_7195	dasN2_066_000G1_maxbin2.maxbin.004.fasta.fa	Enterobacter
N2_066_000G1_scaffold_7532	dasN2_066_000G1_maxbin2.maxbin.004.fasta.fa	Enterobacter
N2_066_000G1_scaffold_6973	dasN2_066_000G1_maxbin2.maxbin.004.fasta.fa	Enterobacter
N2_066_000G1_scaffold_6655	dasN2_066_000G1_maxbin2.maxbin.004.fasta.fa	Enterobacter
N2_066_000G1_scaffold_8462	dasN2_066_000G1_maxbin2.maxbin.004.fasta.fa	Enterobacter
N2_066_000G1_scaffold_5897	dasN2_066_000G1_maxbin2.maxbin.004.fasta.fa	Enterobacter
N2_066_000G1_scaffold_2547	dasN2_066_000G1_maxbin2.maxbin.004.fasta.fa	Enterobacter
N2_066_000G1_scaffold_5914	dasN2_066_000G1_maxbin2.maxbin.004.fasta.fa	Enterobacter
N2_066_000G1_scaffold_5695	dasN2_066_000G1_maxbin2.maxbin.004.fasta.fa	Enterobacter
N2_066_000G1_scaffold_5755	dasN2_066_000G1_maxbin2.maxbin.004.fasta.fa	Enterobacter
N2_066_000G1_scaffold_7446	dasN2_066_000G1_maxbin2.maxbin.004.fasta.fa	Enterobacter
N2_066_000G1_scaffold_3732	dasN2_066_000G1_maxbin2.maxbin.004.fasta.fa	Enterobacter
N2_066_000G1_scaffold_7781	dasN2_066_000G1_maxbin2.maxbin.004.fasta.fa	Enterobacter
N2_066_000G1_scaffold_7863	dasN2_066_000G1_maxbin2.maxbin.004.fasta.fa	Enterobacter
N2_066_000G1_scaffold_2633	dasN2_066_000G1_maxbin2.maxbin.004.fasta.fa	Enterobacter
N2_066_000G1_scaffold_9440	dasN2_066_000G1_maxbin2.maxbin.004.fasta.fa	Enterobacter
N2_066_000G1_scaffold_8161	dasN2_066_000G1_maxbin2.maxbin.004.fasta.fa	Enterobacter
N2_066_000G1_scaffold_2002	dasN2_066_000G1_maxbin2.maxbin.004.fasta.fa	Enterobacter
N2_066_000G1_scaffold_3604	dasN2_066_000G1_maxbin2.maxbin.004.fasta.fa	Enterobacter
N2_066_000G1_scaffold_7524	dasN2_066_000G1_maxbin2.maxbin.004.fasta.fa	Enterobacter
N2_066_000G1_scaffold_7014	dasN2_066_000G1_maxbin2.maxbin.004.fasta.fa	Enterobacter
N2_066_000G1_scaffold_4859	dasN2_066_000G1_maxbin2.maxbin.004.fasta.fa	Enterobacter
N2_066_000G1_scaffold_5177	dasN2_066_000G1_maxbin2.maxbin.004.fasta.fa	Enterobacter
N2_066_000G1_scaffold_2929	dasN2_066_000G1_maxbin2.maxbin.004.fasta.fa	Enterobacter
N2_066_000G1_scaffold_8393	dasN2_066_000G1_maxbin2.maxbin.004.fasta.fa	Enterobacter
N2_066_000G1_scaffold_6234	dasN2_066_000G1_maxbin2.maxbin.004.fasta.fa	Enterobacter
N2_066_000G1_scaffold_467	dasN2_066_000G1_maxbin2.maxbin.004.fasta.fa	Enterobacter
N2_066_000G1_scaffold_6484	dasN2_066_000G1_maxbin2.maxbin.004.fasta.fa	Enterobacter
N2_066_000G1_scaffold_7306	dasN2_066_000G1_maxbin2.maxbin.004.fasta.fa	Enterobacter
N2_066_000G1_scaffold_2287	dasN2_066_000G1_maxbin2.maxbin.004.fasta.fa	Enterobacter
N2_066_000G1_scaffold_7583	dasN2_066_000G1_maxbin2.maxbin.004.fasta.fa	Enterobacter
N2_066_000G1_scaffold_2846	dasN2_066_000G1_maxbin2.maxbin.004.fasta.fa	Enterobacter
N2_066_000G1_scaffold_4056	dasN2_066_000G1_maxbin2.maxbin.004.fasta.fa	Enterobacter
N2_066_000G1_scaffold_7310	dasN2_066_000G1_maxbin2.maxbin.004.fasta.fa	Enterobacter
N2_066_000G1_scaffold_5558	dasN2_066_000G1_maxbin2.maxbin.004.fasta.fa	Enterobacter
N2_066_000G1_scaffold_1344	dasN2_066_000G1_maxbin2.maxbin.004.fasta.fa	Enterobacter
N2_066_000G1_scaffold_5507	dasN2_066_000G1_maxbin2.maxbin.004.fasta.fa	Enterobacter
N2_066_000G1_scaffold_8180	dasN2_066_000G1_maxbin2.maxbin.004.fasta.fa	Enterobacter
N2_066_000G1_scaffold_5212	dasN2_066_000G1_maxbin2.maxbin.004.fasta.fa	Enterobacter
N2_066_000G1_scaffold_2570	dasN2_066_000G1_maxbin2.maxbin.004.fasta.fa	Enterobacter
N2_066_000G1_scaffold_8077	dasN2_066_000G1_maxbin2.maxbin.004.fasta.fa	Enterobacter
N2_066_000G1_scaffold_5125	dasN2_066_000G1_maxbin2.maxbin.004.fasta.fa	Enterobacter
N2_066_000G1_scaffold_2156	dasN2_066_000G1_maxbin2.maxbin.004.fasta.fa	Enterobacter
N2_066_000G1_scaffold_2420	dasN2_066_000G1_maxbin2.maxbin.004.fasta.fa	Enterobacter
N2_066_000G1_scaffold_5093	dasN2_066_000G1_maxbin2.maxbin.004.fasta.fa	Enterobacter
N2_066_000G1_scaffold_1035	dasN2_066_000G1_maxbin2.maxbin.004.fasta.fa	Enterobacter
N2_066_000G1_scaffold_6884	dasN2_066_000G1_maxbin2.maxbin.004.fasta.fa	Enterobacter
N2_066_000G1_scaffold_6519	dasN2_066_000G1_maxbin2.maxbin.004.fasta.fa	Enterobacter
N2_066_000G1_scaffold_7641	dasN2_066_000G1_maxbin2.maxbin.004.fasta.fa	Enterobacter
N2_066_000G1_scaffold_6709	dasN2_066_000G1_maxbin2.maxbin.004.fasta.fa	Enterobacter
N2_066_000G1_scaffold_610	dasN2_066_000G1_maxbin2.maxbin.004.fasta.fa	Enterobacter
N2_066_000G1_scaffold_6871	dasN2_066_000G1_maxbin2.maxbin.004.fasta.fa	Enterobacter
N2_066_000G1_scaffold_2751	dasN2_066_000G1_maxbin2.maxbin.004.fasta.fa	Enterobacter
N2_066_000G1_scaffold_6344	dasN2_066_000G1_maxbin2.maxbin.004.fasta.fa	Enterobacter
N2_066_000G1_scaffold_3673	dasN2_066_000G1_maxbin2.maxbin.004.fasta.fa	Enterobacter
N2_066_000G1_scaffold_8399	dasN2_066_000G1_maxbin2.maxbin.004.fasta.fa	Enterobacter
N2_066_000G1_scaffold_6513	dasN2_066_000G1_maxbin2.maxbin.004.fasta.fa	Enterobacter
N2_066_000G1_scaffold_1463	dasN2_066_000G1_maxbin2.maxbin.004.fasta.fa	Enterobacter
N2_066_000G1_scaffold_2333	dasN2_066_000G1_maxbin2.maxbin.004.fasta.fa	Enterobacter
N2_066_000G1_scaffold_5042	dasN2_066_000G1_maxbin2.maxbin.004.fasta.fa	Enterobacter
N2_066_000G1_scaffold_7507	dasN2_066_000G1_maxbin2.maxbin.004.fasta.fa	Enterobacter
N2_066_000G1_scaffold_5388	dasN2_066_000G1_maxbin2.maxbin.004.fasta.fa	Enterobacter
N2_066_000G1_scaffold_7504	dasN2_066_000G1_maxbin2.maxbin.004.fasta.fa	Enterobacter
N2_066_000G1_scaffold_2814	dasN2_066_000G1_maxbin2.maxbin.004.fasta.fa	Enterobacter
N2_066_000G1_scaffold_2347	dasN2_066_000G1_maxbin2.maxbin.004.fasta.fa	Enterobacter
N2_066_000G1_scaffold_3429	dasN2_066_000G1_maxbin2.maxbin.004.fasta.fa	Enterobacter
N2_066_000G1_scaffold_6457	dasN2_066_000G1_maxbin2.maxbin.004.fasta.fa	Enterobacter
N2_066_000G1_scaffold_6716	dasN2_066_000G1_maxbin2.maxbin.004.fasta.fa	Enterobacter
N2_066_000G1_scaffold_6035	dasN2_066_000G1_maxbin2.maxbin.004.fasta.fa	Enterobacter
N2_066_000G1_scaffold_966	dasN2_066_000G1_maxbin2.maxbin.004.fasta.fa	Enterobacter
N2_066_000G1_scaffold_7169	dasN2_066_000G1_maxbin2.maxbin.004.fasta.fa	Enterobacter
N2_066_000G1_scaffold_7122	dasN2_066_000G1_maxbin2.maxbin.004.fasta.fa	Enterobacter
N2_066_000G1_scaffold_4560	dasN2_066_000G1_maxbin2.maxbin.004.fasta.fa	Enterobacter
N2_066_000G1_scaffold_6161	dasN2_066_000G1_maxbin2.maxbin.004.fasta.fa	Enterobacter
N2_066_000G1_scaffold_246	dasN2_066_000G1_maxbin2.maxbin.004.fasta.fa	Enterobacter
N2_066_000G1_scaffold_7736	dasN2_066_000G1_maxbin2.maxbin.004.fasta.fa	Enterobacter
N2_066_000G1_scaffold_5366	dasN2_066_000G1_maxbin2.maxbin.004.fasta.fa	Enterobacter
N2_066_000G1_scaffold_4507	dasN2_066_000G1_maxbin2.maxbin.004.fasta.fa	Enterobacter
N2_066_000G1_scaffold_6157	dasN2_066_000G1_maxbin2.maxbin.004.fasta.fa	Enterobacter
N2_066_000G1_scaffold_6117	dasN2_066_000G1_maxbin2.maxbin.004.fasta.fa	Enterobacter
N2_066_000G1_scaffold_6508	dasN2_066_000G1_maxbin2.maxbin.004.fasta.fa	Enterobacter
N2_066_000G1_scaffold_4376	dasN2_066_000G1_maxbin2.maxbin.004.fasta.fa	Enterobacter
N2_066_000G1_scaffold_8553	dasN2_066_000G1_maxbin2.maxbin.004.fasta.fa	Enterobacter
N2_066_000G1_scaffold_5837	dasN2_066_000G1_maxbin2.maxbin.004.fasta.fa	Enterobacter
N2_066_000G1_scaffold_4242	dasN2_066_000G1_maxbin2.maxbin.004.fasta.fa	Enterobacter
N2_066_000G1_scaffold_3513	dasN2_066_000G1_maxbin2.maxbin.004.fasta.fa	Enterobacter
N2_066_000G1_scaffold_8188	dasN2_066_000G1_maxbin2.maxbin.004.fasta.fa	Enterobacter
N2_066_000G1_scaffold_4630	dasN2_066_000G1_maxbin2.maxbin.004.fasta.fa	Enterobacter
N2_066_000G1_scaffold_2940	dasN2_066_000G1_maxbin2.maxbin.004.fasta.fa	Enterobacter
N2_066_000G1_scaffold_7503	dasN2_066_000G1_maxbin2.maxbin.004.fasta.fa	Enterobacter
N2_066_000G1_scaffold_3278	dasN2_066_000G1_maxbin2.maxbin.004.fasta.fa	Enterobacter
N2_066_000G1_scaffold_5905	dasN2_066_000G1_maxbin2.maxbin.004.fasta.fa	Enterobacter
N2_066_000G1_scaffold_5004	dasN2_066_000G1_maxbin2.maxbin.004.fasta.fa	Enterobacter
N2_066_000G1_scaffold_6267	dasN2_066_000G1_maxbin2.maxbin.004.fasta.fa	Enterobacter
N2_066_000G1_scaffold_4682	dasN2_066_000G1_maxbin2.maxbin.004.fasta.fa	Enterobacter
N2_066_000G1_scaffold_2835	dasN2_066_000G1_maxbin2.maxbin.004.fasta.fa	Enterobacter
N2_066_000G1_scaffold_2368	dasN2_066_000G1_maxbin2.maxbin.004.fasta.fa	Enterobacter
N2_066_000G1_scaffold_5612	dasN2_066_000G1_maxbin2.maxbin.004.fasta.fa	Enterobacter
N2_066_000G1_scaffold_3928	dasN2_066_000G1_maxbin2.maxbin.004.fasta.fa	Enterobacter
N2_066_000G1_scaffold_8458	dasN2_066_000G1_maxbin2.maxbin.004.fasta.fa	Enterobacter
N2_066_000G1_scaffold_3522	dasN2_066_000G1_maxbin2.maxbin.004.fasta.fa	Enterobacter
N2_066_000G1_scaffold_6572	dasN2_066_000G1_maxbin2.maxbin.004.fasta.fa	Enterobacter
N2_066_000G1_scaffold_6120	dasN2_066_000G1_maxbin2.maxbin.004.fasta.fa	Enterobacter
N2_066_000G1_scaffold_3771	dasN2_066_000G1_maxbin2.maxbin.004.fasta.fa	Enterobacter
N2_066_000G1_scaffold_8068	dasN2_066_000G1_maxbin2.maxbin.004.fasta.fa	Enterobacter
N2_066_000G1_scaffold_5978	dasN2_066_000G1_maxbin2.maxbin.004.fasta.fa	Enterobacter
N2_066_000G1_scaffold_6031	dasN2_066_000G1_maxbin2.maxbin.004.fasta.fa	Enterobacter
N2_066_000G1_scaffold_5181	dasN2_066_000G1_maxbin2.maxbin.004.fasta.fa	Enterobacter
N2_066_000G1_scaffold_7111	dasN2_066_000G1_maxbin2.maxbin.004.fasta.fa	Enterobacter
N2_066_000G1_scaffold_8499	dasN2_066_000G1_maxbin2.maxbin.004.fasta.fa	Enterobacter
N2_066_000G1_scaffold_6136	dasN2_066_000G1_maxbin2.maxbin.004.fasta.fa	Enterobacter
N2_066_000G1_scaffold_7171	dasN2_066_000G1_maxbin2.maxbin.004.fasta.fa	Enterobacter
N2_066_000G1_scaffold_6311	dasN2_066_000G1_maxbin2.maxbin.004.fasta.fa	Enterobacter
N2_066_000G1_scaffold_5185	dasN2_066_000G1_maxbin2.maxbin.004.fasta.fa	Enterobacter
N2_066_000G1_scaffold_4385	dasN2_066_000G1_maxbin2.maxbin.004.fasta.fa	Enterobacter
N2_066_000G1_scaffold_4996	dasN2_066_000G1_maxbin2.maxbin.004.fasta.fa	Enterobacter
N2_066_000G1_scaffold_7142	dasN2_066_000G1_maxbin2.maxbin.004.fasta.fa	Enterobacter
N2_066_000G1_scaffold_7263	dasN2_066_000G1_maxbin2.maxbin.004.fasta.fa	Enterobacter
N2_066_000G1_scaffold_3559	dasN2_066_000G1_maxbin2.maxbin.004.fasta.fa	Enterobacter
N2_066_000G1_scaffold_4666	dasN2_066_000G1_maxbin2.maxbin.004.fasta.fa	Enterobacter
N2_066_000G1_scaffold_3952	dasN2_066_000G1_maxbin2.maxbin.004.fasta.fa	Enterobacter
N2_066_000G1_scaffold_8538	dasN2_066_000G1_maxbin2.maxbin.004.fasta.fa	Enterobacter
N2_066_000G1_scaffold_6988	dasN2_066_000G1_maxbin2.maxbin.004.fasta.fa	Enterobacter
N2_066_000G1_scaffold_3170	dasN2_066_000G1_maxbin2.maxbin.004.fasta.fa	Enterobacter
N2_066_000G1_scaffold_5999	dasN2_066_000G1_maxbin2.maxbin.004.fasta.fa	Enterobacter
N2_066_000G1_scaffold_1448	dasN2_066_000G1_maxbin2.maxbin.004.fasta.fa	Enterobacter
N2_066_000G1_scaffold_5993	dasN2_066_000G1_maxbin2.maxbin.004.fasta.fa	Enterobacter
N2_066_000G1_scaffold_2916	dasN2_066_000G1_maxbin2.maxbin.004.fasta.fa	Enterobacter
N2_066_000G1_scaffold_4062	dasN2_066_000G1_maxbin2.maxbin.004.fasta.fa	Enterobacter
N2_066_000G1_scaffold_5415	dasN2_066_000G1_maxbin2.maxbin.004.fasta.fa	Enterobacter
N2_066_000G1_scaffold_5739	dasN2_066_000G1_maxbin2.maxbin.004.fasta.fa	Enterobacter
N2_066_000G1_scaffold_5059	dasN2_066_000G1_maxbin2.maxbin.004.fasta.fa	Enterobacter
N2_066_000G1_scaffold_4521	dasN2_066_000G1_maxbin2.maxbin.004.fasta.fa	Enterobacter
N2_066_000G1_scaffold_5287	dasN2_066_000G1_maxbin2.maxbin.004.fasta.fa	Enterobacter
N2_066_000G1_scaffold_7634	dasN2_066_000G1_maxbin2.maxbin.004.fasta.fa	Enterobacter
N2_066_000G1_scaffold_6207	dasN2_066_000G1_maxbin2.maxbin.004.fasta.fa	Enterobacter
N2_066_000G1_scaffold_7805	dasN2_066_000G1_maxbin2.maxbin.004.fasta.fa	Enterobacter
N2_066_000G1_scaffold_3341	dasN2_066_000G1_maxbin2.maxbin.004.fasta.fa	Enterobacter
N2_066_000G1_scaffold_2714	dasN2_066_000G1_maxbin2.maxbin.004.fasta.fa	Enterobacter
N2_066_000G1_scaffold_8526	dasN2_066_000G1_maxbin2.maxbin.004.fasta.fa	Enterobacter
N2_066_000G1_scaffold_1222	dasN2_066_000G1_maxbin2.maxbin.004.fasta.fa	Enterobacter
N2_066_000G1_scaffold_7024	dasN2_066_000G1_maxbin2.maxbin.004.fasta.fa	Enterobacter
N2_066_000G1_scaffold_392	dasN2_066_000G1_maxbin2.maxbin.004.fasta.fa	Enterobacter
N2_066_000G1_scaffold_867	dasN2_066_000G1_maxbin2.maxbin.004.fasta.fa	Enterobacter
N2_066_000G1_scaffold_2279	dasN2_066_000G1_maxbin2.maxbin.004.fasta.fa	Enterobacter
N2_066_000G1_scaffold_5760	dasN2_066_000G1_maxbin2.maxbin.004.fasta.fa	Enterobacter
N2_066_000G1_scaffold_5159	dasN2_066_000G1_maxbin2.maxbin.004.fasta.fa	Enterobacter
N2_066_000G1_scaffold_5511	dasN2_066_000G1_maxbin2.maxbin.004.fasta.fa	Enterobacter
N2_066_000G1_scaffold_716	dasN2_066_000G1_maxbin2.maxbin.004.fasta.fa	Enterobacter
N2_066_000G1_scaffold_5453	dasN2_066_000G1_maxbin2.maxbin.004.fasta.fa	Enterobacter
N2_066_000G1_scaffold_5614	dasN2_066_000G1_maxbin2.maxbin.004.fasta.fa	Enterobacter
N2_066_000G1_scaffold_8201	dasN2_066_000G1_maxbin2.maxbin.004.fasta.fa	Enterobacter
N2_066_000G1_scaffold_7338	dasN2_066_000G1_maxbin2.maxbin.004.fasta.fa	Enterobacter
N2_066_000G1_scaffold_6429	dasN2_066_000G1_maxbin2.maxbin.004.fasta.fa	Enterobacter
N2_066_000G1_scaffold_5141	dasN2_066_000G1_maxbin2.maxbin.004.fasta.fa	Enterobacter
N2_066_000G1_scaffold_8430	dasN2_066_000G1_maxbin2.maxbin.004.fasta.fa	Enterobacter
N2_066_000G1_scaffold_6162	dasN2_066_000G1_maxbin2.maxbin.004.fasta.fa	Enterobacter
N2_066_000G1_scaffold_4457	dasN2_066_000G1_maxbin2.maxbin.004.fasta.fa	Enterobacter
N2_066_000G1_scaffold_3258	dasN2_066_000G1_maxbin2.maxbin.004.fasta.fa	Enterobacter
N2_066_000G1_scaffold_7574	dasN2_066_000G1_maxbin2.maxbin.004.fasta.fa	Enterobacter
N2_066_000G1_scaffold_2650	dasN2_066_000G1_maxbin2.maxbin.004.fasta.fa	Enterobacter
N2_066_000G1_scaffold_4314	dasN2_066_000G1_maxbin2.maxbin.004.fasta.fa	Enterobacter
N2_066_000G1_scaffold_3252	dasN2_066_000G1_maxbin2.maxbin.004.fasta.fa	Enterobacter
N2_066_000G1_scaffold_6784	dasN2_066_000G1_maxbin2.maxbin.004.fasta.fa	Enterobacter
N2_066_000G1_scaffold_5143	dasN2_066_000G1_maxbin2.maxbin.004.fasta.fa	Enterobacter
N2_066_000G1_scaffold_5461	dasN2_066_000G1_maxbin2.maxbin.004.fasta.fa	Enterobacter
N2_066_000G1_scaffold_7213	dasN2_066_000G1_maxbin2.maxbin.004.fasta.fa	Enterobacter
N2_066_000G1_scaffold_7128	dasN2_066_000G1_maxbin2.maxbin.004.fasta.fa	Enterobacter
N2_066_000G1_scaffold_6582	dasN2_066_000G1_maxbin2.maxbin.004.fasta.fa	Enterobacter
N2_066_000G1_scaffold_1011	dasN2_066_000G1_maxbin2.maxbin.004.fasta.fa	Enterobacter
N2_066_000G1_scaffold_5784	dasN2_066_000G1_maxbin2.maxbin.004.fasta.fa	Enterobacter
N2_066_000G1_scaffold_3868	dasN2_066_000G1_maxbin2.maxbin.004.fasta.fa	Enterobacter
N2_066_000G1_scaffold_4842	dasN2_066_000G1_maxbin2.maxbin.004.fasta.fa	Enterobacter
N2_066_000G1_scaffold_5036	dasN2_066_000G1_maxbin2.maxbin.004.fasta.fa	Enterobacter
N2_066_000G1_scaffold_3363	dasN2_066_000G1_maxbin2.maxbin.004.fasta.fa	Enterobacter
N2_066_000G1_scaffold_8375	dasN2_066_000G1_maxbin2.maxbin.004.fasta.fa	Enterobacter
N2_066_000G1_scaffold_5841	dasN2_066_000G1_maxbin2.maxbin.004.fasta.fa	Enterobacter
N2_066_000G1_scaffold_6610	dasN2_066_000G1_maxbin2.maxbin.004.fasta.fa	Enterobacter
N2_066_000G1_scaffold_3814	dasN2_066_000G1_maxbin2.maxbin.004.fasta.fa	Enterobacter
N2_066_000G1_scaffold_4484	dasN2_066_000G1_maxbin2.maxbin.004.fasta.fa	Enterobacter
N2_066_000G1_scaffold_6198	dasN2_066_000G1_maxbin2.maxbin.004.fasta.fa	Enterobacter
N2_066_000G1_scaffold_6778	dasN2_066_000G1_maxbin2.maxbin.004.fasta.fa	Enterobacter
N2_066_000G1_scaffold_4116	dasN2_066_000G1_maxbin2.maxbin.004.fasta.fa	Enterobacter
N2_066_000G1_scaffold_1863	dasN2_066_000G1_maxbin2.maxbin.004.fasta.fa	Enterobacter
N2_066_000G1_scaffold_3441	dasN2_066_000G1_maxbin2.maxbin.004.fasta.fa	Enterobacter
N2_066_000G1_scaffold_4865	dasN2_066_000G1_maxbin2.maxbin.004.fasta.fa	Enterobacter
N2_066_000G1_scaffold_6768	dasN2_066_000G1_maxbin2.maxbin.004.fasta.fa	Enterobacter
N2_066_000G1_scaffold_4977	dasN2_066_000G1_maxbin2.maxbin.004.fasta.fa	Enterobacter
N2_066_000G1_scaffold_6872	dasN2_066_000G1_maxbin2.maxbin.004.fasta.fa	Enterobacter
N2_066_000G1_scaffold_3401	dasN2_066_000G1_maxbin2.maxbin.004.fasta.fa	Enterobacter
N2_066_000G1_scaffold_7163	dasN2_066_000G1_maxbin2.maxbin.004.fasta.fa	Enterobacter
N2_066_000G1_scaffold_7472	dasN2_066_000G1_maxbin2.maxbin.004.fasta.fa	Enterobacter
N2_066_000G1_scaffold_6195	dasN2_066_000G1_maxbin2.maxbin.004.fasta.fa	Enterobacter
N2_066_000G1_scaffold_5424	dasN2_066_000G1_maxbin2.maxbin.004.fasta.fa	Enterobacter
N2_066_000G1_scaffold_993	dasN2_066_000G1_maxbin2.maxbin.004.fasta.fa	Enterobacter
N2_066_000G1_scaffold_3495	dasN2_066_000G1_maxbin2.maxbin.004.fasta.fa	Enterobacter
N2_066_000G1_scaffold_6978	dasN2_066_000G1_maxbin2.maxbin.004.fasta.fa	Enterobacter
N2_066_000G1_scaffold_6259	dasN2_066_000G1_maxbin2.maxbin.004.fasta.fa	Enterobacter
N2_066_000G1_scaffold_6402	dasN2_066_000G1_maxbin2.maxbin.004.fasta.fa	Enterobacter
N2_066_000G1_scaffold_8314	dasN2_066_000G1_maxbin2.maxbin.004.fasta.fa	Enterobacter
N2_066_000G1_scaffold_6396	dasN2_066_000G1_maxbin2.maxbin.004.fasta.fa	Enterobacter
N2_066_000G1_scaffold_4868	dasN2_066_000G1_maxbin2.maxbin.004.fasta.fa	Enterobacter
N2_066_000G1_scaffold_8010	dasN2_066_000G1_maxbin2.maxbin.004.fasta.fa	Enterobacter
N2_066_000G1_scaffold_4345	dasN2_066_000G1_maxbin2.maxbin.004.fasta.fa	Enterobacter
N2_066_000G1_scaffold_6464	dasN2_066_000G1_maxbin2.maxbin.004.fasta.fa	Enterobacter
N2_066_000G1_scaffold_8315	dasN2_066_000G1_maxbin2.maxbin.004.fasta.fa	Enterobacter
N2_066_000G1_scaffold_254	dasN2_066_000G1_maxbin2.maxbin.004.fasta.fa	Enterobacter
N2_066_000G1_scaffold_7290	dasN2_066_000G1_maxbin2.maxbin.004.fasta.fa	Enterobacter
N2_066_000G1_scaffold_7225	dasN2_066_000G1_maxbin2.maxbin.004.fasta.fa	Enterobacter
N2_066_000G1_scaffold_3835	dasN2_066_000G1_maxbin2.maxbin.004.fasta.fa	Enterobacter
N2_066_000G1_scaffold_7262	dasN2_066_000G1_maxbin2.maxbin.004.fasta.fa	Enterobacter
N2_066_000G1_scaffold_8088	dasN2_066_000G1_maxbin2.maxbin.004.fasta.fa	Enterobacter
N2_066_000G1_scaffold_7090	dasN2_066_000G1_maxbin2.maxbin.004.fasta.fa	Enterobacter
N2_066_000G1_scaffold_6170	dasN2_066_000G1_maxbin2.maxbin.004.fasta.fa	Enterobacter
N2_066_000G1_scaffold_6356	dasN2_066_000G1_maxbin2.maxbin.004.fasta.fa	Enterobacter
N2_066_000G1_scaffold_1465	dasN2_066_000G1_maxbin2.maxbin.004.fasta.fa	Enterobacter
N2_066_000G1_scaffold_5005	dasN2_066_000G1_maxbin2.maxbin.004.fasta.fa	Enterobacter
N2_066_000G1_scaffold_5460	dasN2_066_000G1_maxbin2.maxbin.004.fasta.fa	Enterobacter
N2_066_000G1_scaffold_7116	dasN2_066_000G1_maxbin2.maxbin.004.fasta.fa	Enterobacter
N2_066_000G1_scaffold_7392	dasN2_066_000G1_maxbin2.maxbin.004.fasta.fa	Enterobacter
N2_066_000G1_scaffold_3919	dasN2_066_000G1_maxbin2.maxbin.004.fasta.fa	Enterobacter
N2_066_000G1_scaffold_8021	dasN2_066_000G1_maxbin2.maxbin.004.fasta.fa	Enterobacter
N2_066_000G1_scaffold_3181	dasN2_066_000G1_maxbin2.maxbin.004.fasta.fa	Enterobacter
N2_066_000G1_scaffold_8069	dasN2_066_000G1_maxbin2.maxbin.004.fasta.fa	Enterobacter
N2_066_000G1_scaffold_3827	dasN2_066_000G1_maxbin2.maxbin.004.fasta.fa	Enterobacter
N2_066_000G1_scaffold_3847	dasN2_066_000G1_maxbin2.maxbin.004.fasta.fa	Enterobacter
N2_066_000G1_scaffold_8031	dasN2_066_000G1_maxbin2.maxbin.004.fasta.fa	Enterobacter
N2_066_000G1_scaffold_8192	dasN2_066_000G1_maxbin2.maxbin.004.fasta.fa	Enterobacter
N2_066_000G1_scaffold_7928	dasN2_066_000G1_maxbin2.maxbin.004.fasta.fa	Enterobacter
N2_066_000G1_scaffold_8128	dasN2_066_000G1_maxbin2.maxbin.004.fasta.fa	Enterobacter
N2_066_000G1_scaffold_8055	dasN2_066_000G1_maxbin2.maxbin.004.fasta.fa	Enterobacter
N2_066_000G1_scaffold_5229	dasN2_066_000G1_maxbin2.maxbin.004.fasta.fa	Enterobacter
N2_066_000G1_scaffold_6944	dasN2_066_000G1_maxbin2.maxbin.004.fasta.fa	Enterobacter
N2_066_000G1_scaffold_3338	dasN2_066_000G1_maxbin2.maxbin.004.fasta.fa	Enterobacter
N2_066_000G1_scaffold_4659	dasN2_066_000G1_maxbin2.maxbin.004.fasta.fa	Enterobacter
N2_066_000G1_scaffold_4255	dasN2_066_000G1_maxbin2.maxbin.004.fasta.fa	Enterobacter
N2_066_000G1_scaffold_2746	dasN2_066_000G1_maxbin2.maxbin.004.fasta.fa	Enterobacter
N2_066_000G1_scaffold_7912	dasN2_066_000G1_maxbin2.maxbin.004.fasta.fa	Enterobacter
N2_066_000G1_scaffold_3569	dasN2_066_000G1_maxbin2.maxbin.004.fasta.fa	Enterobacter
N2_066_000G1_scaffold_2588	dasN2_066_000G1_maxbin2.maxbin.004.fasta.fa	Enterobacter
N2_066_000G1_scaffold_7554	dasN2_066_000G1_maxbin2.maxbin.004.fasta.fa	Enterobacter
N2_066_000G1_scaffold_4561	dasN2_066_000G1_maxbin2.maxbin.004.fasta.fa	Enterobacter
N2_066_000G1_scaffold_1397	dasN2_066_000G1_maxbin2.maxbin.004.fasta.fa	Enterobacter
N2_066_000G1_scaffold_5515	dasN2_066_000G1_maxbin2.maxbin.004.fasta.fa	Enterobacter
N2_066_000G1_scaffold_6064	dasN2_066_000G1_maxbin2.maxbin.004.fasta.fa	Enterobacter
N2_066_000G1_scaffold_7261	dasN2_066_000G1_maxbin2.maxbin.004.fasta.fa	Enterobacter
N2_066_000G1_scaffold_5009	dasN2_066_000G1_maxbin2.maxbin.004.fasta.fa	Enterobacter
N2_066_000G1_scaffold_3529	dasN2_066_000G1_maxbin2.maxbin.004.fasta.fa	Enterobacter
N2_066_000G1_scaffold_3769	dasN2_066_000G1_maxbin2.maxbin.004.fasta.fa	Enterobacter
N2_066_000G1_scaffold_2810	dasN2_066_000G1_maxbin2.maxbin.004.fasta.fa	Enterobacter
N2_066_000G1_scaffold_7320	dasN2_066_000G1_maxbin2.maxbin.004.fasta.fa	Enterobacter
N2_066_000G1_scaffold_4418	dasN2_066_000G1_maxbin2.maxbin.004.fasta.fa	Enterobacter
N2_066_000G1_scaffold_7927	dasN2_066_000G1_maxbin2.maxbin.004.fasta.fa	Enterobacter
N2_066_000G1_scaffold_5471	dasN2_066_000G1_maxbin2.maxbin.004.fasta.fa	Enterobacter
N2_066_000G1_scaffold_5195	dasN2_066_000G1_maxbin2.maxbin.004.fasta.fa	Enterobacter
N2_066_000G1_scaffold_4600	dasN2_066_000G1_maxbin2.maxbin.004.fasta.fa	Enterobacter
N2_066_000G1_scaffold_4941	dasN2_066_000G1_maxbin2.maxbin.004.fasta.fa	Enterobacter
N2_066_000G1_scaffold_7562	dasN2_066_000G1_maxbin2.maxbin.004.fasta.fa	Enterobacter
N2_066_000G1_scaffold_3298	dasN2_066_000G1_maxbin2.maxbin.004.fasta.fa	Enterobacter
N2_066_000G1_scaffold_3846	dasN2_066_000G1_maxbin2.maxbin.004.fasta.fa	Enterobacter
N2_066_000G1_scaffold_7728	dasN2_066_000G1_maxbin2.maxbin.004.fasta.fa	Enterobacter
N2_066_000G1_scaffold_4568	dasN2_066_000G1_maxbin2.maxbin.004.fasta.fa	Enterobacter
N2_066_000G1_scaffold_7089	dasN2_066_000G1_maxbin2.maxbin.004.fasta.fa	Enterobacter
N2_066_000G1_scaffold_8615	dasN2_066_000G1_maxbin2.maxbin.004.fasta.fa	Enterobacter
N2_066_000G1_scaffold_7686	dasN2_066_000G1_maxbin2.maxbin.004.fasta.fa	Enterobacter
N2_066_000G1_scaffold_2334	dasN2_066_000G1_maxbin2.maxbin.004.fasta.fa	Enterobacter
N2_066_000G1_scaffold_8405	dasN2_066_000G1_maxbin2.maxbin.004.fasta.fa	Enterobacter
N2_066_000G1_scaffold_5166	dasN2_066_000G1_maxbin2.maxbin.004.fasta.fa	Enterobacter
N2_066_000G1_scaffold_6239	dasN2_066_000G1_maxbin2.maxbin.004.fasta.fa	Enterobacter
N2_066_000G1_scaffold_362	dasN2_066_000G1_maxbin2.maxbin.004.fasta.fa	Enterobacter
N2_066_000G1_scaffold_7030	dasN2_066_000G1_maxbin2.maxbin.004.fasta.fa	Enterobacter
N2_066_000G1_scaffold_872	dasN2_066_000G1_maxbin2.maxbin.004.fasta.fa	Enterobacter
N2_066_000G1_scaffold_1106	dasN2_066_000G1_maxbin2.maxbin.004.fasta.fa	Enterobacter
N2_066_000G1_scaffold_2641	dasN2_066_000G1_maxbin2.maxbin.004.fasta.fa	Enterobacter
N2_066_000G1_scaffold_6126	dasN2_066_000G1_maxbin2.maxbin.004.fasta.fa	Enterobacter
N2_066_000G1_scaffold_5228	dasN2_066_000G1_maxbin2.maxbin.004.fasta.fa	Enterobacter
N2_066_000G1_scaffold_3458	dasN2_066_000G1_maxbin2.maxbin.004.fasta.fa	Enterobacter
N2_066_000G1_scaffold_6233	dasN2_066_000G1_maxbin2.maxbin.004.fasta.fa	Enterobacter
N2_066_000G1_scaffold_8557	dasN2_066_000G1_maxbin2.maxbin.004.fasta.fa	Enterobacter
N2_066_000G1_scaffold_4107	dasN2_066_000G1_maxbin2.maxbin.004.fasta.fa	Enterobacter
N2_066_000G1_scaffold_4389	dasN2_066_000G1_maxbin2.maxbin.004.fasta.fa	Enterobacter
N2_066_000G1_scaffold_6972	dasN2_066_000G1_maxbin2.maxbin.004.fasta.fa	Enterobacter
N2_066_000G1_scaffold_2189	dasN2_066_000G1_maxbin2.maxbin.004.fasta.fa	Enterobacter
N2_066_000G1_scaffold_5804	dasN2_066_000G1_maxbin2.maxbin.004.fasta.fa	Enterobacter
N2_066_000G1_scaffold_6751	dasN2_066_000G1_maxbin2.maxbin.004.fasta.fa	Enterobacter
N2_066_000G1_scaffold_1546	dasN2_066_000G1_maxbin2.maxbin.004.fasta.fa	Enterobacter
N2_066_000G1_scaffold_8185	dasN2_066_000G1_maxbin2.maxbin.004.fasta.fa	Enterobacter
N2_066_000G1_scaffold_6626	dasN2_066_000G1_maxbin2.maxbin.004.fasta.fa	Enterobacter
N2_066_000G1_scaffold_7879	dasN2_066_000G1_maxbin2.maxbin.004.fasta.fa	Enterobacter
N2_066_000G1_scaffold_6647	dasN2_066_000G1_maxbin2.maxbin.004.fasta.fa	Enterobacter
N2_066_000G1_scaffold_8337	dasN2_066_000G1_maxbin2.maxbin.004.fasta.fa	Enterobacter
N2_066_000G1_scaffold_3014	dasN2_066_000G1_maxbin2.maxbin.004.fasta.fa	Enterobacter
N2_066_000G1_scaffold_531	dasN2_066_000G1_maxbin2.maxbin.004.fasta.fa	Enterobacter
N2_066_000G1_scaffold_7717	dasN2_066_000G1_maxbin2.maxbin.004.fasta.fa	Enterobacter
N2_066_000G1_scaffold_4414	dasN2_066_000G1_maxbin2.maxbin.004.fasta.fa	Enterobacter
N2_066_000G1_scaffold_2519	dasN2_066_000G1_maxbin2.maxbin.004.fasta.fa	Enterobacter
N2_066_000G1_scaffold_6253	dasN2_066_000G1_maxbin2.maxbin.004.fasta.fa	Enterobacter
N2_066_000G1_scaffold_6135	dasN2_066_000G1_maxbin2.maxbin.004.fasta.fa	Enterobacter
N2_066_000G1_scaffold_2972	dasN2_066_000G1_maxbin2.maxbin.004.fasta.fa	Enterobacter
N2_066_000G1_scaffold_532	dasN2_066_000G1_maxbin2.maxbin.004.fasta.fa	Enterobacter
N2_066_000G1_scaffold_6767	dasN2_066_000G1_maxbin2.maxbin.004.fasta.fa	Enterobacter
N2_066_000G1_scaffold_4039	dasN2_066_000G1_maxbin2.maxbin.004.fasta.fa	Enterobacter
N2_066_000G1_scaffold_8039	dasN2_066_000G1_maxbin2.maxbin.004.fasta.fa	Enterobacter
N2_066_000G1_scaffold_6853	dasN2_066_000G1_maxbin2.maxbin.004.fasta.fa	Enterobacter
N2_066_000G1_scaffold_7685	dasN2_066_000G1_maxbin2.maxbin.004.fasta.fa	Enterobacter
N2_066_000G1_scaffold_7226	dasN2_066_000G1_maxbin2.maxbin.004.fasta.fa	Enterobacter
N2_066_000G1_scaffold_3591	dasN2_066_000G1_maxbin2.maxbin.004.fasta.fa	Enterobacter
N2_066_000G1_scaffold_8113	dasN2_066_000G1_maxbin2.maxbin.004.fasta.fa	Enterobacter
N2_066_000G1_scaffold_4912	dasN2_066_000G1_maxbin2.maxbin.004.fasta.fa	Enterobacter
N2_066_000G1_scaffold_8348	dasN2_066_000G1_maxbin2.maxbin.004.fasta.fa	Enterobacter
N2_066_000G1_scaffold_6773	dasN2_066_000G1_maxbin2.maxbin.004.fasta.fa	Enterobacter
N2_066_000G1_scaffold_8396	dasN2_066_000G1_maxbin2.maxbin.004.fasta.fa	Enterobacter
N2_066_000G1_scaffold_3254	dasN2_066_000G1_maxbin2.maxbin.004.fasta.fa	Enterobacter
N2_066_000G1_scaffold_3878	dasN2_066_000G1_maxbin2.maxbin.004.fasta.fa	Enterobacter
N2_066_000G1_scaffold_5592	dasN2_066_000G1_maxbin2.maxbin.004.fasta.fa	Enterobacter
N2_066_000G1_scaffold_6523	dasN2_066_000G1_maxbin2.maxbin.004.fasta.fa	Enterobacter
N2_066_000G1_scaffold_3186	dasN2_066_000G1_maxbin2.maxbin.004.fasta.fa	Enterobacter
N2_066_000G1_scaffold_8052	dasN2_066_000G1_maxbin2.maxbin.004.fasta.fa	Enterobacter
N2_066_000G1_scaffold_5931	dasN2_066_000G1_maxbin2.maxbin.004.fasta.fa	Enterobacter
N2_066_000G1_scaffold_2786	dasN2_066_000G1_maxbin2.maxbin.004.fasta.fa	Enterobacter
N2_066_000G1_scaffold_6133	dasN2_066_000G1_maxbin2.maxbin.004.fasta.fa	Enterobacter
N2_066_000G1_scaffold_8085	dasN2_066_000G1_maxbin2.maxbin.004.fasta.fa	Enterobacter
N2_066_000G1_scaffold_1102	dasN2_066_000G1_maxbin2.maxbin.004.fasta.fa	Enterobacter
N2_066_000G1_scaffold_7421	dasN2_066_000G1_maxbin2.maxbin.004.fasta.fa	Enterobacter
N2_066_000G1_scaffold_6493	dasN2_066_000G1_maxbin2.maxbin.004.fasta.fa	Enterobacter
N2_066_000G1_scaffold_6634	dasN2_066_000G1_maxbin2.maxbin.004.fasta.fa	Enterobacter
N2_066_000G1_scaffold_6666	dasN2_066_000G1_maxbin2.maxbin.004.fasta.fa	Enterobacter
N2_066_000G1_scaffold_840	dasN2_066_000G1_maxbin2.maxbin.004.fasta.fa	Enterobacter
N2_066_000G1_scaffold_4720	dasN2_066_000G1_maxbin2.maxbin.004.fasta.fa	Enterobacter
N2_066_000G1_scaffold_4135	dasN2_066_000G1_maxbin2.maxbin.004.fasta.fa	Enterobacter
N2_066_000G1_scaffold_7371	dasN2_066_000G1_maxbin2.maxbin.004.fasta.fa	Enterobacter
N2_066_000G1_scaffold_7924	dasN2_066_000G1_maxbin2.maxbin.004.fasta.fa	Enterobacter
N2_066_000G1_scaffold_5467	dasN2_066_000G1_maxbin2.maxbin.004.fasta.fa	Enterobacter
N2_066_000G1_scaffold_4163	dasN2_066_000G1_maxbin2.maxbin.004.fasta.fa	Enterobacter
N2_066_000G1_scaffold_6991	dasN2_066_000G1_maxbin2.maxbin.004.fasta.fa	Enterobacter
N2_066_000G1_scaffold_8264	dasN2_066_000G1_maxbin2.maxbin.004.fasta.fa	Enterobacter
N2_066_000G1_scaffold_5765	dasN2_066_000G1_maxbin2.maxbin.004.fasta.fa	Enterobacter
N2_066_000G1_scaffold_4233	dasN2_066_000G1_maxbin2.maxbin.004.fasta.fa	Enterobacter
N2_066_000G1_scaffold_3275	dasN2_066_000G1_maxbin2.maxbin.004.fasta.fa	Enterobacter
N2_066_000G1_scaffold_1652	dasN2_066_000G1_maxbin2.maxbin.004.fasta.fa	Enterobacter
N2_066_000G1_scaffold_6450	dasN2_066_000G1_maxbin2.maxbin.004.fasta.fa	Enterobacter
N2_066_000G1_scaffold_3611	dasN2_066_000G1_maxbin2.maxbin.004.fasta.fa	Enterobacter
N2_066_000G1_scaffold_6722	dasN2_066_000G1_maxbin2.maxbin.004.fasta.fa	Enterobacter
N2_066_000G1_scaffold_7121	dasN2_066_000G1_maxbin2.maxbin.004.fasta.fa	Enterobacter
[truncated: 2,944 more rows]
