# Supplementary material for: Combined analysis of microbial metagenomic and metatranscriptomic sequencing data to assess in situ physiological conditions in the premature infant gut
Source: PLoS One. 2020 Mar 4;15(3):e0229537. doi: 10.1371/journal.pone.0229537 (PMC7055874; doi:10.1371/journal.pone.0229537)
Supplement: S5 File — (TSV) [file pone.0229537.s005.tsv]

scaffold	bin	bin tax
N2_069_000G1_scaffold_126	dasN2_069_000G1_concoct_32.fa	Klebsiella pneumoniae
N2_069_000G1_scaffold_722	dasN2_069_000G1_concoct_32.fa	Klebsiella pneumoniae
N2_069_000G1_scaffold_944	dasN2_069_000G1_concoct_32.fa	Klebsiella pneumoniae
N2_069_000G1_scaffold_140	dasN2_069_000G1_concoct_32.fa	Klebsiella pneumoniae
N2_069_000G1_scaffold_788	dasN2_069_000G1_concoct_32.fa	Klebsiella pneumoniae
N2_069_000G1_scaffold_233	dasN2_069_000G1_concoct_32.fa	Klebsiella pneumoniae
N2_069_000G1_scaffold_225	dasN2_069_000G1_concoct_32.fa	Klebsiella pneumoniae
N2_069_000G1_scaffold_68	dasN2_069_000G1_concoct_32.fa	Klebsiella pneumoniae
N2_069_000G1_scaffold_786	dasN2_069_000G1_concoct_32.fa	Klebsiella pneumoniae
N2_069_000G1_scaffold_773	dasN2_069_000G1_concoct_32.fa	Klebsiella pneumoniae
N2_069_000G1_scaffold_855	dasN2_069_000G1_concoct_32.fa	Klebsiella pneumoniae
N2_069_000G1_scaffold_8550	dasN2_069_000G1_concoct_32.fa	Klebsiella pneumoniae
N2_069_000G1_scaffold_5492	dasN2_069_000G1_concoct_32.fa	Klebsiella pneumoniae
N2_069_000G1_scaffold_278	dasN2_069_000G1_concoct_32.fa	Klebsiella pneumoniae
N2_069_000G1_scaffold_520	dasN2_069_000G1_concoct_32.fa	Klebsiella pneumoniae
N2_069_000G1_scaffold_338	dasN2_069_000G1_concoct_32.fa	Klebsiella pneumoniae
N2_069_000G1_scaffold_5845	dasN2_069_000G1_concoct_32.fa	Klebsiella pneumoniae
N2_069_000G1_scaffold_661	dasN2_069_000G1_concoct_32.fa	Klebsiella pneumoniae
N2_069_000G1_scaffold_224	dasN2_069_000G1_concoct_32.fa	Klebsiella pneumoniae
N2_069_000G1_scaffold_228	dasN2_069_000G1_concoct_32.fa	Klebsiella pneumoniae
N2_069_000G1_scaffold_671	dasN2_069_000G1_concoct_32.fa	Klebsiella pneumoniae
N2_069_000G1_scaffold_1421	dasN2_069_000G1_concoct_32.fa	Klebsiella pneumoniae
N2_069_000G1_scaffold_223	dasN2_069_000G1_concoct_32.fa	Klebsiella pneumoniae
N2_069_000G1_scaffold_938	dasN2_069_000G1_concoct_32.fa	Klebsiella pneumoniae
N2_069_000G1_scaffold_117	dasN2_069_000G1_concoct_32.fa	Klebsiella pneumoniae
N2_069_000G1_scaffold_379	dasN2_069_000G1_concoct_32.fa	Klebsiella pneumoniae
N2_069_000G1_scaffold_430	dasN2_069_000G1_concoct_32.fa	Klebsiella pneumoniae
N2_069_000G1_scaffold_183	dasN2_069_000G1_concoct_32.fa	Klebsiella pneumoniae
N2_069_000G1_scaffold_67	dasN2_069_000G1_concoct_32.fa	Klebsiella pneumoniae
N2_069_000G1_scaffold_207	dasN2_069_000G1_concoct_32.fa	Klebsiella pneumoniae
N2_069_000G1_scaffold_371	dasN2_069_000G1_concoct_32.fa	Klebsiella pneumoniae
N2_069_000G1_scaffold_34	dasN2_069_000G1_concoct_32.fa	Klebsiella pneumoniae
N2_069_000G1_scaffold_129	dasN2_069_000G1_concoct_32.fa	Klebsiella pneumoniae
N2_069_000G1_scaffold_942	dasN2_069_000G1_concoct_32.fa	Klebsiella pneumoniae
N2_069_000G1_scaffold_1038	dasN2_069_000G1_concoct_32.fa	Klebsiella pneumoniae
N2_069_000G1_scaffold_424	dasN2_069_000G1_concoct_32.fa	Klebsiella pneumoniae
N2_069_000G1_scaffold_302	dasN2_069_000G1_concoct_32.fa	Klebsiella pneumoniae
N2_069_000G1_scaffold_1127	dasN2_069_000G1_concoct_32.fa	Klebsiella pneumoniae
N2_069_000G1_scaffold_7	dasN2_069_000G1_concoct_32.fa	Klebsiella pneumoniae
N2_069_000G1_scaffold_467	dasN2_069_000G1_concoct_32.fa	Klebsiella pneumoniae
N2_069_000G1_scaffold_91	dasN2_069_000G1_concoct_32.fa	Klebsiella pneumoniae
N2_069_000G1_scaffold_327	dasN2_069_000G1_concoct_32.fa	Klebsiella pneumoniae
N2_069_000G1_scaffold_622	dasN2_069_000G1_concoct_32.fa	Klebsiella pneumoniae
N2_069_000G1_scaffold_227	dasN2_069_000G1_concoct_32.fa	Klebsiella pneumoniae
N2_069_000G1_scaffold_869	dasN2_069_000G1_concoct_32.fa	Klebsiella pneumoniae
N2_069_000G1_scaffold_325	dasN2_069_000G1_concoct_32.fa	Klebsiella pneumoniae
N2_069_000G1_scaffold_911	dasN2_069_000G1_concoct_32.fa	Klebsiella pneumoniae
N2_069_000G1_scaffold_614	dasN2_069_000G1_concoct_32.fa	Klebsiella pneumoniae
N2_069_000G1_scaffold_9	dasN2_069_000G1_concoct_32.fa	Klebsiella pneumoniae
N2_069_000G1_scaffold_13	dasN2_069_000G1_concoct_32.fa	Klebsiella pneumoniae
N2_069_000G1_scaffold_235	dasN2_069_000G1_concoct_32.fa	Klebsiella pneumoniae
N2_069_000G1_scaffold_1376	dasN2_069_000G1_concoct_32.fa	Klebsiella pneumoniae
N2_069_000G1_scaffold_789	dasN2_069_000G1_concoct_32.fa	Klebsiella pneumoniae
N2_069_000G1_scaffold_414	dasN2_069_000G1_concoct_32.fa	Klebsiella pneumoniae
N2_069_000G1_scaffold_311	dasN2_069_000G1_concoct_32.fa	Klebsiella pneumoniae
N2_069_000G1_scaffold_384	dasN2_069_000G1_concoct_32.fa	Klebsiella pneumoniae
N2_069_000G1_scaffold_59	dasN2_069_000G1_concoct_32.fa	Klebsiella pneumoniae
N2_069_000G1_scaffold_61	dasN2_069_000G1_concoct_32.fa	Klebsiella pneumoniae
N2_069_000G1_scaffold_1389	dasN2_069_000G1_concoct_32.fa	Klebsiella pneumoniae
N2_069_000G1_scaffold_27	dasN2_069_000G1_concoct_32.fa	Klebsiella pneumoniae
N2_069_000G1_scaffold_374	dasN2_069_000G1_concoct_32.fa	Klebsiella pneumoniae
N2_069_000G1_scaffold_356	dasN2_069_000G1_concoct_32.fa	Klebsiella pneumoniae
N2_069_000G1_scaffold_854	dasN2_069_000G1_concoct_32.fa	Klebsiella pneumoniae
N2_069_000G1_scaffold_3855	dasN2_069_000G1_concoct_32.fa	Klebsiella pneumoniae
N2_069_000G1_scaffold_180	dasN2_069_000G1_concoct_32.fa	Klebsiella pneumoniae
N2_069_000G1_scaffold_2417	dasN2_069_000G1_concoct_32.fa	Klebsiella pneumoniae
N2_069_000G1_scaffold_1055	dasN2_069_000G1_concoct_32.fa	Klebsiella pneumoniae
N2_069_000G1_scaffold_100	dasN2_069_000G1_concoct_32.fa	Klebsiella pneumoniae
N2_069_000G1_scaffold_310	dasN2_069_000G1_concoct_32.fa	Klebsiella pneumoniae
N2_069_000G1_scaffold_992	dasN2_069_000G1_concoct_32.fa	Klebsiella pneumoniae
N2_069_000G1_scaffold_838	dasN2_069_000G1_concoct_32.fa	Klebsiella pneumoniae
N2_069_000G1_scaffold_598	dasN2_069_000G1_concoct_32.fa	Klebsiella pneumoniae
N2_069_000G1_scaffold_192	dasN2_069_000G1_concoct_32.fa	Klebsiella pneumoniae
N2_069_000G1_scaffold_65	dasN2_069_000G1_concoct_32.fa	Klebsiella pneumoniae
N2_069_000G1_scaffold_1208	dasN2_069_000G1_concoct_32.fa	Klebsiella pneumoniae
N2_069_000G1_scaffold_166	dasN2_069_000G1_concoct_32.fa	Klebsiella pneumoniae
N2_069_000G1_scaffold_82	dasN2_069_000G1_concoct_32.fa	Klebsiella pneumoniae
N2_069_000G1_scaffold_116	dasN2_069_000G1_concoct_32.fa	Klebsiella pneumoniae
N2_069_000G1_scaffold_402	dasN2_069_000G1_concoct_32.fa	Klebsiella pneumoniae
N2_069_000G1_scaffold_613	dasN2_069_000G1_concoct_32.fa	Klebsiella pneumoniae
N2_069_000G1_scaffold_174	dasN2_069_000G1_concoct_32.fa	Klebsiella pneumoniae
N2_069_000G1_scaffold_532	dasN2_069_000G1_concoct_32.fa	Klebsiella pneumoniae
N2_069_000G1_scaffold_97	dasN2_069_000G1_concoct_32.fa	Klebsiella pneumoniae
N2_069_000G1_scaffold_385	dasN2_069_000G1_concoct_32.fa	Klebsiella pneumoniae
N2_069_000G1_scaffold_3661	dasN2_069_000G1_concoct_32.fa	Klebsiella pneumoniae
N2_069_000G1_scaffold_309	dasN2_069_000G1_concoct_32.fa	Klebsiella pneumoniae
N2_069_000G1_scaffold_591	dasN2_069_000G1_concoct_32.fa	Klebsiella pneumoniae
N2_069_000G1_scaffold_382	dasN2_069_000G1_concoct_32.fa	Klebsiella pneumoniae
N2_069_000G1_scaffold_1056	dasN2_069_000G1_concoct_32.fa	Klebsiella pneumoniae
N2_069_000G1_scaffold_585	dasN2_069_000G1_concoct_32.fa	Klebsiella pneumoniae
N2_069_000G1_scaffold_771	dasN2_069_000G1_concoct_32.fa	Klebsiella pneumoniae
N2_069_000G1_scaffold_17	dasN2_069_000G1_concoct_32.fa	Klebsiella pneumoniae
N2_069_000G1_scaffold_2368	dasN2_069_000G1_concoct_32.fa	Klebsiella pneumoniae
N2_069_000G1_scaffold_449	dasN2_069_000G1_concoct_32.fa	Klebsiella pneumoniae
N2_069_000G1_scaffold_3967	dasN2_069_000G1_concoct_32.fa	Klebsiella pneumoniae
N2_069_000G1_scaffold_150	dasN2_069_000G1_concoct_32.fa	Klebsiella pneumoniae
N2_069_000G1_scaffold_134	dasN2_069_000G1_concoct_32.fa	Klebsiella pneumoniae
N2_069_000G1_scaffold_1003	dasN2_069_000G1_concoct_32.fa	Klebsiella pneumoniae
N2_069_000G1_scaffold_493	dasN2_069_000G1_concoct_32.fa	Klebsiella pneumoniae
N2_069_000G1_scaffold_5501	dasN2_069_000G1_concoct_32.fa	Klebsiella pneumoniae
N2_069_000G1_scaffold_3659	dasN2_069_000G1_concoct_32.fa	Klebsiella pneumoniae
N2_069_000G1_scaffold_156	dasN2_069_000G1_concoct_32.fa	Klebsiella pneumoniae
N2_069_000G1_scaffold_537	dasN2_069_000G1_concoct_32.fa	Klebsiella pneumoniae
N2_069_000G1_scaffold_206	dasN2_069_000G1_concoct_32.fa	Klebsiella pneumoniae
N2_069_000G1_scaffold_77	dasN2_069_000G1_concoct_32.fa	Klebsiella pneumoniae
N2_069_000G1_scaffold_241	dasN2_069_000G1_concoct_32.fa	Klebsiella pneumoniae
N2_069_000G1_scaffold_844	dasN2_069_000G1_concoct_32.fa	Klebsiella pneumoniae
N2_069_000G1_scaffold_1175	dasN2_069_000G1_concoct_32.fa	Klebsiella pneumoniae
N2_069_000G1_scaffold_1336	dasN2_069_000G1_concoct_32.fa	Klebsiella pneumoniae
N2_069_000G1_scaffold_281	dasN2_069_000G1_concoct_32.fa	Klebsiella pneumoniae
N2_069_000G1_scaffold_261	dasN2_069_000G1_concoct_32.fa	Klebsiella pneumoniae
N2_069_000G1_scaffold_154	dasN2_069_000G1_concoct_32.fa	Klebsiella pneumoniae
N2_069_000G1_scaffold_275	dasN2_069_000G1_concoct_32.fa	Klebsiella pneumoniae
N2_069_000G1_scaffold_339	dasN2_069_000G1_concoct_32.fa	Klebsiella pneumoniae
N2_069_000G1_scaffold_1540	dasN2_069_000G1_concoct_32.fa	Klebsiella pneumoniae
N2_069_000G1_scaffold_468	dasN2_069_000G1_concoct_32.fa	Klebsiella pneumoniae
N2_069_000G1_scaffold_407	dasN2_069_000G1_concoct_32.fa	Klebsiella pneumoniae
N2_069_000G1_scaffold_113	dasN2_069_000G1_concoct_32.fa	Klebsiella pneumoniae
N2_069_000G1_scaffold_535	dasN2_069_000G1_concoct_32.fa	Klebsiella pneumoniae
N2_069_000G1_scaffold_14	dasN2_069_000G1_concoct_32.fa	Klebsiella pneumoniae
N2_069_000G1_scaffold_39	dasN2_069_000G1_concoct_32.fa	Klebsiella pneumoniae
N2_069_000G1_scaffold_219	dasN2_069_000G1_concoct_32.fa	Klebsiella pneumoniae
N2_069_000G1_scaffold_316	dasN2_069_000G1_concoct_32.fa	Klebsiella pneumoniae
N2_069_000G1_scaffold_51	dasN2_069_000G1_concoct_32.fa	Klebsiella pneumoniae
N2_069_000G1_scaffold_4394	dasN2_069_000G1_concoct_32.fa	Klebsiella pneumoniae
N2_069_000G1_scaffold_1186	dasN2_069_000G1_concoct_32.fa	Klebsiella pneumoniae
N2_069_000G1_scaffold_1445	dasN2_069_000G1_concoct_32.fa	Klebsiella pneumoniae
N2_069_000G1_scaffold_2215	dasN2_069_000G1_concoct_32.fa	Klebsiella pneumoniae
N2_069_000G1_scaffold_851	dasN2_069_000G1_concoct_32.fa	Klebsiella pneumoniae
N2_069_000G1_scaffold_132	dasN2_069_000G1_concoct_32.fa	Klebsiella pneumoniae
N2_069_000G1_scaffold_2808	dasN2_069_000G1_concoct_32.fa	Klebsiella pneumoniae
N2_069_000G1_scaffold_32	dasN2_069_000G1_concoct_32.fa	Klebsiella pneumoniae
N2_069_000G1_scaffold_83	dasN2_069_000G1_concoct_32.fa	Klebsiella pneumoniae
N2_069_000G1_scaffold_1141	dasN2_069_000G1_concoct_32.fa	Klebsiella pneumoniae
N2_069_000G1_scaffold_24	dasN2_069_000G1_concoct_32.fa	Klebsiella pneumoniae
N2_069_000G1_scaffold_435	dasN2_069_000G1_concoct_32.fa	Klebsiella pneumoniae
N2_069_000G1_scaffold_195	dasN2_069_000G1_concoct_32.fa	Klebsiella pneumoniae
N2_069_000G1_scaffold_1691	dasN2_069_000G1_concoct_32.fa	Klebsiella pneumoniae
N2_069_000G1_scaffold_194	dasN2_069_000G1_concoct_32.fa	Klebsiella pneumoniae
N2_069_000G1_scaffold_20	dasN2_069_000G1_concoct_32.fa	Klebsiella pneumoniae
N2_069_000G1_scaffold_5794	dasN2_069_000G1_concoct_32.fa	Klebsiella pneumoniae
N2_069_000G1_scaffold_165	dasN2_069_000G1_concoct_32.fa	Klebsiella pneumoniae
N2_069_000G1_scaffold_491	dasN2_069_000G1_concoct_32.fa	Klebsiella pneumoniae
N2_069_000G1_scaffold_340	dasN2_069_000G1_concoct_32.fa	Klebsiella pneumoniae
N2_069_000G1_scaffold_686	dasN2_069_000G1_concoct_32.fa	Klebsiella pneumoniae
N2_069_000G1_scaffold_361	dasN2_069_000G1_concoct_32.fa	Klebsiella pneumoniae
N2_069_000G1_scaffold_109	dasN2_069_000G1_concoct_32.fa	Klebsiella pneumoniae
N2_069_000G1_scaffold_1407	dasN2_069_000G1_concoct_35.fa	Streptococcus agalactiae
N2_069_000G1_scaffold_2314	dasN2_069_000G1_concoct_35.fa	Streptococcus agalactiae
N2_069_000G1_scaffold_3625	dasN2_069_000G1_concoct_35.fa	Streptococcus agalactiae
N2_069_000G1_scaffold_2994	dasN2_069_000G1_concoct_35.fa	Streptococcus agalactiae
N2_069_000G1_scaffold_4722	dasN2_069_000G1_concoct_35.fa	Streptococcus agalactiae
N2_069_000G1_scaffold_841	dasN2_069_000G1_concoct_35.fa	Streptococcus agalactiae
N2_069_000G1_scaffold_3318	dasN2_069_000G1_concoct_35.fa	Streptococcus agalactiae
N2_069_000G1_scaffold_2740	dasN2_069_000G1_concoct_35.fa	Streptococcus agalactiae
N2_069_000G1_scaffold_1924	dasN2_069_000G1_concoct_35.fa	Streptococcus agalactiae
N2_069_000G1_scaffold_5975	dasN2_069_000G1_concoct_35.fa	Streptococcus agalactiae
N2_069_000G1_scaffold_3406	dasN2_069_000G1_concoct_35.fa	Streptococcus agalactiae
N2_069_000G1_scaffold_4683	dasN2_069_000G1_concoct_35.fa	Streptococcus agalactiae
N2_069_000G1_scaffold_3869	dasN2_069_000G1_concoct_35.fa	Streptococcus agalactiae
N2_069_000G1_scaffold_5774	dasN2_069_000G1_concoct_35.fa	Streptococcus agalactiae
N2_069_000G1_scaffold_4798	dasN2_069_000G1_concoct_35.fa	Streptococcus agalactiae
N2_069_000G1_scaffold_4911	dasN2_069_000G1_concoct_35.fa	Streptococcus agalactiae
N2_069_000G1_scaffold_1026	dasN2_069_000G1_concoct_35.fa	Streptococcus agalactiae
N2_069_000G1_scaffold_1467	dasN2_069_000G1_concoct_35.fa	Streptococcus agalactiae
N2_069_000G1_scaffold_3724	dasN2_069_000G1_concoct_35.fa	Streptococcus agalactiae
N2_069_000G1_scaffold_1496	dasN2_069_000G1_concoct_35.fa	Streptococcus agalactiae
N2_069_000G1_scaffold_2956	dasN2_069_000G1_concoct_35.fa	Streptococcus agalactiae
N2_069_000G1_scaffold_4746	dasN2_069_000G1_concoct_35.fa	Streptococcus agalactiae
N2_069_000G1_scaffold_4622	dasN2_069_000G1_concoct_35.fa	Streptococcus agalactiae
N2_069_000G1_scaffold_2052	dasN2_069_000G1_concoct_35.fa	Streptococcus agalactiae
N2_069_000G1_scaffold_1629	dasN2_069_000G1_concoct_35.fa	Streptococcus agalactiae
N2_069_000G1_scaffold_2426	dasN2_069_000G1_concoct_35.fa	Streptococcus agalactiae
N2_069_000G1_scaffold_4699	dasN2_069_000G1_concoct_35.fa	Streptococcus agalactiae
N2_069_000G1_scaffold_5376	dasN2_069_000G1_concoct_35.fa	Streptococcus agalactiae
N2_069_000G1_scaffold_4026	dasN2_069_000G1_concoct_35.fa	Streptococcus agalactiae
N2_069_000G1_scaffold_3232	dasN2_069_000G1_concoct_35.fa	Streptococcus agalactiae
N2_069_000G1_scaffold_1554	dasN2_069_000G1_concoct_35.fa	Streptococcus agalactiae
N2_069_000G1_scaffold_3024	dasN2_069_000G1_concoct_35.fa	Streptococcus agalactiae
N2_069_000G1_scaffold_3580	dasN2_069_000G1_concoct_35.fa	Streptococcus agalactiae
N2_069_000G1_scaffold_4786	dasN2_069_000G1_concoct_35.fa	Streptococcus agalactiae
N2_069_000G1_scaffold_1573	dasN2_069_000G1_concoct_35.fa	Streptococcus agalactiae
N2_069_000G1_scaffold_4938	dasN2_069_000G1_concoct_35.fa	Streptococcus agalactiae
N2_069_000G1_scaffold_5073	dasN2_069_000G1_concoct_35.fa	Streptococcus agalactiae
N2_069_000G1_scaffold_3734	dasN2_069_000G1_concoct_35.fa	Streptococcus agalactiae
N2_069_000G1_scaffold_4493	dasN2_069_000G1_concoct_35.fa	Streptococcus agalactiae
N2_069_000G1_scaffold_2096	dasN2_069_000G1_concoct_35.fa	Streptococcus agalactiae
N2_069_000G1_scaffold_3748	dasN2_069_000G1_concoct_35.fa	Streptococcus agalactiae
N2_069_000G1_scaffold_1444	dasN2_069_000G1_concoct_35.fa	Streptococcus agalactiae
N2_069_000G1_scaffold_2431	dasN2_069_000G1_concoct_35.fa	Streptococcus agalactiae
N2_069_000G1_scaffold_2766	dasN2_069_000G1_concoct_35.fa	Streptococcus agalactiae
N2_069_000G1_scaffold_2421	dasN2_069_000G1_concoct_35.fa	Streptococcus agalactiae
N2_069_000G1_scaffold_2004	dasN2_069_000G1_concoct_35.fa	Streptococcus agalactiae
N2_069_000G1_scaffold_4366	dasN2_069_000G1_concoct_35.fa	Streptococcus agalactiae
N2_069_000G1_scaffold_3452	dasN2_069_000G1_concoct_35.fa	Streptococcus agalactiae
N2_069_000G1_scaffold_1831	dasN2_069_000G1_concoct_35.fa	Streptococcus agalactiae
N2_069_000G1_scaffold_2603	dasN2_069_000G1_concoct_35.fa	Streptococcus agalactiae
N2_069_000G1_scaffold_3153	dasN2_069_000G1_concoct_35.fa	Streptococcus agalactiae
N2_069_000G1_scaffold_1243	dasN2_069_000G1_concoct_35.fa	Streptococcus agalactiae
N2_069_000G1_scaffold_2522	dasN2_069_000G1_concoct_35.fa	Streptococcus agalactiae
N2_069_000G1_scaffold_2749	dasN2_069_000G1_concoct_35.fa	Streptococcus agalactiae
N2_069_000G1_scaffold_5265	dasN2_069_000G1_concoct_35.fa	Streptococcus agalactiae
N2_069_000G1_scaffold_4712	dasN2_069_000G1_concoct_35.fa	Streptococcus agalactiae
N2_069_000G1_scaffold_1662	dasN2_069_000G1_concoct_35.fa	Streptococcus agalactiae
N2_069_000G1_scaffold_3749	dasN2_069_000G1_concoct_35.fa	Streptococcus agalactiae
N2_069_000G1_scaffold_2964	dasN2_069_000G1_concoct_35.fa	Streptococcus agalactiae
N2_069_000G1_scaffold_1367	dasN2_069_000G1_concoct_35.fa	Streptococcus agalactiae
N2_069_000G1_scaffold_5156	dasN2_069_000G1_concoct_35.fa	Streptococcus agalactiae
N2_069_000G1_scaffold_4661	dasN2_069_000G1_concoct_35.fa	Streptococcus agalactiae
N2_069_000G1_scaffold_3152	dasN2_069_000G1_concoct_35.fa	Streptococcus agalactiae
N2_069_000G1_scaffold_5000	dasN2_069_000G1_concoct_35.fa	Streptococcus agalactiae
N2_069_000G1_scaffold_1597	dasN2_069_000G1_concoct_35.fa	Streptococcus agalactiae
N2_069_000G1_scaffold_1035	dasN2_069_000G1_concoct_35.fa	Streptococcus agalactiae
N2_069_000G1_scaffold_5846	dasN2_069_000G1_concoct_35.fa	Streptococcus agalactiae
N2_069_000G1_scaffold_5240	dasN2_069_000G1_concoct_35.fa	Streptococcus agalactiae
N2_069_000G1_scaffold_2393	dasN2_069_000G1_concoct_35.fa	Streptococcus agalactiae
N2_069_000G1_scaffold_2455	dasN2_069_000G1_concoct_35.fa	Streptococcus agalactiae
N2_069_000G1_scaffold_2544	dasN2_069_000G1_concoct_35.fa	Streptococcus agalactiae
N2_069_000G1_scaffold_3710	dasN2_069_000G1_concoct_35.fa	Streptococcus agalactiae
N2_069_000G1_scaffold_1282	dasN2_069_000G1_concoct_35.fa	Streptococcus agalactiae
N2_069_000G1_scaffold_5375	dasN2_069_000G1_concoct_35.fa	Streptococcus agalactiae
N2_069_000G1_scaffold_1123	dasN2_069_000G1_concoct_35.fa	Streptococcus agalactiae
N2_069_000G1_scaffold_4590	dasN2_069_000G1_concoct_35.fa	Streptococcus agalactiae
N2_069_000G1_scaffold_5237	dasN2_069_000G1_concoct_35.fa	Streptococcus agalactiae
N2_069_000G1_scaffold_5009	dasN2_069_000G1_concoct_35.fa	Streptococcus agalactiae
N2_069_000G1_scaffold_2825	dasN2_069_000G1_concoct_35.fa	Streptococcus agalactiae
N2_069_000G1_scaffold_1723	dasN2_069_000G1_concoct_35.fa	Streptococcus agalactiae
N2_069_000G1_scaffold_3343	dasN2_069_000G1_concoct_35.fa	Streptococcus agalactiae
N2_069_000G1_scaffold_620	dasN2_069_000G1_concoct_35.fa	Streptococcus agalactiae
N2_069_000G1_scaffold_2770	dasN2_069_000G1_concoct_35.fa	Streptococcus agalactiae
N2_069_000G1_scaffold_1755	dasN2_069_000G1_concoct_35.fa	Streptococcus agalactiae
N2_069_000G1_scaffold_3464	dasN2_069_000G1_concoct_35.fa	Streptococcus agalactiae
N2_069_000G1_scaffold_4750	dasN2_069_000G1_concoct_35.fa	Streptococcus agalactiae
N2_069_000G1_scaffold_5869	dasN2_069_000G1_concoct_35.fa	Streptococcus agalactiae
N2_069_000G1_scaffold_1677	dasN2_069_000G1_concoct_35.fa	Streptococcus agalactiae
N2_069_000G1_scaffold_1790	dasN2_069_000G1_concoct_35.fa	Streptococcus agalactiae
N2_069_000G1_scaffold_3105	dasN2_069_000G1_concoct_35.fa	Streptococcus agalactiae
N2_069_000G1_scaffold_5691	dasN2_069_000G1_concoct_35.fa	Streptococcus agalactiae
N2_069_000G1_scaffold_5126	dasN2_069_000G1_concoct_35.fa	Streptococcus agalactiae
N2_069_000G1_scaffold_1555	dasN2_069_000G1_concoct_35.fa	Streptococcus agalactiae
N2_069_000G1_scaffold_3850	dasN2_069_000G1_concoct_35.fa	Streptococcus agalactiae
N2_069_000G1_scaffold_3825	dasN2_069_000G1_concoct_35.fa	Streptococcus agalactiae
N2_069_000G1_scaffold_2089	dasN2_069_000G1_concoct_35.fa	Streptococcus agalactiae
N2_069_000G1_scaffold_986	dasN2_069_000G1_concoct_35.fa	Streptococcus agalactiae
N2_069_000G1_scaffold_1743	dasN2_069_000G1_concoct_35.fa	Streptococcus agalactiae
N2_069_000G1_scaffold_1263	dasN2_069_000G1_concoct_35.fa	Streptococcus agalactiae
N2_069_000G1_scaffold_2624	dasN2_069_000G1_concoct_35.fa	Streptococcus agalactiae
N2_069_000G1_scaffold_5936	dasN2_069_000G1_concoct_35.fa	Streptococcus agalactiae
N2_069_000G1_scaffold_1931	dasN2_069_000G1_concoct_35.fa	Streptococcus agalactiae
N2_069_000G1_scaffold_5527	dasN2_069_000G1_concoct_35.fa	Streptococcus agalactiae
N2_069_000G1_scaffold_2448	dasN2_069_000G1_concoct_35.fa	Streptococcus agalactiae
N2_069_000G1_scaffold_3479	dasN2_069_000G1_concoct_35.fa	Streptococcus agalactiae
N2_069_000G1_scaffold_4935	dasN2_069_000G1_concoct_35.fa	Streptococcus agalactiae
N2_069_000G1_scaffold_2584	dasN2_069_000G1_concoct_35.fa	Streptococcus agalactiae
N2_069_000G1_scaffold_1018	dasN2_069_000G1_concoct_35.fa	Streptococcus agalactiae
N2_069_000G1_scaffold_3590	dasN2_069_000G1_concoct_35.fa	Streptococcus agalactiae
N2_069_000G1_scaffold_5629	dasN2_069_000G1_concoct_35.fa	Streptococcus agalactiae
N2_069_000G1_scaffold_3832	dasN2_069_000G1_concoct_35.fa	Streptococcus agalactiae
N2_069_000G1_scaffold_2182	dasN2_069_000G1_concoct_35.fa	Streptococcus agalactiae
N2_069_000G1_scaffold_4621	dasN2_069_000G1_concoct_35.fa	Streptococcus agalactiae
N2_069_000G1_scaffold_1600	dasN2_069_000G1_concoct_35.fa	Streptococcus agalactiae
N2_069_000G1_scaffold_4301	dasN2_069_000G1_concoct_35.fa	Streptococcus agalactiae
N2_069_000G1_scaffold_2035	dasN2_069_000G1_concoct_35.fa	Streptococcus agalactiae
N2_069_000G1_scaffold_1660	dasN2_069_000G1_concoct_35.fa	Streptococcus agalactiae
N2_069_000G1_scaffold_3631	dasN2_069_000G1_concoct_35.fa	Streptococcus agalactiae
N2_069_000G1_scaffold_4638	dasN2_069_000G1_concoct_35.fa	Streptococcus agalactiae
N2_069_000G1_scaffold_2814	dasN2_069_000G1_concoct_35.fa	Streptococcus agalactiae
N2_069_000G1_scaffold_5453	dasN2_069_000G1_concoct_35.fa	Streptococcus agalactiae
N2_069_000G1_scaffold_3669	dasN2_069_000G1_concoct_35.fa	Streptococcus agalactiae
N2_069_000G1_scaffold_5680	dasN2_069_000G1_concoct_35.fa	Streptococcus agalactiae
N2_069_000G1_scaffold_4260	dasN2_069_000G1_concoct_35.fa	Streptococcus agalactiae
N2_069_000G1_scaffold_2538	dasN2_069_000G1_concoct_35.fa	Streptococcus agalactiae
N2_069_000G1_scaffold_3787	dasN2_069_000G1_concoct_35.fa	Streptococcus agalactiae
N2_069_000G1_scaffold_4947	dasN2_069_000G1_concoct_35.fa	Streptococcus agalactiae
N2_069_000G1_scaffold_1935	dasN2_069_000G1_concoct_35.fa	Streptococcus agalactiae
N2_069_000G1_scaffold_2218	dasN2_069_000G1_concoct_35.fa	Streptococcus agalactiae
N2_069_000G1_scaffold_947	dasN2_069_000G1_concoct_35.fa	Streptococcus agalactiae
N2_069_000G1_scaffold_1785	dasN2_069_000G1_concoct_35.fa	Streptococcus agalactiae
N2_069_000G1_scaffold_3411	dasN2_069_000G1_concoct_35.fa	Streptococcus agalactiae
N2_069_000G1_scaffold_4688	dasN2_069_000G1_concoct_35.fa	Streptococcus agalactiae
N2_069_000G1_scaffold_1234	dasN2_069_000G1_concoct_35.fa	Streptococcus agalactiae
N2_069_000G1_scaffold_3648	dasN2_069_000G1_concoct_35.fa	Streptococcus agalactiae
N2_069_000G1_scaffold_1523	dasN2_069_000G1_concoct_35.fa	Streptococcus agalactiae
N2_069_000G1_scaffold_3532	dasN2_069_000G1_concoct_35.fa	Streptococcus agalactiae
N2_069_000G1_scaffold_5817	dasN2_069_000G1_concoct_35.fa	Streptococcus agalactiae
N2_069_000G1_scaffold_4448	dasN2_069_000G1_concoct_35.fa	Streptococcus agalactiae
N2_069_000G1_scaffold_3516	dasN2_069_000G1_concoct_35.fa	Streptococcus agalactiae
N2_069_000G1_scaffold_3932	dasN2_069_000G1_concoct_35.fa	Streptococcus agalactiae
N2_069_000G1_scaffold_1702	dasN2_069_000G1_concoct_35.fa	Streptococcus agalactiae
N2_069_000G1_scaffold_4195	dasN2_069_000G1_concoct_35.fa	Streptococcus agalactiae
N2_069_000G1_scaffold_4667	dasN2_069_000G1_concoct_35.fa	Streptococcus agalactiae
N2_069_000G1_scaffold_4306	dasN2_069_000G1_concoct_35.fa	Streptococcus agalactiae
N2_069_000G1_scaffold_3007	dasN2_069_000G1_concoct_35.fa	Streptococcus agalactiae
N2_069_000G1_scaffold_2822	dasN2_069_000G1_concoct_35.fa	Streptococcus agalactiae
N2_069_000G1_scaffold_1414	dasN2_069_000G1_concoct_35.fa	Streptococcus agalactiae
N2_069_000G1_scaffold_2764	dasN2_069_000G1_concoct_35.fa	Streptococcus agalactiae
N2_069_000G1_scaffold_4309	dasN2_069_000G1_concoct_35.fa	Streptococcus agalactiae
N2_069_000G1_scaffold_3370	dasN2_069_000G1_concoct_35.fa	Streptococcus agalactiae
N2_069_000G1_scaffold_4832	dasN2_069_000G1_concoct_35.fa	Streptococcus agalactiae
N2_069_000G1_scaffold_1906	dasN2_069_000G1_concoct_35.fa	Streptococcus agalactiae
N2_069_000G1_scaffold_2998	dasN2_069_000G1_concoct_35.fa	Streptococcus agalactiae
N2_069_000G1_scaffold_2929	dasN2_069_000G1_concoct_35.fa	Streptococcus agalactiae
N2_069_000G1_scaffold_5646	dasN2_069_000G1_concoct_35.fa	Streptococcus agalactiae
N2_069_000G1_scaffold_2334	dasN2_069_000G1_concoct_35.fa	Streptococcus agalactiae
N2_069_000G1_scaffold_5534	dasN2_069_000G1_concoct_35.fa	Streptococcus agalactiae
N2_069_000G1_scaffold_3843	dasN2_069_000G1_concoct_35.fa	Streptococcus agalactiae
N2_069_000G1_scaffold_5312	dasN2_069_000G1_concoct_35.fa	Streptococcus agalactiae
N2_069_000G1_scaffold_2890	dasN2_069_000G1_concoct_35.fa	Streptococcus agalactiae
N2_069_000G1_scaffold_1547	dasN2_069_000G1_concoct_35.fa	Streptococcus agalactiae
N2_069_000G1_scaffold_2939	dasN2_069_000G1_concoct_35.fa	Streptococcus agalactiae
N2_069_000G1_scaffold_4559	dasN2_069_000G1_concoct_35.fa	Streptococcus agalactiae
N2_069_000G1_scaffold_1423	dasN2_069_000G1_concoct_35.fa	Streptococcus agalactiae
N2_069_000G1_scaffold_3376	dasN2_069_000G1_concoct_35.fa	Streptococcus agalactiae
N2_069_000G1_scaffold_3574	dasN2_069_000G1_concoct_35.fa	Streptococcus agalactiae
N2_069_000G1_scaffold_1744	dasN2_069_000G1_concoct_35.fa	Streptococcus agalactiae
N2_069_000G1_scaffold_3246	dasN2_069_000G1_concoct_35.fa	Streptococcus agalactiae
N2_069_000G1_scaffold_780	dasN2_069_000G1_concoct_35.fa	Streptococcus agalactiae
N2_069_000G1_scaffold_3800	dasN2_069_000G1_concoct_35.fa	Streptococcus agalactiae
N2_069_000G1_scaffold_5017	dasN2_069_000G1_concoct_35.fa	Streptococcus agalactiae
N2_069_000G1_scaffold_655	dasN2_069_000G1_concoct_35.fa	Streptococcus agalactiae
N2_069_000G1_scaffold_4733	dasN2_069_000G1_concoct_35.fa	Streptococcus agalactiae
N2_069_000G1_scaffold_5455	dasN2_069_000G1_concoct_35.fa	Streptococcus agalactiae
N2_069_000G1_scaffold_3942	dasN2_069_000G1_concoct_35.fa	Streptococcus agalactiae
N2_069_000G1_scaffold_3976	dasN2_069_000G1_concoct_35.fa	Streptococcus agalactiae
N2_069_000G1_scaffold_4386	dasN2_069_000G1_concoct_35.fa	Streptococcus agalactiae
N2_069_000G1_scaffold_2874	dasN2_069_000G1_concoct_35.fa	Streptococcus agalactiae
N2_069_000G1_scaffold_1398	dasN2_069_000G1_concoct_35.fa	Streptococcus agalactiae
N2_069_000G1_scaffold_2299	dasN2_069_000G1_concoct_35.fa	Streptococcus agalactiae
N2_069_000G1_scaffold_2387	dasN2_069_000G1_concoct_35.fa	Streptococcus agalactiae
N2_069_000G1_scaffold_4005	dasN2_069_000G1_concoct_35.fa	Streptococcus agalactiae
N2_069_000G1_scaffold_2903	dasN2_069_000G1_concoct_35.fa	Streptococcus agalactiae
N2_069_000G1_scaffold_2326	dasN2_069_000G1_concoct_35.fa	Streptococcus agalactiae
N2_069_000G1_scaffold_4265	dasN2_069_000G1_concoct_35.fa	Streptococcus agalactiae
N2_069_000G1_scaffold_5450	dasN2_069_000G1_concoct_35.fa	Streptococcus agalactiae
N2_069_000G1_scaffold_5924	dasN2_069_000G1_concoct_35.fa	Streptococcus agalactiae
N2_069_000G1_scaffold_1205	dasN2_069_000G1_concoct_35.fa	Streptococcus agalactiae
N2_069_000G1_scaffold_4055	dasN2_069_000G1_concoct_35.fa	Streptococcus agalactiae
N2_069_000G1_scaffold_2940	dasN2_069_000G1_concoct_35.fa	Streptococcus agalactiae
N2_069_000G1_scaffold_1705	dasN2_069_000G1_concoct_35.fa	Streptococcus agalactiae
N2_069_000G1_scaffold_3335	dasN2_069_000G1_concoct_35.fa	Streptococcus agalactiae
N2_069_000G1_scaffold_3655	dasN2_069_000G1_concoct_35.fa	Streptococcus agalactiae
N2_069_000G1_scaffold_2303	dasN2_069_000G1_concoct_35.fa	Streptococcus agalactiae
N2_069_000G1_scaffold_3696	dasN2_069_000G1_concoct_35.fa	Streptococcus agalactiae
N2_069_000G1_scaffold_5206	dasN2_069_000G1_concoct_35.fa	Streptococcus agalactiae
N2_069_000G1_scaffold_876	dasN2_069_000G1_concoct_35.fa	Streptococcus agalactiae
N2_069_000G1_scaffold_4503	dasN2_069_000G1_concoct_35.fa	Streptococcus agalactiae
N2_069_000G1_scaffold_4369	dasN2_069_000G1_concoct_35.fa	Streptococcus agalactiae
N2_069_000G1_scaffold_1365	dasN2_069_000G1_concoct_35.fa	Streptococcus agalactiae
N2_069_000G1_scaffold_4141	dasN2_069_000G1_concoct_35.fa	Streptococcus agalactiae
N2_069_000G1_scaffold_3078	dasN2_069_000G1_concoct_35.fa	Streptococcus agalactiae
N2_069_000G1_scaffold_5226	dasN2_069_000G1_concoct_35.fa	Streptococcus agalactiae
N2_069_000G1_scaffold_2924	dasN2_069_000G1_concoct_35.fa	Streptococcus agalactiae
N2_069_000G1_scaffold_3346	dasN2_069_000G1_concoct_35.fa	Streptococcus agalactiae
N2_069_000G1_scaffold_5111	dasN2_069_000G1_concoct_35.fa	Streptococcus agalactiae
N2_069_000G1_scaffold_2515	dasN2_069_000G1_concoct_35.fa	Streptococcus agalactiae
N2_069_000G1_scaffold_1163	dasN2_069_000G1_concoct_35.fa	Streptococcus agalactiae
N2_069_000G1_scaffold_4663	dasN2_069_000G1_concoct_35.fa	Streptococcus agalactiae
N2_069_000G1_scaffold_2571	dasN2_069_000G1_concoct_35.fa	Streptococcus agalactiae
N2_069_000G1_scaffold_1239	dasN2_069_000G1_concoct_35.fa	Streptococcus agalactiae
N2_069_000G1_scaffold_1426	dasN2_069_000G1_concoct_35.fa	Streptococcus agalactiae
N2_069_000G1_scaffold_3255	dasN2_069_000G1_concoct_35.fa	Streptococcus agalactiae
N2_069_000G1_scaffold_5105	dasN2_069_000G1_concoct_35.fa	Streptococcus agalactiae
N2_069_000G1_scaffold_3719	dasN2_069_000G1_concoct_35.fa	Streptococcus agalactiae
N2_069_000G1_scaffold_5366	dasN2_069_000G1_concoct_35.fa	Streptococcus agalactiae
N2_069_000G1_scaffold_3691	dasN2_069_000G1_concoct_35.fa	Streptococcus agalactiae
N2_069_000G1_scaffold_2812	dasN2_069_000G1_concoct_35.fa	Streptococcus agalactiae
N2_069_000G1_scaffold_2634	dasN2_069_000G1_concoct_35.fa	Streptococcus agalactiae
N2_069_000G1_scaffold_3488	dasN2_069_000G1_concoct_35.fa	Streptococcus agalactiae
N2_069_000G1_scaffold_5489	dasN2_069_000G1_concoct_35.fa	Streptococcus agalactiae
N2_069_000G1_scaffold_4009	dasN2_069_000G1_concoct_35.fa	Streptococcus agalactiae
N2_069_000G1_scaffold_1764	dasN2_069_000G1_concoct_35.fa	Streptococcus agalactiae
N2_069_000G1_scaffold_2346	dasN2_069_000G1_concoct_35.fa	Streptococcus agalactiae
N2_069_000G1_scaffold_5658	dasN2_069_000G1_concoct_35.fa	Streptococcus agalactiae
N2_069_000G1_scaffold_2205	dasN2_069_000G1_concoct_35.fa	Streptococcus agalactiae
N2_069_000G1_scaffold_4728	dasN2_069_000G1_concoct_35.fa	Streptococcus agalactiae
N2_069_000G1_scaffold_2164	dasN2_069_000G1_concoct_35.fa	Streptococcus agalactiae
N2_069_000G1_scaffold_4143	dasN2_069_000G1_concoct_35.fa	Streptococcus agalactiae
N2_069_000G1_scaffold_4822	dasN2_069_000G1_concoct_35.fa	Streptococcus agalactiae
N2_069_000G1_scaffold_2333	dasN2_069_000G1_concoct_35.fa	Streptococcus agalactiae
N2_069_000G1_scaffold_1732	dasN2_069_000G1_concoct_35.fa	Streptococcus agalactiae
N2_069_000G1_scaffold_5098	dasN2_069_000G1_concoct_35.fa	Streptococcus agalactiae
N2_069_000G1_scaffold_5174	dasN2_069_000G1_concoct_35.fa	Streptococcus agalactiae
N2_069_000G1_scaffold_1085	dasN2_069_000G1_concoct_35.fa	Streptococcus agalactiae
N2_069_000G1_scaffold_2348	dasN2_069_000G1_concoct_35.fa	Streptococcus agalactiae
N2_069_000G1_scaffold_2698	dasN2_069_000G1_concoct_35.fa	Streptococcus agalactiae
N2_069_000G1_scaffold_2531	dasN2_069_000G1_concoct_35.fa	Streptococcus agalactiae
N2_069_000G1_scaffold_3200	dasN2_069_000G1_concoct_35.fa	Streptococcus agalactiae
N2_069_000G1_scaffold_2124	dasN2_069_000G1_concoct_35.fa	Streptococcus agalactiae
N2_069_000G1_scaffold_940	dasN2_069_000G1_concoct_35.fa	Streptococcus agalactiae
N2_069_000G1_scaffold_4317	dasN2_069_000G1_concoct_35.fa	Streptococcus agalactiae
N2_069_000G1_scaffold_3731	dasN2_069_000G1_concoct_35.fa	Streptococcus agalactiae
N2_069_000G1_scaffold_3853	dasN2_069_000G1_concoct_35.fa	Streptococcus agalactiae
N2_069_000G1_scaffold_1701	dasN2_069_000G1_concoct_35.fa	Streptococcus agalactiae
N2_069_000G1_scaffold_5830	dasN2_069_000G1_concoct_35.fa	Streptococcus agalactiae
N2_069_000G1_scaffold_4725	dasN2_069_000G1_concoct_35.fa	Streptococcus agalactiae
N2_069_000G1_scaffold_3163	dasN2_069_000G1_concoct_35.fa	Streptococcus agalactiae
N2_069_000G1_scaffold_2891	dasN2_069_000G1_concoct_35.fa	Streptococcus agalactiae
N2_069_000G1_scaffold_3392	dasN2_069_000G1_concoct_35.fa	Streptococcus agalactiae
N2_069_000G1_scaffold_943	dasN2_069_000G1_concoct_35.fa	Streptococcus agalactiae
N2_069_000G1_scaffold_2001	dasN2_069_000G1_concoct_35.fa	Streptococcus agalactiae
N2_069_000G1_scaffold_5281	dasN2_069_000G1_concoct_35.fa	Streptococcus agalactiae
N2_069_000G1_scaffold_3708	dasN2_069_000G1_concoct_35.fa	Streptococcus agalactiae
N2_069_000G1_scaffold_5535	dasN2_069_000G1_concoct_35.fa	Streptococcus agalactiae
N2_069_000G1_scaffold_1169	dasN2_069_000G1_concoct_35.fa	Streptococcus agalactiae
N2_069_000G1_scaffold_1530	dasN2_069_000G1_concoct_35.fa	Streptococcus agalactiae
N2_069_000G1_scaffold_3352	dasN2_069_000G1_concoct_35.fa	Streptococcus agalactiae
N2_069_000G1_scaffold_4402	dasN2_069_000G1_concoct_35.fa	Streptococcus agalactiae
N2_069_000G1_scaffold_2729	dasN2_069_000G1_concoct_35.fa	Streptococcus agalactiae
N2_069_000G1_scaffold_2551	dasN2_069_000G1_concoct_35.fa	Streptococcus agalactiae
N2_069_000G1_scaffold_4543	dasN2_069_000G1_concoct_35.fa	Streptococcus agalactiae
N2_069_000G1_scaffold_2386	dasN2_069_000G1_concoct_35.fa	Streptococcus agalactiae
N2_069_000G1_scaffold_4904	dasN2_069_000G1_concoct_35.fa	Streptococcus agalactiae
N2_069_000G1_scaffold_2297	dasN2_069_000G1_concoct_35.fa	Streptococcus agalactiae
N2_069_000G1_scaffold_3764	dasN2_069_000G1_concoct_35.fa	Streptococcus agalactiae
N2_069_000G1_scaffold_5715	dasN2_069_000G1_concoct_35.fa	Streptococcus agalactiae
N2_069_000G1_scaffold_2027	dasN2_069_000G1_concoct_35.fa	Streptococcus agalactiae
N2_069_000G1_scaffold_5470	dasN2_069_000G1_concoct_35.fa	Streptococcus agalactiae
N2_069_000G1_scaffold_4815	dasN2_069_000G1_concoct_35.fa	Streptococcus agalactiae
N2_069_000G1_scaffold_747	dasN2_069_000G1_concoct_35.fa	Streptococcus agalactiae
N2_069_000G1_scaffold_1846	dasN2_069_000G1_concoct_35.fa	Streptococcus agalactiae
N2_069_000G1_scaffold_4383	dasN2_069_000G1_concoct_35.fa	Streptococcus agalactiae
N2_069_000G1_scaffold_5167	dasN2_069_000G1_concoct_35.fa	Streptococcus agalactiae
N2_069_000G1_scaffold_4276	dasN2_069_000G1_concoct_35.fa	Streptococcus agalactiae
N2_069_000G1_scaffold_3704	dasN2_069_000G1_concoct_35.fa	Streptococcus agalactiae
N2_069_000G1_scaffold_5007	dasN2_069_000G1_concoct_35.fa	Streptococcus agalactiae
N2_069_000G1_scaffold_1598	dasN2_069_000G1_concoct_35.fa	Streptococcus agalactiae
N2_069_000G1_scaffold_2071	dasN2_069_000G1_concoct_35.fa	Streptococcus agalactiae
N2_069_000G1_scaffold_4888	dasN2_069_000G1_concoct_35.fa	Streptococcus agalactiae
N2_069_000G1_scaffold_1678	dasN2_069_000G1_concoct_35.fa	Streptococcus agalactiae
N2_069_000G1_scaffold_5299	dasN2_069_000G1_concoct_35.fa	Streptococcus agalactiae
N2_069_000G1_scaffold_2567	dasN2_069_000G1_concoct_35.fa	Streptococcus agalactiae
N2_069_000G1_scaffold_2925	dasN2_069_000G1_concoct_35.fa	Streptococcus agalactiae
N2_069_000G1_scaffold_1344	dasN2_069_000G1_concoct_35.fa	Streptococcus agalactiae
N2_069_000G1_scaffold_3428	dasN2_069_000G1_concoct_35.fa	Streptococcus agalactiae
N2_069_000G1_scaffold_3615	dasN2_069_000G1_concoct_35.fa	Streptococcus agalactiae
N2_069_000G1_scaffold_4165	dasN2_069_000G1_concoct_35.fa	Streptococcus agalactiae
N2_069_000G1_scaffold_3653	dasN2_069_000G1_concoct_35.fa	Streptococcus agalactiae
N2_069_000G1_scaffold_4891	dasN2_069_000G1_concoct_35.fa	Streptococcus agalactiae
N2_069_000G1_scaffold_5750	dasN2_069_000G1_concoct_35.fa	Streptococcus agalactiae
N2_069_000G1_scaffold_5277	dasN2_069_000G1_concoct_35.fa	Streptococcus agalactiae
N2_069_000G1_scaffold_3824	dasN2_069_000G1_concoct_35.fa	Streptococcus agalactiae
N2_069_000G1_scaffold_5504	dasN2_069_000G1_concoct_35.fa	Streptococcus agalactiae
N2_069_000G1_scaffold_2255	dasN2_069_000G1_concoct_35.fa	Streptococcus agalactiae
N2_069_000G1_scaffold_2486	dasN2_069_000G1_concoct_35.fa	Streptococcus agalactiae
N2_069_000G1_scaffold_1586	dasN2_069_000G1_concoct_35.fa	Streptococcus agalactiae
N2_069_000G1_scaffold_2361	dasN2_069_000G1_concoct_35.fa	Streptococcus agalactiae
N2_069_000G1_scaffold_4959	dasN2_069_000G1_concoct_35.fa	Streptococcus agalactiae
N2_069_000G1_scaffold_2785	dasN2_069_000G1_concoct_35.fa	Streptococcus agalactiae
N2_069_000G1_scaffold_5571	dasN2_069_000G1_concoct_35.fa	Streptococcus agalactiae
N2_069_000G1_scaffold_5598	dasN2_069_000G1_concoct_35.fa	Streptococcus agalactiae
N2_069_000G1_scaffold_5184	dasN2_069_000G1_concoct_35.fa	Streptococcus agalactiae
N2_069_000G1_scaffold_5813	dasN2_069_000G1_concoct_35.fa	Streptococcus agalactiae
N2_069_000G1_scaffold_5297	dasN2_069_000G1_concoct_35.fa	Streptococcus agalactiae
N2_069_000G1_scaffold_4373	dasN2_069_000G1_concoct_35.fa	Streptococcus agalactiae
N2_069_000G1_scaffold_5993	dasN2_069_000G1_concoct_35.fa	Streptococcus agalactiae
N2_069_000G1_scaffold_1342	dasN2_069_000G1_concoct_35.fa	Streptococcus agalactiae
N2_069_000G1_scaffold_1016	dasN2_069_000G1_concoct_35.fa	Streptococcus agalactiae
N2_069_000G1_scaffold_4322	dasN2_069_000G1_concoct_35.fa	Streptococcus agalactiae
N2_069_000G1_scaffold_3685	dasN2_069_000G1_concoct_35.fa	Streptococcus agalactiae
N2_069_000G1_scaffold_3277	dasN2_069_000G1_concoct_35.fa	Streptococcus agalactiae
N2_069_000G1_scaffold_1334	dasN2_069_000G1_concoct_35.fa	Streptococcus agalactiae
N2_069_000G1_scaffold_1005	dasN2_069_000G1_concoct_35.fa	Streptococcus agalactiae
N2_069_000G1_scaffold_4390	dasN2_069_000G1_concoct_35.fa	Streptococcus agalactiae
N2_069_000G1_scaffold_1083	dasN2_069_000G1_concoct_35.fa	Streptococcus agalactiae
N2_069_000G1_scaffold_1937	dasN2_069_000G1_concoct_35.fa	Streptococcus agalactiae
N2_069_000G1_scaffold_5666	dasN2_069_000G1_concoct_35.fa	Streptococcus agalactiae
N2_069_000G1_scaffold_4927	dasN2_069_000G1_concoct_35.fa	Streptococcus agalactiae
N2_069_000G1_scaffold_5617	dasN2_069_000G1_concoct_35.fa	Streptococcus agalactiae
N2_069_000G1_scaffold_2922	dasN2_069_000G1_concoct_35.fa	Streptococcus agalactiae
N2_069_000G1_scaffold_4958	dasN2_069_000G1_concoct_35.fa	Streptococcus agalactiae
N2_069_000G1_scaffold_2209	dasN2_069_000G1_concoct_35.fa	Streptococcus agalactiae
N2_069_000G1_scaffold_3806	dasN2_069_000G1_concoct_35.fa	Streptococcus agalactiae
N2_069_000G1_scaffold_2123	dasN2_069_000G1_concoct_35.fa	Streptococcus agalactiae
N2_069_000G1_scaffold_1699	dasN2_069_000G1_concoct_35.fa	Streptococcus agalactiae
N2_069_000G1_scaffold_5776	dasN2_069_000G1_concoct_35.fa	Streptococcus agalactiae
N2_069_000G1_scaffold_3711	dasN2_069_000G1_concoct_35.fa	Streptococcus agalactiae
N2_069_000G1_scaffold_3705	dasN2_069_000G1_concoct_35.fa	Streptococcus agalactiae
N2_069_000G1_scaffold_4782	dasN2_069_000G1_concoct_35.fa	Streptococcus agalactiae
N2_069_000G1_scaffold_5903	dasN2_069_000G1_concoct_35.fa	Streptococcus agalactiae
N2_069_000G1_scaffold_5193	dasN2_069_000G1_concoct_35.fa	Streptococcus agalactiae
N2_069_000G1_scaffold_4073	dasN2_069_000G1_concoct_35.fa	Streptococcus agalactiae
N2_069_000G1_scaffold_3396	dasN2_069_000G1_concoct_35.fa	Streptococcus agalactiae
N2_069_000G1_scaffold_5075	dasN2_069_000G1_concoct_35.fa	Streptococcus agalactiae
N2_069_000G1_scaffold_4168	dasN2_069_000G1_concoct_35.fa	Streptococcus agalactiae
N2_069_000G1_scaffold_1890	dasN2_069_000G1_concoct_35.fa	Streptococcus agalactiae
N2_069_000G1_scaffold_4903	dasN2_069_000G1_concoct_35.fa	Streptococcus agalactiae
N2_069_000G1_scaffold_2642	dasN2_069_000G1_concoct_35.fa	Streptococcus agalactiae
N2_069_000G1_scaffold_4363	dasN2_069_000G1_concoct_35.fa	Streptococcus agalactiae
N2_069_000G1_scaffold_1458	dasN2_069_000G1_concoct_35.fa	Streptococcus agalactiae
N2_069_000G1_scaffold_5362	dasN2_069_000G1_concoct_35.fa	Streptococcus agalactiae
N2_069_000G1_scaffold_1472	dasN2_069_000G1_concoct_35.fa	Streptococcus agalactiae
N2_069_000G1_scaffold_2425	dasN2_069_000G1_concoct_35.fa	Streptococcus agalactiae
N2_069_000G1_scaffold_3963	dasN2_069_000G1_concoct_35.fa	Streptococcus agalactiae
N2_069_000G1_scaffold_3156	dasN2_069_000G1_concoct_35.fa	Streptococcus agalactiae
N2_069_000G1_scaffold_936	dasN2_069_000G1_concoct_35.fa	Streptococcus agalactiae
N2_069_000G1_scaffold_3066	dasN2_069_000G1_concoct_35.fa	Streptococcus agalactiae
N2_069_000G1_scaffold_1571	dasN2_069_000G1_concoct_35.fa	Streptococcus agalactiae
N2_069_000G1_scaffold_3296	dasN2_069_000G1_concoct_35.fa	Streptococcus agalactiae
N2_069_000G1_scaffold_2048	dasN2_069_000G1_concoct_35.fa	Streptococcus agalactiae
N2_069_000G1_scaffold_4153	dasN2_069_000G1_concoct_35.fa	Streptococcus agalactiae
N2_069_000G1_scaffold_3133	dasN2_069_000G1_concoct_35.fa	Streptococcus agalactiae
N2_069_000G1_scaffold_2809	dasN2_069_000G1_concoct_35.fa	Streptococcus agalactiae
N2_069_000G1_scaffold_1801	dasN2_069_000G1_concoct_35.fa	Streptococcus agalactiae
N2_069_000G1_scaffold_3518	dasN2_069_000G1_concoct_35.fa	Streptococcus agalactiae
N2_069_000G1_scaffold_2534	dasN2_069_000G1_concoct_35.fa	Streptococcus agalactiae
N2_069_000G1_scaffold_5256	dasN2_069_000G1_concoct_35.fa	Streptococcus agalactiae
N2_069_000G1_scaffold_1222	dasN2_069_000G1_concoct_35.fa	Streptococcus agalactiae
N2_069_000G1_scaffold_2962	dasN2_069_000G1_concoct_35.fa	Streptococcus agalactiae
N2_069_000G1_scaffold_3945	dasN2_069_000G1_concoct_35.fa	Streptococcus agalactiae
N2_069_000G1_scaffold_2742	dasN2_069_000G1_concoct_35.fa	Streptococcus agalactiae
N2_069_000G1_scaffold_4147	dasN2_069_000G1_concoct_35.fa	Streptococcus agalactiae
N2_069_000G1_scaffold_3377	dasN2_069_000G1_concoct_35.fa	Streptococcus agalactiae
N2_069_000G1_scaffold_4338	dasN2_069_000G1_concoct_35.fa	Streptococcus agalactiae
N2_069_000G1_scaffold_1227	dasN2_069_000G1_concoct_35.fa	Streptococcus agalactiae
N2_069_000G1_scaffold_3742	dasN2_069_000G1_concoct_35.fa	Streptococcus agalactiae
N2_069_000G1_scaffold_1372	dasN2_069_000G1_concoct_35.fa	Streptococcus agalactiae
N2_069_000G1_scaffold_4333	dasN2_069_000G1_concoct_35.fa	Streptococcus agalactiae
N2_069_000G1_scaffold_1726	dasN2_069_000G1_concoct_35.fa	Streptococcus agalactiae
N2_069_000G1_scaffold_2197	dasN2_069_000G1_concoct_35.fa	Streptococcus agalactiae
N2_069_000G1_scaffold_3339	dasN2_069_000G1_concoct_35.fa	Streptococcus agalactiae
N2_069_000G1_scaffold_1589	dasN2_069_000G1_concoct_35.fa	Streptococcus agalactiae
N2_069_000G1_scaffold_2507	dasN2_069_000G1_concoct_35.fa	Streptococcus agalactiae
N2_069_000G1_scaffold_5684	dasN2_069_000G1_concoct_35.fa	Streptococcus agalactiae
N2_069_000G1_scaffold_5025	dasN2_069_000G1_concoct_35.fa	Streptococcus agalactiae
N2_069_000G1_scaffold_1653	dasN2_069_000G1_concoct_35.fa	Streptococcus agalactiae
N2_069_000G1_scaffold_3384	dasN2_069_000G1_concoct_35.fa	Streptococcus agalactiae
N2_069_000G1_scaffold_4228	dasN2_069_000G1_concoct_35.fa	Streptococcus agalactiae
N2_069_000G1_scaffold_2763	dasN2_069_000G1_concoct_35.fa	Streptococcus agalactiae
N2_069_000G1_scaffold_2021	dasN2_069_000G1_concoct_35.fa	Streptococcus agalactiae
N2_069_000G1_scaffold_3668	dasN2_069_000G1_concoct_35.fa	Streptococcus agalactiae
N2_069_000G1_scaffold_5248	dasN2_069_000G1_concoct_35.fa	Streptococcus agalactiae
N2_069_000G1_scaffold_5179	dasN2_069_000G1_concoct_35.fa	Streptococcus agalactiae
N2_069_000G1_scaffold_2931	dasN2_069_000G1_concoct_35.fa	Streptococcus agalactiae
N2_069_000G1_scaffold_5296	dasN2_069_000G1_concoct_35.fa	Streptococcus agalactiae
N2_069_000G1_scaffold_2580	dasN2_069_000G1_concoct_35.fa	Streptococcus agalactiae
N2_069_000G1_scaffold_2349	dasN2_069_000G1_concoct_35.fa	Streptococcus agalactiae
N2_069_000G1_scaffold_1693	dasN2_069_000G1_concoct_35.fa	Streptococcus agalactiae
N2_069_000G1_scaffold_4080	dasN2_069_000G1_concoct_35.fa	Streptococcus agalactiae
N2_069_000G1_scaffold_2664	dasN2_069_000G1_concoct_35.fa	Streptococcus agalactiae
N2_069_000G1_scaffold_2576	dasN2_069_000G1_concoct_35.fa	Streptococcus agalactiae
N2_069_000G1_scaffold_1381	dasN2_069_000G1_concoct_35.fa	Streptococcus agalactiae
N2_069_000G1_scaffold_4865	dasN2_069_000G1_concoct_35.fa	Streptococcus agalactiae
N2_069_000G1_scaffold_2241	dasN2_069_000G1_concoct_35.fa	Streptococcus agalactiae
N2_069_000G1_scaffold_5778	dasN2_069_000G1_concoct_35.fa	Streptococcus agalactiae
N2_069_000G1_scaffold_5146	dasN2_069_000G1_concoct_35.fa	Streptococcus agalactiae
N2_069_000G1_scaffold_3349	dasN2_069_000G1_concoct_35.fa	Streptococcus agalactiae
N2_069_000G1_scaffold_2553	dasN2_069_000G1_concoct_35.fa	Streptococcus agalactiae
N2_069_000G1_scaffold_2100	dasN2_069_000G1_concoct_35.fa	Streptococcus agalactiae
N2_069_000G1_scaffold_4045	dasN2_069_000G1_concoct_35.fa	Streptococcus agalactiae
N2_069_000G1_scaffold_4205	dasN2_069_000G1_concoct_35.fa	Streptococcus agalactiae
N2_069_000G1_scaffold_5444	dasN2_069_000G1_concoct_35.fa	Streptococcus agalactiae
N2_069_000G1_scaffold_3995	dasN2_069_000G1_concoct_35.fa	Streptococcus agalactiae
N2_069_000G1_scaffold_1363	dasN2_069_000G1_concoct_35.fa	Streptococcus agalactiae
N2_069_000G1_scaffold_5282	dasN2_069_000G1_concoct_35.fa	Streptococcus agalactiae
N2_069_000G1_scaffold_3284	dasN2_069_000G1_concoct_35.fa	Streptococcus agalactiae
N2_069_000G1_scaffold_2826	dasN2_069_000G1_concoct_35.fa	Streptococcus agalactiae
N2_069_000G1_scaffold_2848	dasN2_069_000G1_concoct_35.fa	Streptococcus agalactiae
N2_069_000G1_scaffold_5928	dasN2_069_000G1_concoct_35.fa	Streptococcus agalactiae
N2_069_000G1_scaffold_1769	dasN2_069_000G1_concoct_35.fa	Streptococcus agalactiae
N2_069_000G1_scaffold_5832	dasN2_069_000G1_concoct_35.fa	Streptococcus agalactiae
N2_069_000G1_scaffold_2706	dasN2_069_000G1_concoct_35.fa	Streptococcus agalactiae
N2_069_000G1_scaffold_4453	dasN2_069_000G1_concoct_35.fa	Streptococcus agalactiae
N2_069_000G1_scaffold_1877	dasN2_069_000G1_concoct_35.fa	Streptococcus agalactiae
N2_069_000G1_scaffold_4882	dasN2_069_000G1_concoct_35.fa	Streptococcus agalactiae
N2_069_000G1_scaffold_5162	dasN2_069_000G1_concoct_35.fa	Streptococcus agalactiae
N2_069_000G1_scaffold_5988	dasN2_069_000G1_concoct_35.fa	Streptococcus agalactiae
N2_069_000G1_scaffold_2747	dasN2_069_000G1_concoct_35.fa	Streptococcus agalactiae
N2_069_000G1_scaffold_3838	dasN2_069_000G1_concoct_35.fa	Streptococcus agalactiae
N2_069_000G1_scaffold_5939	dasN2_069_000G1_concoct_35.fa	Streptococcus agalactiae
N2_069_000G1_scaffold_5423	dasN2_069_000G1_concoct_35.fa	Streptococcus agalactiae
N2_069_000G1_scaffold_3192	dasN2_069_000G1_concoct_35.fa	Streptococcus agalactiae
N2_069_000G1_scaffold_2806	dasN2_069_000G1_concoct_35.fa	Streptococcus agalactiae
N2_069_000G1_scaffold_3076	dasN2_069_000G1_concoct_35.fa	Streptococcus agalactiae
N2_069_000G1_scaffold_3566	dasN2_069_000G1_concoct_35.fa	Streptococcus agalactiae
N2_069_000G1_scaffold_1834	dasN2_069_000G1_concoct_35.fa	Streptococcus agalactiae
N2_069_000G1_scaffold_4079	dasN2_069_000G1_concoct_35.fa	Streptococcus agalactiae
N2_069_000G1_scaffold_3433	dasN2_069_000G1_concoct_35.fa	Streptococcus agalactiae
N2_069_000G1_scaffold_4169	dasN2_069_000G1_concoct_35.fa	Streptococcus agalactiae
N2_069_000G1_scaffold_1899	dasN2_069_000G1_concoct_35.fa	Streptococcus agalactiae
N2_069_000G1_scaffold_5202	dasN2_069_000G1_concoct_35.fa	Streptococcus agalactiae
N2_069_000G1_scaffold_5185	dasN2_069_000G1_concoct_35.fa	Streptococcus agalactiae
N2_069_000G1_scaffold_4468	dasN2_069_000G1_concoct_35.fa	Streptococcus agalactiae
N2_069_000G1_scaffold_2050	dasN2_069_000G1_concoct_35.fa	Streptococcus agalactiae
N2_069_000G1_scaffold_5385	dasN2_069_000G1_concoct_35.fa	Streptococcus agalactiae
N2_069_000G1_scaffold_2460	dasN2_069_000G1_concoct_35.fa	Streptococcus agalactiae
N2_069_000G1_scaffold_1102	dasN2_069_000G1_concoct_35.fa	Streptococcus agalactiae
N2_069_000G1_scaffold_3979	dasN2_069_000G1_concoct_35.fa	Streptococcus agalactiae
N2_069_000G1_scaffold_4403	dasN2_069_000G1_concoct_35.fa	Streptococcus agalactiae
N2_069_000G1_scaffold_1454	dasN2_069_000G1_concoct_35.fa	Streptococcus agalactiae
N2_069_000G1_scaffold_3386	dasN2_069_000G1_concoct_35.fa	Streptococcus agalactiae
N2_069_000G1_scaffold_3020	dasN2_069_000G1_concoct_35.fa	Streptococcus agalactiae
N2_069_000G1_scaffold_3374	dasN2_069_000G1_concoct_35.fa	Streptococcus agalactiae
N2_069_000G1_scaffold_1489	dasN2_069_000G1_concoct_35.fa	Streptococcus agalactiae
N2_069_000G1_scaffold_3239	dasN2_069_000G1_concoct_35.fa	Streptococcus agalactiae
N2_069_000G1_scaffold_3278	dasN2_069_000G1_concoct_35.fa	Streptococcus agalactiae
N2_069_000G1_scaffold_4162	dasN2_069_000G1_concoct_35.fa	Streptococcus agalactiae
N2_069_000G1_scaffold_2113	dasN2_069_000G1_concoct_35.fa	Streptococcus agalactiae
N2_069_000G1_scaffold_5345	dasN2_069_000G1_concoct_35.fa	Streptococcus agalactiae
N2_069_000G1_scaffold_3260	dasN2_069_000G1_concoct_35.fa	Streptococcus agalactiae
N2_069_000G1_scaffold_1129	dasN2_069_000G1_concoct_35.fa	Streptococcus agalactiae
N2_069_000G1_scaffold_2329	dasN2_069_000G1_concoct_35.fa	Streptococcus agalactiae
N2_069_000G1_scaffold_4689	dasN2_069_000G1_concoct_35.fa	Streptococcus agalactiae
N2_069_000G1_scaffold_2547	dasN2_069_000G1_concoct_35.fa	Streptococcus agalactiae
N2_069_000G1_scaffold_2091	dasN2_069_000G1_concoct_35.fa	Streptococcus agalactiae
N2_069_000G1_scaffold_5421	dasN2_069_000G1_concoct_35.fa	Streptococcus agalactiae
N2_069_000G1_scaffold_3000	dasN2_069_000G1_concoct_35.fa	Streptococcus agalactiae
N2_069_000G1_scaffold_3727	dasN2_069_000G1_concoct_35.fa	Streptococcus agalactiae
N2_069_000G1_scaffold_1998	dasN2_069_000G1_concoct_35.fa	Streptococcus agalactiae
N2_069_000G1_scaffold_4171	dasN2_069_000G1_concoct_35.fa	Streptococcus agalactiae
N2_069_000G1_scaffold_2381	dasN2_069_000G1_concoct_35.fa	Streptococcus agalactiae
N2_069_000G1_scaffold_4534	dasN2_069_000G1_concoct_35.fa	Streptococcus agalactiae
N2_069_000G1_scaffold_5457	dasN2_069_000G1_concoct_35.fa	Streptococcus agalactiae
N2_069_000G1_scaffold_4314	dasN2_069_000G1_concoct_35.fa	Streptococcus agalactiae
N2_069_000G1_scaffold_4058	dasN2_069_000G1_concoct_35.fa	Streptococcus agalactiae
N2_069_000G1_scaffold_2242	dasN2_069_000G1_concoct_35.fa	Streptococcus agalactiae
N2_069_000G1_scaffold_1991	dasN2_069_000G1_concoct_35.fa	Streptococcus agalactiae
N2_069_000G1_scaffold_2644	dasN2_069_000G1_concoct_35.fa	Streptococcus agalactiae
N2_069_000G1_scaffold_1996	dasN2_069_000G1_concoct_35.fa	Streptococcus agalactiae
N2_069_000G1_scaffold_1969	dasN2_069_000G1_concoct_35.fa	Streptococcus agalactiae
N2_069_000G1_scaffold_4633	dasN2_069_000G1_concoct_35.fa	Streptococcus agalactiae
N2_069_000G1_scaffold_3899	dasN2_069_000G1_concoct_35.fa	Streptococcus agalactiae
N2_069_000G1_scaffold_2970	dasN2_069_000G1_concoct_35.fa	Streptococcus agalactiae
N2_069_000G1_scaffold_2877	dasN2_069_000G1_concoct_35.fa	Streptococcus agalactiae
N2_069_000G1_scaffold_4603	dasN2_069_000G1_concoct_35.fa	Streptococcus agalactiae
N2_069_000G1_scaffold_3168	dasN2_069_000G1_concoct_35.fa	Streptococcus agalactiae
N2_069_000G1_scaffold_1985	dasN2_069_000G1_concoct_35.fa	Streptococcus agalactiae
N2_069_000G1_scaffold_1848	dasN2_069_000G1_concoct_35.fa	Streptococcus agalactiae
N2_069_000G1_scaffold_1023	dasN2_069_000G1_concoct_35.fa	Streptococcus agalactiae
N2_069_000G1_scaffold_1412	dasN2_069_000G1_concoct_35.fa	Streptococcus agalactiae
N2_069_000G1_scaffold_5383	dasN2_069_000G1_concoct_35.fa	Streptococcus agalactiae
N2_069_000G1_scaffold_2002	dasN2_069_000G1_concoct_35.fa	Streptococcus agalactiae
N2_069_000G1_scaffold_5343	dasN2_069_000G1_concoct_35.fa	Streptococcus agalactiae
N2_069_000G1_scaffold_5669	dasN2_069_000G1_concoct_35.fa	Streptococcus agalactiae
N2_069_000G1_scaffold_2017	dasN2_069_000G1_concoct_35.fa	Streptococcus agalactiae
N2_069_000G1_scaffold_3453	dasN2_069_000G1_concoct_35.fa	Streptococcus agalactiae
N2_069_000G1_scaffold_2695	dasN2_069_000G1_concoct_35.fa	Streptococcus agalactiae
N2_069_000G1_scaffold_3622	dasN2_069_000G1_concoct_35.fa	Streptococcus agalactiae
N2_069_000G1_scaffold_1665	dasN2_069_000G1_concoct_35.fa	Streptococcus agalactiae
N2_069_000G1_scaffold_5189	dasN2_069_000G1_concoct_35.fa	Streptococcus agalactiae
N2_069_000G1_scaffold_954	dasN2_069_000G1_concoct_35.fa	Streptococcus agalactiae
N2_069_000G1_scaffold_4275	dasN2_069_000G1_concoct_35.fa	Streptococcus agalactiae
N2_069_000G1_scaffold_3760	dasN2_069_000G1_concoct_35.fa	Streptococcus agalactiae
N2_069_000G1_scaffold_3037	dasN2_069_000G1_concoct_35.fa	Streptococcus agalactiae
N2_069_000G1_scaffold_1099	dasN2_069_000G1_concoct_35.fa	Streptococcus agalactiae
N2_069_000G1_scaffold_4069	dasN2_069_000G1_concoct_35.fa	Streptococcus agalactiae
N2_069_000G1_scaffold_1485	dasN2_069_000G1_concoct_35.fa	Streptococcus agalactiae
N2_069_000G1_scaffold_3679	dasN2_069_000G1_concoct_35.fa	Streptococcus agalactiae
N2_069_000G1_scaffold_5995	dasN2_069_000G1_concoct_35.fa	Streptococcus agalactiae
N2_069_000G1_scaffold_3614	dasN2_069_000G1_concoct_35.fa	Streptococcus agalactiae
N2_069_000G1_scaffold_4742	dasN2_069_000G1_concoct_35.fa	Streptococcus agalactiae
N2_069_000G1_scaffold_4268	dasN2_069_000G1_concoct_35.fa	Streptococcus agalactiae
N2_069_000G1_scaffold_4738	dasN2_069_000G1_concoct_35.fa	Streptococcus agalactiae
N2_069_000G1_scaffold_3233	dasN2_069_000G1_concoct_35.fa	Streptococcus agalactiae
N2_069_000G1_scaffold_2671	dasN2_069_000G1_concoct_35.fa	Streptococcus agalactiae
N2_069_000G1_scaffold_2275	dasN2_069_000G1_concoct_35.fa	Streptococcus agalactiae
N2_069_000G1_scaffold_1387	dasN2_069_000G1_concoct_35.fa	Streptococcus agalactiae
N2_069_000G1_scaffold_1792	dasN2_069_000G1_concoct_35.fa	Streptococcus agalactiae
N2_069_000G1_scaffold_3371	dasN2_069_000G1_concoct_35.fa	Streptococcus agalactiae
N2_069_000G1_scaffold_1815	dasN2_069_000G1_concoct_35.fa	Streptococcus agalactiae
N2_069_000G1_scaffold_2006	dasN2_069_000G1_concoct_35.fa	Streptococcus agalactiae
N2_069_000G1_scaffold_3744	dasN2_069_000G1_concoct_35.fa	Streptococcus agalactiae
N2_069_000G1_scaffold_1150	dasN2_069_000G1_concoct_35.fa	Streptococcus agalactiae
N2_069_000G1_scaffold_2934	dasN2_069_000G1_concoct_35.fa	Streptococcus agalactiae
N2_069_000G1_scaffold_2261	dasN2_069_000G1_concoct_35.fa	Streptococcus agalactiae
N2_069_000G1_scaffold_5087	dasN2_069_000G1_concoct_35.fa	Streptococcus agalactiae
N2_069_000G1_scaffold_2963	dasN2_069_000G1_concoct_35.fa	Streptococcus agalactiae
N2_069_000G1_scaffold_2849	dasN2_069_000G1_concoct_35.fa	Streptococcus agalactiae
N2_069_000G1_scaffold_2190	dasN2_069_000G1_concoct_35.fa	Streptococcus agalactiae
N2_069_000G1_scaffold_1463	dasN2_069_000G1_concoct_35.fa	Streptococcus agalactiae
N2_069_000G1_scaffold_1704	dasN2_069_000G1_concoct_35.fa	Streptococcus agalactiae
N2_069_000G1_scaffold_3745	dasN2_069_000G1_concoct_35.fa	Streptococcus agalactiae
N2_069_000G1_scaffold_4829	dasN2_069_000G1_concoct_35.fa	Streptococcus agalactiae
N2_069_000G1_scaffold_3841	dasN2_069_000G1_concoct_35.fa	Streptococcus agalactiae
N2_069_000G1_scaffold_1984	dasN2_069_000G1_concoct_35.fa	Streptococcus agalactiae
N2_069_000G1_scaffold_4831	dasN2_069_000G1_concoct_35.fa	Streptococcus agalactiae
N2_069_000G1_scaffold_4473	dasN2_069_000G1_concoct_35.fa	Streptococcus agalactiae
N2_069_000G1_scaffold_3252	dasN2_069_000G1_concoct_35.fa	Streptococcus agalactiae
N2_069_000G1_scaffold_3435	dasN2_069_000G1_concoct_35.fa	Streptococcus agalactiae
N2_069_000G1_scaffold_2679	dasN2_069_000G1_concoct_35.fa	Streptococcus agalactiae
N2_069_000G1_scaffold_2202	dasN2_069_000G1_concoct_35.fa	Streptococcus agalactiae
N2_069_000G1_scaffold_2181	dasN2_069_000G1_concoct_35.fa	Streptococcus agalactiae
N2_069_000G1_scaffold_5580	dasN2_069_000G1_concoct_35.fa	Streptococcus agalactiae
N2_069_000G1_scaffold_3636	dasN2_069_000G1_concoct_35.fa	Streptococcus agalactiae
N2_069_000G1_scaffold_817	dasN2_069_000G1_concoct_35.fa	Streptococcus agalactiae
N2_069_000G1_scaffold_3387	dasN2_069_000G1_concoct_35.fa	Streptococcus agalactiae
N2_069_000G1_scaffold_4703	dasN2_069_000G1_concoct_35.fa	Streptococcus agalactiae
N2_069_000G1_scaffold_2707	dasN2_069_000G1_concoct_35.fa	Streptococcus agalactiae
N2_069_000G1_scaffold_1145	dasN2_069_000G1_concoct_35.fa	Streptococcus agalactiae
N2_069_000G1_scaffold_3680	dasN2_069_000G1_concoct_35.fa	Streptococcus agalactiae
N2_069_000G1_scaffold_4489	dasN2_069_000G1_concoct_35.fa	Streptococcus agalactiae
N2_069_000G1_scaffold_2436	dasN2_069_000G1_concoct_35.fa	Streptococcus agalactiae
N2_069_000G1_scaffold_4847	dasN2_069_000G1_concoct_35.fa	Streptococcus agalactiae
N2_069_000G1_scaffold_3475	dasN2_069_000G1_concoct_35.fa	Streptococcus agalactiae
N2_069_000G1_scaffold_2342	dasN2_069_000G1_concoct_35.fa	Streptococcus agalactiae
N2_069_000G1_scaffold_1157	dasN2_069_000G1_concoct_35.fa	Streptococcus agalactiae
N2_069_000G1_scaffold_2011	dasN2_069_000G1_concoct_35.fa	Streptococcus agalactiae
N2_069_000G1_scaffold_3282	dasN2_069_000G1_concoct_35.fa	Streptococcus agalactiae
N2_069_000G1_scaffold_2325	dasN2_069_000G1_concoct_35.fa	Streptococcus agalactiae
N2_069_000G1_scaffold_5780	dasN2_069_000G1_concoct_35.fa	Streptococcus agalactiae
N2_069_000G1_scaffold_4264	dasN2_069_000G1_concoct_35.fa	Streptococcus agalactiae
N2_069_000G1_scaffold_2485	dasN2_069_000G1_concoct_35.fa	Streptococcus agalactiae
N2_069_000G1_scaffold_3127	dasN2_069_000G1_concoct_35.fa	Streptococcus agalactiae
N2_069_000G1_scaffold_2466	dasN2_069_000G1_concoct_35.fa	Streptococcus agalactiae
N2_069_000G1_scaffold_3439	dasN2_069_000G1_concoct_35.fa	Streptococcus agalactiae
N2_069_000G1_scaffold_4539	dasN2_069_000G1_concoct_35.fa	Streptococcus agalactiae
N2_069_000G1_scaffold_5142	dasN2_069_000G1_concoct_35.fa	Streptococcus agalactiae
N2_069_000G1_scaffold_3902	dasN2_069_000G1_concoct_35.fa	Streptococcus agalactiae
N2_069_000G1_scaffold_3629	dasN2_069_000G1_concoct_35.fa	Streptococcus agalactiae
N2_069_000G1_scaffold_4755	dasN2_069_000G1_concoct_35.fa	Streptococcus agalactiae
N2_069_000G1_scaffold_3393	dasN2_069_000G1_concoct_35.fa	Streptococcus agalactiae
N2_069_000G1_scaffold_4971	dasN2_069_000G1_concoct_35.fa	Streptococcus agalactiae
N2_069_000G1_scaffold_1696	dasN2_069_000G1_concoct_35.fa	Streptococcus agalactiae
N2_069_000G1_scaffold_1856	dasN2_069_000G1_concoct_35.fa	Streptococcus agalactiae
N2_069_000G1_scaffold_3186	dasN2_069_000G1_concoct_35.fa	Streptococcus agalactiae
N2_069_000G1_scaffold_4781	dasN2_069_000G1_concoct_35.fa	Streptococcus agalactiae
N2_069_000G1_scaffold_3030	dasN2_069_000G1_concoct_35.fa	Streptococcus agalactiae
N2_069_000G1_scaffold_5561	dasN2_069_000G1_concoct_35.fa	Streptococcus agalactiae
N2_069_000G1_scaffold_3035	dasN2_069_000G1_concoct_35.fa	Streptococcus agalactiae
N2_069_000G1_scaffold_3801	dasN2_069_000G1_concoct_35.fa	Streptococcus agalactiae
N2_069_000G1_scaffold_3743	dasN2_069_000G1_concoct_35.fa	Streptococcus agalactiae
N2_069_000G1_scaffold_930	dasN2_069_000G1_concoct_35.fa	Streptococcus agalactiae
N2_069_000G1_scaffold_2058	dasN2_069_000G1_concoct_35.fa	Streptococcus agalactiae
N2_069_000G1_scaffold_5119	dasN2_069_000G1_concoct_35.fa	Streptococcus agalactiae
N2_069_000G1_scaffold_1875	dasN2_069_000G1_concoct_35.fa	Streptococcus agalactiae
N2_069_000G1_scaffold_4367	dasN2_069_000G1_concoct_35.fa	Streptococcus agalactiae
N2_069_000G1_scaffold_4254	dasN2_069_000G1_concoct_35.fa	Streptococcus agalactiae
N2_069_000G1_scaffold_1350	dasN2_069_000G1_concoct_35.fa	Streptococcus agalactiae
N2_069_000G1_scaffold_3739	dasN2_069_000G1_concoct_35.fa	Streptococcus agalactiae
N2_069_000G1_scaffold_3918	dasN2_069_000G1_concoct_35.fa	Streptococcus agalactiae
N2_069_000G1_scaffold_3792	dasN2_069_000G1_concoct_35.fa	Streptococcus agalactiae
N2_069_000G1_scaffold_5021	dasN2_069_000G1_concoct_35.fa	Streptococcus agalactiae
N2_069_000G1_scaffold_5214	dasN2_069_000G1_concoct_35.fa	Streptococcus agalactiae
N2_069_000G1_scaffold_3429	dasN2_069_000G1_concoct_35.fa	Streptococcus agalactiae
N2_069_000G1_scaffold_1731	dasN2_069_000G1_concoct_35.fa	Streptococcus agalactiae
N2_069_000G1_scaffold_4982	dasN2_069_000G1_concoct_35.fa	Streptococcus agalactiae
N2_069_000G1_scaffold_2187	dasN2_069_000G1_concoct_35.fa	Streptococcus agalactiae
N2_069_000G1_scaffold_2072	dasN2_069_000G1_concoct_35.fa	Streptococcus agalactiae
N2_069_000G1_scaffold_2007	dasN2_069_000G1_concoct_35.fa	Streptococcus agalactiae
N2_069_000G1_scaffold_3881	dasN2_069_000G1_concoct_35.fa	Streptococcus agalactiae
N2_069_000G1_scaffold_4826	dasN2_069_000G1_concoct_35.fa	Streptococcus agalactiae
N2_069_000G1_scaffold_3998	dasN2_069_000G1_concoct_35.fa	Streptococcus agalactiae
N2_069_000G1_scaffold_5010	dasN2_069_000G1_concoct_35.fa	Streptococcus agalactiae
N2_069_000G1_scaffold_2489	dasN2_069_000G1_concoct_35.fa	Streptococcus agalactiae
N2_069_000G1_scaffold_3769	dasN2_069_000G1_concoct_35.fa	Streptococcus agalactiae
N2_069_000G1_scaffold_2282	dasN2_069_000G1_concoct_35.fa	Streptococcus agalactiae
N2_069_000G1_scaffold_667	dasN2_069_000G1_concoct_35.fa	Streptococcus agalactiae
N2_069_000G1_scaffold_1502	dasN2_069_000G1_concoct_35.fa	Streptococcus agalactiae
N2_069_000G1_scaffold_5254	dasN2_069_000G1_concoct_35.fa	Streptococcus agalactiae
N2_069_000G1_scaffold_4685	dasN2_069_000G1_concoct_35.fa	Streptococcus agalactiae
N2_069_000G1_scaffold_1871	dasN2_069_000G1_concoct_35.fa	Streptococcus agalactiae
N2_069_000G1_scaffold_3299	dasN2_069_000G1_concoct_35.fa	Streptococcus agalactiae
N2_069_000G1_scaffold_2166	dasN2_069_000G1_concoct_35.fa	Streptococcus agalactiae
N2_069_000G1_scaffold_3065	dasN2_069_000G1_concoct_35.fa	Streptococcus agalactiae
N2_069_000G1_scaffold_5194	dasN2_069_000G1_concoct_35.fa	Streptococcus agalactiae
N2_069_000G1_scaffold_4044	dasN2_069_000G1_concoct_35.fa	Streptococcus agalactiae
N2_069_000G1_scaffold_2482	dasN2_069_000G1_concoct_35.fa	Streptococcus agalactiae
N2_069_000G1_scaffold_5641	dasN2_069_000G1_concoct_35.fa	Streptococcus agalactiae
N2_069_000G1_scaffold_5649	dasN2_069_000G1_concoct_35.fa	Streptococcus agalactiae
N2_069_000G1_scaffold_5772	dasN2_069_000G1_concoct_35.fa	Streptococcus agalactiae
N2_069_000G1_scaffold_3444	dasN2_069_000G1_concoct_35.fa	Streptococcus agalactiae
N2_069_000G1_scaffold_2600	dasN2_069_000G1_concoct_35.fa	Streptococcus agalactiae
N2_069_000G1_scaffold_3301	dasN2_069_000G1_concoct_35.fa	Streptococcus agalactiae
N2_069_000G1_scaffold_4075	dasN2_069_000G1_concoct_35.fa	Streptococcus agalactiae
N2_069_000G1_scaffold_1795	dasN2_069_000G1_concoct_35.fa	Streptococcus agalactiae
N2_069_000G1_scaffold_5808	dasN2_069_000G1_concoct_35.fa	Streptococcus agalactiae
N2_069_000G1_scaffold_5978	dasN2_069_000G1_concoct_35.fa	Streptococcus agalactiae
N2_069_000G1_scaffold_3834	dasN2_069_000G1_concoct_35.fa	Streptococcus agalactiae
N2_069_000G1_scaffold_2347	dasN2_069_000G1_concoct_35.fa	Streptococcus agalactiae
N2_069_000G1_scaffold_3493	dasN2_069_000G1_concoct_35.fa	Streptococcus agalactiae
N2_069_000G1_scaffold_3086	dasN2_069_000G1_concoct_35.fa	Streptococcus agalactiae
N2_069_000G1_scaffold_5815	dasN2_069_000G1_concoct_35.fa	Streptococcus agalactiae
N2_069_000G1_scaffold_2373	dasN2_069_000G1_concoct_35.fa	Streptococcus agalactiae
N2_069_000G1_scaffold_4525	dasN2_069_000G1_concoct_35.fa	Streptococcus agalactiae
N2_069_000G1_scaffold_1486	dasN2_069_000G1_concoct_35.fa	Streptococcus agalactiae
N2_069_000G1_scaffold_4244	dasN2_069_000G1_concoct_35.fa	Streptococcus agalactiae
N2_069_000G1_scaffold_1939	dasN2_069_000G1_concoct_35.fa	Streptococcus agalactiae
N2_069_000G1_scaffold_1561	dasN2_069_000G1_concoct_35.fa	Streptococcus agalactiae
N2_069_000G1_scaffold_2359	dasN2_069_000G1_concoct_35.fa	Streptococcus agalactiae
N2_069_000G1_scaffold_4151	dasN2_069_000G1_concoct_35.fa	Streptococcus agalactiae
N2_069_000G1_scaffold_3050	dasN2_069_000G1_concoct_35.fa	Streptococcus agalactiae
N2_069_000G1_scaffold_5703	dasN2_069_000G1_concoct_35.fa	Streptococcus agalactiae
N2_069_000G1_scaffold_4916	dasN2_069_000G1_concoct_35.fa	Streptococcus agalactiae
N2_069_000G1_scaffold_1643	dasN2_069_000G1_concoct_39.fa	Staphylococcus epidermidis
N2_069_000G1_scaffold_131	dasN2_069_000G1_concoct_39.fa	Staphylococcus epidermidis
N2_069_000G1_scaffold_410	dasN2_069_000G1_concoct_39.fa	Staphylococcus epidermidis
N2_069_000G1_scaffold_204	dasN2_069_000G1_concoct_39.fa	Staphylococcus epidermidis
N2_069_000G1_scaffold_237	dasN2_069_000G1_concoct_39.fa	Staphylococcus epidermidis
N2_069_000G1_scaffold_1941	dasN2_069_000G1_concoct_39.fa	Staphylococcus epidermidis
N2_069_000G1_scaffold_370	dasN2_069_000G1_concoct_39.fa	Staphylococcus epidermidis
N2_069_000G1_scaffold_459	dasN2_069_000G1_concoct_39.fa	Staphylococcus epidermidis
N2_069_000G1_scaffold_357	dasN2_069_000G1_concoct_39.fa	Staphylococcus epidermidis
N2_069_000G1_scaffold_130	dasN2_069_000G1_concoct_39.fa	Staphylococcus epidermidis
N2_069_000G1_scaffold_485	dasN2_069_000G1_concoct_39.fa	Staphylococcus epidermidis
N2_069_000G1_scaffold_226	dasN2_069_000G1_concoct_39.fa	Staphylococcus epidermidis
N2_069_000G1_scaffold_645	dasN2_069_000G1_concoct_39.fa	Staphylococcus epidermidis
N2_069_000G1_scaffold_527	dasN2_069_000G1_concoct_39.fa	Staphylococcus epidermidis
N2_069_000G1_scaffold_702	dasN2_069_000G1_concoct_39.fa	Staphylococcus epidermidis
N2_069_000G1_scaffold_411	dasN2_069_000G1_concoct_39.fa	Staphylococcus epidermidis
N2_069_000G1_scaffold_263	dasN2_069_000G1_concoct_39.fa	Staphylococcus epidermidis
N2_069_000G1_scaffold_221	dasN2_069_000G1_concoct_39.fa	Staphylococcus epidermidis
N2_069_000G1_scaffold_1435	dasN2_069_000G1_concoct_39.fa	Staphylococcus epidermidis
N2_069_000G1_scaffold_98	dasN2_069_000G1_concoct_39.fa	Staphylococcus epidermidis
N2_069_000G1_scaffold_472	dasN2_069_000G1_concoct_39.fa	Staphylococcus epidermidis
N2_069_000G1_scaffold_172	dasN2_069_000G1_concoct_39.fa	Staphylococcus epidermidis
N2_069_000G1_scaffold_1647	dasN2_069_000G1_concoct_39.fa	Staphylococcus epidermidis
N2_069_000G1_scaffold_335	dasN2_069_000G1_concoct_39.fa	Staphylococcus epidermidis
N2_069_000G1_scaffold_518	dasN2_069_000G1_concoct_39.fa	Staphylococcus epidermidis
N2_069_000G1_scaffold_189	dasN2_069_000G1_concoct_39.fa	Staphylococcus epidermidis
N2_069_000G1_scaffold_52	dasN2_069_000G1_concoct_39.fa	Staphylococcus epidermidis
N2_069_000G1_scaffold_242	dasN2_069_000G1_concoct_39.fa	Staphylococcus epidermidis
N2_069_000G1_scaffold_105	dasN2_069_000G1_concoct_39.fa	Staphylococcus epidermidis
N2_069_000G1_scaffold_41	dasN2_069_000G1_concoct_39.fa	Staphylococcus epidermidis
N2_069_000G1_scaffold_238	dasN2_069_000G1_concoct_39.fa	Staphylococcus epidermidis
N2_069_000G1_scaffold_714	dasN2_069_000G1_concoct_39.fa	Staphylococcus epidermidis
N2_069_000G1_scaffold_63	dasN2_069_000G1_concoct_39.fa	Staphylococcus epidermidis
N2_069_000G1_scaffold_5514	dasN2_069_000G1_concoct_39.fa	Staphylococcus epidermidis
N2_069_000G1_scaffold_372	dasN2_069_000G1_concoct_39.fa	Staphylococcus epidermidis
N2_069_000G1_scaffold_618	dasN2_069_000G1_concoct_39.fa	Staphylococcus epidermidis
N2_069_000G1_scaffold_784	dasN2_069_000G1_concoct_39.fa	Staphylococcus epidermidis
N2_069_000G1_scaffold_107	dasN2_069_000G1_concoct_39.fa	Staphylococcus epidermidis
N2_069_000G1_scaffold_1394	dasN2_069_000G1_concoct_39.fa	Staphylococcus epidermidis
N2_069_000G1_scaffold_440	dasN2_069_000G1_concoct_39.fa	Staphylococcus epidermidis
N2_069_000G1_scaffold_641	dasN2_069_000G1_concoct_39.fa	Staphylococcus epidermidis
N2_069_000G1_scaffold_530	dasN2_069_000G1_concoct_39.fa	Staphylococcus epidermidis
N2_069_000G1_scaffold_693	dasN2_069_000G1_concoct_39.fa	Staphylococcus epidermidis
N2_069_000G1_scaffold_368	dasN2_069_000G1_concoct_39.fa	Staphylococcus epidermidis
N2_069_000G1_scaffold_296	dasN2_069_000G1_concoct_39.fa	Staphylococcus epidermidis
N2_069_000G1_scaffold_234	dasN2_069_000G1_concoct_39.fa	Staphylococcus epidermidis
N2_069_000G1_scaffold_317	dasN2_069_000G1_concoct_39.fa	Staphylococcus epidermidis
N2_069_000G1_scaffold_293	dasN2_069_000G1_concoct_39.fa	Staphylococcus epidermidis
N2_069_000G1_scaffold_1633	dasN2_069_000G1_concoct_39.fa	Staphylococcus epidermidis
N2_069_000G1_scaffold_1024	dasN2_069_000G1_concoct_39.fa	Staphylococcus epidermidis
N2_069_000G1_scaffold_1014	dasN2_069_000G1_concoct_39.fa	Staphylococcus epidermidis
N2_069_000G1_scaffold_43	dasN2_069_000G1_concoct_39.fa	Staphylococcus epidermidis
N2_069_000G1_scaffold_197	dasN2_069_000G1_concoct_39.fa	Staphylococcus epidermidis
N2_069_000G1_scaffold_35	dasN2_069_000G1_concoct_39.fa	Staphylococcus epidermidis
N2_069_000G1_scaffold_193	dasN2_069_000G1_concoct_39.fa	Staphylococcus epidermidis
N2_069_000G1_scaffold_337	dasN2_069_000G1_concoct_39.fa	Staphylococcus epidermidis
N2_069_000G1_scaffold_1514	dasN2_069_000G1_concoct_39.fa	Staphylococcus epidermidis
N2_069_000G1_scaffold_573	dasN2_069_000G1_concoct_39.fa	Staphylococcus epidermidis
N2_069_000G1_scaffold_2778	dasN2_069_000G1_concoct_39.fa	Staphylococcus epidermidis
N2_069_000G1_scaffold_3598	dasN2_069_000G1_concoct_39.fa	Staphylococcus epidermidis
N2_069_000G1_scaffold_497	dasN2_069_000G1_concoct_39.fa	Staphylococcus epidermidis
N2_069_000G1_scaffold_229	dasN2_069_000G1_concoct_39.fa	Staphylococcus epidermidis
N2_069_000G1_scaffold_575	dasN2_069_000G1_concoct_39.fa	Staphylococcus epidermidis
N2_069_000G1_scaffold_122	dasN2_069_000G1_concoct_39.fa	Staphylococcus epidermidis
N2_069_000G1_scaffold_271	dasN2_069_000G1_concoct_39.fa	Staphylococcus epidermidis
N2_069_000G1_scaffold_103	dasN2_069_000G1_concoct_39.fa	Staphylococcus epidermidis
N2_069_000G1_scaffold_391	dasN2_069_000G1_concoct_39.fa	Staphylococcus epidermidis
N2_069_000G1_scaffold_152	dasN2_069_000G1_concoct_39.fa	Staphylococcus epidermidis
N2_069_000G1_scaffold_396	dasN2_069_000G1_concoct_39.fa	Staphylococcus epidermidis
N2_069_000G1_scaffold_487	dasN2_069_000G1_concoct_39.fa	Staphylococcus epidermidis
N2_069_000G1_scaffold_321	dasN2_069_000G1_concoct_39.fa	Staphylococcus epidermidis
N2_069_000G1_scaffold_185	dasN2_069_000G1_concoct_39.fa	Staphylococcus epidermidis
N2_069_000G1_scaffold_181	dasN2_069_000G1_concoct_39.fa	Staphylococcus epidermidis
N2_069_000G1_scaffold_264	dasN2_069_000G1_concoct_39.fa	Staphylococcus epidermidis
N2_069_000G1_scaffold_1449	dasN2_069_000G1_concoct_39.fa	Staphylococcus epidermidis
N2_069_000G1_scaffold_458	dasN2_069_000G1_concoct_39.fa	Staphylococcus epidermidis
N2_069_000G1_scaffold_292	dasN2_069_000G1_concoct_39.fa	Staphylococcus epidermidis
N2_069_000G1_scaffold_73	dasN2_069_000G1_concoct_39.fa	Staphylococcus epidermidis
N2_069_000G1_scaffold_560	dasN2_069_000G1_concoct_39.fa	Staphylococcus epidermidis
N2_069_000G1_scaffold_216	dasN2_069_000G1_concoct_39.fa	Staphylococcus epidermidis
N2_069_000G1_scaffold_549	dasN2_069_000G1_concoct_39.fa	Staphylococcus epidermidis
N2_069_000G1_scaffold_198	dasN2_069_000G1_concoct_39.fa	Staphylococcus epidermidis
N2_069_000G1_scaffold_90	dasN2_069_000G1_concoct_39.fa	Staphylococcus epidermidis
N2_069_000G1_scaffold_252	dasN2_069_000G1_concoct_39.fa	Staphylococcus epidermidis
N2_069_000G1_scaffold_265	dasN2_069_000G1_concoct_39.fa	Staphylococcus epidermidis
N2_069_000G1_scaffold_273	dasN2_069_000G1_concoct_39.fa	Staphylococcus epidermidis
N2_069_000G1_scaffold_873	dasN2_069_000G1_concoct_39.fa	Staphylococcus epidermidis
N2_069_000G1_scaffold_1356	dasN2_069_000G1_concoct_39.fa	Staphylococcus epidermidis
N2_069_000G1_scaffold_1739	dasN2_069_000G1_concoct_39.fa	Staphylococcus epidermidis
N2_069_000G1_scaffold_422	dasN2_069_000G1_concoct_39.fa	Staphylococcus epidermidis
N2_069_000G1_scaffold_3324	dasN2_069_000G1_concoct_39.fa	Staphylococcus epidermidis
N2_069_000G1_scaffold_3336	dasN2_069_000G1_concoct_39.fa	Staphylococcus epidermidis
N2_069_000G1_scaffold_466	dasN2_069_000G1_concoct_39.fa	Staphylococcus epidermidis
N2_069_000G1_scaffold_78	dasN2_069_000G1_concoct_39.fa	Staphylococcus epidermidis
N2_069_000G1_scaffold_277	dasN2_069_000G1_concoct_39.fa	Staphylococcus epidermidis
N2_069_000G1_scaffold_2669	dasN2_069_000G1_concoct_39.fa	Staphylococcus epidermidis
N2_069_000G1_scaffold_3965	dasN2_069_000G1_concoct_39.fa	Staphylococcus epidermidis
N2_069_000G1_scaffold_386	dasN2_069_000G1_concoct_39.fa	Staphylococcus epidermidis
N2_069_000G1_scaffold_344	dasN2_069_000G1_concoct_39.fa	Staphylococcus epidermidis
N2_069_000G1_scaffold_205	dasN2_069_000G1_maxbin2.maxbin.013.fasta.fa	Peptoniphilus harei
N2_069_000G1_scaffold_248	dasN2_069_000G1_maxbin2.maxbin.013.fasta.fa	Peptoniphilus harei
N2_069_000G1_scaffold_128	dasN2_069_000G1_maxbin2.maxbin.013.fasta.fa	Peptoniphilus harei
N2_069_000G1_scaffold_37	dasN2_069_000G1_maxbin2.maxbin.013.fasta.fa	Peptoniphilus harei
N2_069_000G1_scaffold_2	dasN2_069_000G1_maxbin2.maxbin.013.fasta.fa	Peptoniphilus harei
N2_069_000G1_scaffold_758	dasN2_069_000G1_maxbin2.maxbin.013.fasta.fa	Peptoniphilus harei
N2_069_000G1_scaffold_401	dasN2_069_000G1_maxbin2.maxbin.013.fasta.fa	Peptoniphilus harei
N2_069_000G1_scaffold_1138	dasN2_069_000G1_maxbin2.maxbin.013.fasta.fa	Peptoniphilus harei
N2_069_000G1_scaffold_269	dasN2_069_000G1_maxbin2.maxbin.013.fasta.fa	Peptoniphilus harei
N2_069_000G1_scaffold_378	dasN2_069_000G1_maxbin2.maxbin.013.fasta.fa	Peptoniphilus harei
N2_069_000G1_scaffold_483	dasN2_069_000G1_maxbin2.maxbin.013.fasta.fa	Peptoniphilus harei
N2_069_000G1_scaffold_81	dasN2_069_000G1_maxbin2.maxbin.013.fasta.fa	Peptoniphilus harei
N2_069_000G1_scaffold_375	dasN2_069_000G1_maxbin2.maxbin.013.fasta.fa	Peptoniphilus harei
N2_069_000G1_scaffold_709	dasN2_069_000G1_maxbin2.maxbin.013.fasta.fa	Peptoniphilus harei
N2_069_000G1_scaffold_4167	dasN2_069_000G1_maxbin2.maxbin.013.fasta.fa	Peptoniphilus harei
N2_069_000G1_scaffold_217	dasN2_069_000G1_maxbin2.maxbin.013.fasta.fa	Peptoniphilus harei
N2_069_000G1_scaffold_508	dasN2_069_000G1_maxbin2.maxbin.013.fasta.fa	Peptoniphilus harei
N2_069_000G1_scaffold_1440	dasN2_069_000G1_maxbin2.maxbin.013.fasta.fa	Peptoniphilus harei
N2_069_000G1_scaffold_582	dasN2_069_000G1_maxbin2.maxbin.013.fasta.fa	Peptoniphilus harei
N2_069_000G1_scaffold_1061	dasN2_069_000G1_maxbin2.maxbin.013.fasta.fa	Peptoniphilus harei
N2_069_000G1_scaffold_477	dasN2_069_000G1_maxbin2.maxbin.013.fasta.fa	Peptoniphilus harei
N2_069_000G1_scaffold_145	dasN2_069_000G1_maxbin2.maxbin.013.fasta.fa	Peptoniphilus harei
N2_069_000G1_scaffold_268	dasN2_069_000G1_maxbin2.maxbin.013.fasta.fa	Peptoniphilus harei
N2_069_000G1_scaffold_1997	dasN2_069_000G1_maxbin2.maxbin.013.fasta.fa	Peptoniphilus harei
N2_069_000G1_scaffold_412	dasN2_069_000G1_maxbin2.maxbin.013.fasta.fa	Peptoniphilus harei
N2_069_000G1_scaffold_1604	dasN2_069_000G1_maxbin2.maxbin.013.fasta.fa	Peptoniphilus harei
N2_069_000G1_scaffold_1617	dasN2_069_000G1_maxbin2.maxbin.013.fasta.fa	Peptoniphilus harei
N2_069_000G1_scaffold_76	dasN2_069_000G1_maxbin2.maxbin.013.fasta.fa	Peptoniphilus harei
N2_069_000G1_scaffold_901	dasN2_069_000G1_maxbin2.maxbin.013.fasta.fa	Peptoniphilus harei
N2_069_000G1_scaffold_973	dasN2_069_000G1_maxbin2.maxbin.013.fasta.fa	Peptoniphilus harei
N2_069_000G1_scaffold_301	dasN2_069_000G1_maxbin2.maxbin.013.fasta.fa	Peptoniphilus harei
N2_069_000G1_scaffold_426	dasN2_069_000G1_maxbin2.maxbin.013.fasta.fa	Peptoniphilus harei
N2_069_000G1_scaffold_787	dasN2_069_000G1_maxbin2.maxbin.013.fasta.fa	Peptoniphilus harei
N2_069_000G1_scaffold_405	dasN2_069_000G1_maxbin2.maxbin.013.fasta.fa	Peptoniphilus harei
N2_069_000G1_scaffold_96	dasN2_069_000G1_maxbin2.maxbin.013.fasta.fa	Peptoniphilus harei
N2_069_000G1_scaffold_1757	dasN2_069_000G1_maxbin2.maxbin.013.fasta.fa	Peptoniphilus harei
N2_069_000G1_scaffold_236	dasN2_069_000G1_maxbin2.maxbin.013.fasta.fa	Peptoniphilus harei
N2_069_000G1_scaffold_539	dasN2_069_000G1_maxbin2.maxbin.013.fasta.fa	Peptoniphilus harei
N2_069_000G1_scaffold_685	dasN2_069_000G1_maxbin2.maxbin.013.fasta.fa	Peptoniphilus harei
N2_069_000G1_scaffold_3548	dasN2_069_000G1_maxbin2.maxbin.013.fasta.fa	Peptoniphilus harei
N2_069_000G1_scaffold_447	dasN2_069_000G1_maxbin2.maxbin.013.fasta.fa	Peptoniphilus harei
N2_069_000G1_scaffold_1277	dasN2_069_000G1_maxbin2.maxbin.013.fasta.fa	Peptoniphilus harei
N2_069_000G1_scaffold_299	dasN2_069_000G1_maxbin2.maxbin.013.fasta.fa	Peptoniphilus harei
N2_069_000G1_scaffold_1929	dasN2_069_000G1_maxbin2.maxbin.013.fasta.fa	Peptoniphilus harei
N2_069_000G1_scaffold_478	dasN2_069_000G1_maxbin2.maxbin.013.fasta.fa	Peptoniphilus harei
N2_069_000G1_scaffold_3430	dasN2_069_000G1_maxbin2.maxbin.013.fasta.fa	Peptoniphilus harei
N2_069_000G1_scaffold_148	dasN2_069_000G1_maxbin2.maxbin.013.fasta.fa	Peptoniphilus harei
N2_069_000G1_scaffold_313	dasN2_069_000G1_maxbin2.maxbin.013.fasta.fa	Peptoniphilus harei
N2_069_000G1_scaffold_1375	dasN2_069_000G1_maxbin2.maxbin.013.fasta.fa	Peptoniphilus harei
N2_069_000G1_scaffold_307	dasN2_069_000G1_maxbin2.maxbin.013.fasta.fa	Peptoniphilus harei
N2_069_000G1_scaffold_232	dasN2_069_000G1_maxbin2.maxbin.013.fasta.fa	Peptoniphilus harei
N2_069_000G1_scaffold_294	dasN2_069_000G1_maxbin2.maxbin.013.fasta.fa	Peptoniphilus harei
N2_069_000G1_scaffold_244	dasN2_069_000G1_maxbin2.maxbin.013.fasta.fa	Peptoniphilus harei
N2_069_000G1_scaffold_1052	dasN2_069_000G1_maxbin2.maxbin.013.fasta.fa	Peptoniphilus harei
N2_069_000G1_scaffold_220	dasN2_069_000G1_maxbin2.maxbin.013.fasta.fa	Peptoniphilus harei
N2_069_000G1_scaffold_247	dasN2_069_000G1_maxbin2.maxbin.013.fasta.fa	Peptoniphilus harei
N2_069_000G1_scaffold_347	dasN2_069_000G1_maxbin2.maxbin.013.fasta.fa	Peptoniphilus harei
N2_069_000G1_scaffold_821	dasN2_069_000G1_maxbin2.maxbin.013.fasta.fa	Peptoniphilus harei
N2_069_000G1_scaffold_187	dasN2_069_000G1_maxbin2.maxbin.013.fasta.fa	Peptoniphilus harei
N2_069_000G1_scaffold_681	dasN2_069_000G1_maxbin2.maxbin.013.fasta.fa	Peptoniphilus harei
N2_069_000G1_scaffold_239	dasN2_069_000G1_maxbin2.maxbin.013.fasta.fa	Peptoniphilus harei
N2_069_000G1_scaffold_88	dasN2_069_000G1_maxbin2.maxbin.013.fasta.fa	Peptoniphilus harei
N2_069_000G1_scaffold_331	dasN2_069_000G1_maxbin2.maxbin.013.fasta.fa	Peptoniphilus harei
N2_069_000G1_scaffold_350	dasN2_069_000G1_maxbin2.maxbin.013.fasta.fa	Peptoniphilus harei
N2_069_000G1_scaffold_580	dasN2_069_000G1_maxbin2.maxbin.013.fasta.fa	Peptoniphilus harei
N2_069_000G1_scaffold_881	dasN2_069_000G1_maxbin2.maxbin.013.fasta.fa	Peptoniphilus harei
N2_069_000G1_scaffold_153	dasN2_069_000G1_maxbin2.maxbin.013.fasta.fa	Peptoniphilus harei
N2_069_000G1_scaffold_75	dasN2_069_000G1_maxbin2.maxbin.013.fasta.fa	Peptoniphilus harei
N2_069_000G1_scaffold_542	dasN2_069_000G1_maxbin2.maxbin.013.fasta.fa	Peptoniphilus harei
N2_069_000G1_scaffold_4753	dasN2_069_000G1_maxbin2.maxbin.013.fasta.fa	Peptoniphilus harei
N2_069_000G1_scaffold_1494	dasN2_069_000G1_maxbin2.maxbin.013.fasta.fa	Peptoniphilus harei
N2_069_000G1_scaffold_283	dasN2_069_000G1_maxbin2.maxbin.013.fasta.fa	Peptoniphilus harei
N2_069_000G1_scaffold_31	dasN2_069_000G1_maxbin2.maxbin.013.fasta.fa	Peptoniphilus harei
69_004_scaffold_1	dasN2_069_017G1_abawaca.2.fasta.fa	Enterobacter cloacae complex sp. 35699
69_004_scaffold_173	dasN2_069_017G1_abawaca.2.fasta.fa	Enterobacter cloacae complex sp. 35699
69_004_scaffold_86	dasN2_069_017G1_abawaca.2.fasta.fa	Enterobacter cloacae complex sp. 35699
69_004_scaffold_573	dasN2_069_017G1_abawaca.2.fasta.fa	Enterobacter cloacae complex sp. 35699
69_004_scaffold_199	dasN2_069_017G1_abawaca.2.fasta.fa	Enterobacter cloacae complex sp. 35699
69_004_scaffold_70	dasN2_069_017G1_abawaca.2.fasta.fa	Enterobacter cloacae complex sp. 35699
69_004_scaffold_304	dasN2_069_017G1_abawaca.2.fasta.fa	Enterobacter cloacae complex sp. 35699
69_004_scaffold_75	dasN2_069_017G1_abawaca.2.fasta.fa	Enterobacter cloacae complex sp. 35699
69_004_scaffold_448	dasN2_069_017G1_abawaca.2.fasta.fa	Enterobacter cloacae complex sp. 35699
69_004_scaffold_544	dasN2_069_017G1_abawaca.2.fasta.fa	Enterobacter cloacae complex sp. 35699
69_004_scaffold_477	dasN2_069_017G1_abawaca.2.fasta.fa	Enterobacter cloacae complex sp. 35699
69_004_scaffold_244	dasN2_069_017G1_abawaca.2.fasta.fa	Enterobacter cloacae complex sp. 35699
69_004_scaffold_518	dasN2_069_017G1_abawaca.2.fasta.fa	Enterobacter cloacae complex sp. 35699
69_004_scaffold_34	dasN2_069_017G1_abawaca.2.fasta.fa	Enterobacter cloacae complex sp. 35699
69_004_scaffold_615	dasN2_069_017G1_abawaca.2.fasta.fa	Enterobacter cloacae complex sp. 35699
69_004_scaffold_66	dasN2_069_017G1_abawaca.2.fasta.fa	Enterobacter cloacae complex sp. 35699
69_004_scaffold_71	dasN2_069_017G1_abawaca.2.fasta.fa	Enterobacter cloacae complex sp. 35699
69_004_scaffold_699	dasN2_069_017G1_abawaca.2.fasta.fa	Enterobacter cloacae complex sp. 35699
69_004_scaffold_145	dasN2_069_017G1_abawaca.2.fasta.fa	Enterobacter cloacae complex sp. 35699
69_004_scaffold_151	dasN2_069_017G1_abawaca.2.fasta.fa	Enterobacter cloacae complex sp. 35699
69_004_scaffold_18	dasN2_069_017G1_abawaca.2.fasta.fa	Enterobacter cloacae complex sp. 35699
69_004_scaffold_28	dasN2_069_017G1_abawaca.2.fasta.fa	Enterobacter cloacae complex sp. 35699
69_004_scaffold_5	dasN2_069_017G1_abawaca.2.fasta.fa	Enterobacter cloacae complex sp. 35699
69_004_scaffold_681	dasN2_069_017G1_abawaca.2.fasta.fa	Enterobacter cloacae complex sp. 35699
69_004_scaffold_2	dasN2_069_017G1_abawaca.2.fasta.fa	Enterobacter cloacae complex sp. 35699
69_004_scaffold_32	dasN2_069_017G1_abawaca.2.fasta.fa	Enterobacter cloacae complex sp. 35699
69_004_scaffold_3	dasN2_069_017G1_abawaca.2.fasta.fa	Enterobacter cloacae complex sp. 35699
69_004_scaffold_331	dasN2_069_017G1_abawaca.2.fasta.fa	Enterobacter cloacae complex sp. 35699
69_004_scaffold_571	dasN2_069_017G1_abawaca.2.fasta.fa	Enterobacter cloacae complex sp. 35699
69_004_scaffold_210	dasN2_069_017G1_abawaca.2.fasta.fa	Enterobacter cloacae complex sp. 35699
69_004_scaffold_25	dasN2_069_017G1_abawaca.2.fasta.fa	Enterobacter cloacae complex sp. 35699
69_004_scaffold_467	dasN2_069_017G1_abawaca.2.fasta.fa	Enterobacter cloacae complex sp. 35699
69_004_scaffold_61	dasN2_069_017G1_abawaca.2.fasta.fa	Enterobacter cloacae complex sp. 35699
69_004_scaffold_565	dasN2_069_017G1_abawaca.2.fasta.fa	Enterobacter cloacae complex sp. 35699
69_004_scaffold_433	dasN2_069_017G1_abawaca.2.fasta.fa	Enterobacter cloacae complex sp. 35699
69_004_scaffold_115	dasN2_069_017G1_abawaca.2.fasta.fa	Enterobacter cloacae complex sp. 35699
69_004_scaffold_202	dasN2_069_017G1_abawaca.2.fasta.fa	Enterobacter cloacae complex sp. 35699
69_004_scaffold_580	dasN2_069_017G1_abawaca.2.fasta.fa	Enterobacter cloacae complex sp. 35699
69_004_scaffold_783	dasN2_069_017G1_abawaca.2.fasta.fa	Enterobacter cloacae complex sp. 35699
69_004_scaffold_251	dasN2_069_017G1_abawaca.2.fasta.fa	Enterobacter cloacae complex sp. 35699
69_004_scaffold_64	dasN2_069_017G1_abawaca.2.fasta.fa	Enterobacter cloacae complex sp. 35699
69_004_scaffold_16	dasN2_069_017G1_abawaca.2.fasta.fa	Enterobacter cloacae complex sp. 35699
69_004_scaffold_390	dasN2_069_017G1_abawaca.2.fasta.fa	Enterobacter cloacae complex sp. 35699
69_004_scaffold_245	dasN2_069_017G1_abawaca.2.fasta.fa	Enterobacter cloacae complex sp. 35699
69_004_scaffold_441	dasN2_069_017G1_abawaca.2.fasta.fa	Enterobacter cloacae complex sp. 35699
69_004_scaffold_20	dasN2_069_017G1_abawaca.2.fasta.fa	Enterobacter cloacae complex sp. 35699
69_004_scaffold_700	dasN2_069_017G1_abawaca.2.fasta.fa	Enterobacter cloacae complex sp. 35699
69_004_scaffold_7	dasN2_069_017G1_abawaca.2.fasta.fa	Enterobacter cloacae complex sp. 35699
69_004_scaffold_521	dasN2_069_017G1_abawaca.2.fasta.fa	Enterobacter cloacae complex sp. 35699
69_004_scaffold_198	dasN2_069_017G1_abawaca.2.fasta.fa	Enterobacter cloacae complex sp. 35699
69_004_scaffold_92	dasN2_069_017G1_abawaca.2.fasta.fa	Enterobacter cloacae complex sp. 35699
69_004_scaffold_295	dasN2_069_017G1_abawaca.2.fasta.fa	Enterobacter cloacae complex sp. 35699
69_004_scaffold_316	dasN2_069_017G1_abawaca.2.fasta.fa	Enterobacter cloacae complex sp. 35699
69_004_scaffold_158	dasN2_069_017G1_abawaca.2.fasta.fa	Enterobacter cloacae complex sp. 35699
69_004_scaffold_457	dasN2_069_017G1_abawaca.2.fasta.fa	Enterobacter cloacae complex sp. 35699
69_004_scaffold_772	dasN2_069_017G1_abawaca.2.fasta.fa	Enterobacter cloacae complex sp. 35699
69_004_scaffold_581	dasN2_069_017G1_abawaca.2.fasta.fa	Enterobacter cloacae complex sp. 35699
69_004_scaffold_6	dasN2_069_017G1_abawaca.2.fasta.fa	Enterobacter cloacae complex sp. 35699
69_004_scaffold_168	dasN2_069_017G1_abawaca.2.fasta.fa	Enterobacter cloacae complex sp. 35699
69_004_scaffold_77	dasN2_069_017G1_abawaca.2.fasta.fa	Enterobacter cloacae complex sp. 35699
69_004_scaffold_170	dasN2_069_017G1_abawaca.2.fasta.fa	Enterobacter cloacae complex sp. 35699
69_004_scaffold_88	dasN2_069_017G1_abawaca.2.fasta.fa	Enterobacter cloacae complex sp. 35699
69_004_scaffold_119	dasN2_069_017G1_abawaca.2.fasta.fa	Enterobacter cloacae complex sp. 35699
69_004_scaffold_480	dasN2_069_017G1_abawaca.2.fasta.fa	Enterobacter cloacae complex sp. 35699
69_004_scaffold_447	dasN2_069_017G1_abawaca.2.fasta.fa	Enterobacter cloacae complex sp. 35699
69_004_scaffold_9	dasN2_069_017G1_abawaca.2.fasta.fa	Enterobacter cloacae complex sp. 35699
69_004_scaffold_76	dasN2_069_017G1_abawaca.2.fasta.fa	Enterobacter cloacae complex sp. 35699
69_004_scaffold_805	dasN2_069_017G1_abawaca.2.fasta.fa	Enterobacter cloacae complex sp. 35699
69_004_scaffold_112	dasN2_069_017G1_abawaca.2.fasta.fa	Enterobacter cloacae complex sp. 35699
69_004_scaffold_24	dasN2_069_017G1_abawaca.2.fasta.fa	Enterobacter cloacae complex sp. 35699
69_004_scaffold_226	dasN2_069_017G1_abawaca.2.fasta.fa	Enterobacter cloacae complex sp. 35699
69_004_scaffold_294	dasN2_069_017G1_abawaca.2.fasta.fa	Enterobacter cloacae complex sp. 35699
69_004_scaffold_589	dasN2_069_017G1_abawaca.2.fasta.fa	Enterobacter cloacae complex sp. 35699
69_004_scaffold_43	dasN2_069_017G1_abawaca.2.fasta.fa	Enterobacter cloacae complex sp. 35699
69_004_scaffold_15	dasN2_069_017G1_abawaca.2.fasta.fa	Enterobacter cloacae complex sp. 35699
69_004_scaffold_12	dasN2_069_017G1_abawaca.2.fasta.fa	Enterobacter cloacae complex sp. 35699
69_004_scaffold_55	dasN2_069_017G1_abawaca.2.fasta.fa	Enterobacter cloacae complex sp. 35699
69_004_scaffold_644	dasN2_069_017G1_abawaca.2.fasta.fa	Enterobacter cloacae complex sp. 35699
69_004_scaffold_416	dasN2_069_017G1_abawaca.2.fasta.fa	Enterobacter cloacae complex sp. 35699
69_004_scaffold_806	dasN2_069_017G1_abawaca.2.fasta.fa	Enterobacter cloacae complex sp. 35699
69_004_scaffold_93	dasN2_069_017G1_abawaca.2.fasta.fa	Enterobacter cloacae complex sp. 35699
69_004_scaffold_432	dasN2_069_017G1_abawaca.2.fasta.fa	Enterobacter cloacae complex sp. 35699
69_004_scaffold_19	dasN2_069_017G1_abawaca.2.fasta.fa	Enterobacter cloacae complex sp. 35699
69_004_scaffold_513	dasN2_069_017G1_abawaca.2.fasta.fa	Enterobacter cloacae complex sp. 35699
69_004_scaffold_22	dasN2_069_017G1_abawaca.2.fasta.fa	Enterobacter cloacae complex sp. 35699
69_004_scaffold_35	dasN2_069_017G1_abawaca.2.fasta.fa	Enterobacter cloacae complex sp. 35699
69_004_scaffold_27	dasN2_069_017G1_abawaca.2.fasta.fa	Enterobacter cloacae complex sp. 35699
69_004_scaffold_116	dasN2_069_017G1_abawaca.2.fasta.fa	Enterobacter cloacae complex sp. 35699
69_004_scaffold_682	dasN2_069_017G1_abawaca.2.fasta.fa	Enterobacter cloacae complex sp. 35699
69_004_scaffold_352	dasN2_069_017G1_abawaca.2.fasta.fa	Enterobacter cloacae complex sp. 35699
69_004_scaffold_45	dasN2_069_017G1_abawaca.2.fasta.fa	Enterobacter cloacae complex sp. 35699
69_004_scaffold_208	dasN2_069_017G1_abawaca.2.fasta.fa	Enterobacter cloacae complex sp. 35699
69_004_scaffold_382	dasN2_069_017G1_abawaca.2.fasta.fa	Enterobacter cloacae complex sp. 35699
69_004_scaffold_0	dasN2_069_017G1_abawaca.2.fasta.fa	Enterobacter cloacae complex sp. 35699
69_004_scaffold_470	dasN2_069_017G1_abawaca.2.fasta.fa	Enterobacter cloacae complex sp. 35699
69_004_scaffold_344	dasN2_069_017G1_abawaca.2.fasta.fa	Enterobacter cloacae complex sp. 35699
69_004_scaffold_738	dasN2_069_017G1_abawaca.2.fasta.fa	Enterobacter cloacae complex sp. 35699
69_004_scaffold_188	dasN2_069_017G1_abawaca.2.fasta.fa	Enterobacter cloacae complex sp. 35699
69_004_scaffold_577	dasN2_069_017G1_abawaca.2.fasta.fa	Enterobacter cloacae complex sp. 35699
69_004_scaffold_177	dasN2_069_017G1_abawaca.2.fasta.fa	Enterobacter cloacae complex sp. 35699
69_004_scaffold_67	dasN2_069_017G1_abawaca.2.fasta.fa	Enterobacter cloacae complex sp. 35699
69_004_scaffold_4	dasN2_069_017G1_abawaca.2.fasta.fa	Enterobacter cloacae complex sp. 35699
69_004_scaffold_29	dasN2_069_017G1_abawaca.2.fasta.fa	Enterobacter cloacae complex sp. 35699
69_004_scaffold_96	dasN2_069_017G1_abawaca.2.fasta.fa	Enterobacter cloacae complex sp. 35699
69_004_scaffold_85	dasN2_069_017G1_abawaca.2.fasta.fa	Enterobacter cloacae complex sp. 35699
69_004_scaffold_600	dasN2_069_017G1_abawaca.2.fasta.fa	Enterobacter cloacae complex sp. 35699
69_004_scaffold_11	dasN2_069_017G1_abawaca.2.fasta.fa	Enterobacter cloacae complex sp. 35699
69_004_scaffold_8	dasN2_069_017G1_abawaca.2.fasta.fa	Enterobacter cloacae complex sp. 35699
69_004_scaffold_232	dasN2_069_017G1_abawaca.2.fasta.fa	Enterobacter cloacae complex sp. 35699
69_004_scaffold_182	dasN2_069_017G1_abawaca.2.fasta.fa	Enterobacter cloacae complex sp. 35699
69_004_scaffold_14	dasN2_069_017G1_abawaca.2.fasta.fa	Enterobacter cloacae complex sp. 35699
69_004_scaffold_178	dasN2_069_017G1_abawaca.2.fasta.fa	Enterobacter cloacae complex sp. 35699
69_004_scaffold_50	dasN2_069_017G1_abawaca.2.fasta.fa	Enterobacter cloacae complex sp. 35699
69_004_scaffold_78	dasN2_069_017G1_abawaca.2.fasta.fa	Enterobacter cloacae complex sp. 35699
69_004_scaffold_46	dasN2_069_017G1_abawaca.2.fasta.fa	Enterobacter cloacae complex sp. 35699
69_004_scaffold_58	dasN2_069_017G1_abawaca.2.fasta.fa	Enterobacter cloacae complex sp. 35699
69_004_scaffold_465	dasN2_069_017G1_abawaca.2.fasta.fa	Enterobacter cloacae complex sp. 35699
69_004_scaffold_478	dasN2_069_017G1_abawaca.2.fasta.fa	Enterobacter cloacae complex sp. 35699
69_004_scaffold_828	dasN2_069_017G1_abawaca.2.fasta.fa	Enterobacter cloacae complex sp. 35699
69_004_scaffold_185	dasN2_069_017G1_abawaca.2.fasta.fa	Enterobacter cloacae complex sp. 35699
69_004_scaffold_827	dasN2_069_017G1_abawaca.2.fasta.fa	Enterobacter cloacae complex sp. 35699
69_004_scaffold_471	dasN2_069_017G1_abawaca.2.fasta.fa	Enterobacter cloacae complex sp. 35699
69_004_scaffold_17	dasN2_069_017G1_abawaca.2.fasta.fa	Enterobacter cloacae complex sp. 35699
69_004_scaffold_317	dasN2_069_017G1_abawaca.2.fasta.fa	Enterobacter cloacae complex sp. 35699
69_008_scaffold_244	dasN2_069_028G1_abawaca.17.fasta.fa	Enterococcus faecalis
69_008_scaffold_296	dasN2_069_028G1_abawaca.17.fasta.fa	Enterococcus faecalis
69_008_scaffold_444	dasN2_069_028G1_abawaca.17.fasta.fa	Enterococcus faecalis
69_008_scaffold_593	dasN2_069_028G1_abawaca.17.fasta.fa	Enterococcus faecalis
69_008_scaffold_324	dasN2_069_028G1_abawaca.17.fasta.fa	Enterococcus faecalis
69_008_scaffold_320	dasN2_069_028G1_abawaca.17.fasta.fa	Enterococcus faecalis
69_008_scaffold_1597	dasN2_069_028G1_abawaca.17.fasta.fa	Enterococcus faecalis
69_008_scaffold_393	dasN2_069_028G1_abawaca.17.fasta.fa	Enterococcus faecalis
69_008_scaffold_410	dasN2_069_028G1_abawaca.17.fasta.fa	Enterococcus faecalis
69_008_scaffold_1027	dasN2_069_028G1_abawaca.17.fasta.fa	Enterococcus faecalis
69_008_scaffold_785	dasN2_069_028G1_abawaca.17.fasta.fa	Enterococcus faecalis
69_008_scaffold_769	dasN2_069_028G1_abawaca.17.fasta.fa	Enterococcus faecalis
69_008_scaffold_388	dasN2_069_028G1_abawaca.17.fasta.fa	Enterococcus faecalis
69_008_scaffold_263	dasN2_069_028G1_abawaca.17.fasta.fa	Enterococcus faecalis
69_008_scaffold_428	dasN2_069_028G1_abawaca.17.fasta.fa	Enterococcus faecalis
69_008_scaffold_486	dasN2_069_028G1_abawaca.17.fasta.fa	Enterococcus faecalis
69_008_scaffold_655	dasN2_069_028G1_abawaca.17.fasta.fa	Enterococcus faecalis
69_008_scaffold_1254	dasN2_069_028G1_abawaca.17.fasta.fa	Enterococcus faecalis
69_008_scaffold_371	dasN2_069_028G1_abawaca.17.fasta.fa	Enterococcus faecalis
69_008_scaffold_239	dasN2_069_028G1_abawaca.17.fasta.fa	Enterococcus faecalis
69_008_scaffold_618	dasN2_069_028G1_abawaca.17.fasta.fa	Enterococcus faecalis
69_008_scaffold_387	dasN2_069_028G1_abawaca.17.fasta.fa	Enterococcus faecalis
69_008_scaffold_822	dasN2_069_028G1_abawaca.17.fasta.fa	Enterococcus faecalis
69_008_scaffold_334	dasN2_069_028G1_abawaca.17.fasta.fa	Enterococcus faecalis
69_008_scaffold_725	dasN2_069_028G1_abawaca.17.fasta.fa	Enterococcus faecalis
69_008_scaffold_117	dasN2_069_028G1_abawaca.17.fasta.fa	Enterococcus faecalis
69_008_scaffold_125	dasN2_069_028G1_abawaca.17.fasta.fa	Enterococcus faecalis
69_008_scaffold_553	dasN2_069_028G1_abawaca.17.fasta.fa	Enterococcus faecalis
69_008_scaffold_603	dasN2_069_028G1_abawaca.17.fasta.fa	Enterococcus faecalis
69_008_scaffold_203	dasN2_069_028G1_abawaca.17.fasta.fa	Enterococcus faecalis
69_008_scaffold_498	dasN2_069_028G1_abawaca.17.fasta.fa	Enterococcus faecalis
69_008_scaffold_450	dasN2_069_028G1_abawaca.17.fasta.fa	Enterococcus faecalis
69_008_scaffold_300	dasN2_069_028G1_abawaca.17.fasta.fa	Enterococcus faecalis
69_008_scaffold_2051	dasN2_069_028G1_abawaca.17.fasta.fa	Enterococcus faecalis
69_008_scaffold_663	dasN2_069_028G1_abawaca.17.fasta.fa	Enterococcus faecalis
69_008_scaffold_311	dasN2_069_028G1_abawaca.17.fasta.fa	Enterococcus faecalis
69_008_scaffold_402	dasN2_069_028G1_abawaca.17.fasta.fa	Enterococcus faecalis
69_008_scaffold_1175	dasN2_069_028G1_abawaca.17.fasta.fa	Enterococcus faecalis
69_008_scaffold_130	dasN2_069_028G1_abawaca.17.fasta.fa	Enterococcus faecalis
69_008_scaffold_361	dasN2_069_028G1_abawaca.17.fasta.fa	Enterococcus faecalis
69_008_scaffold_614	dasN2_069_028G1_abawaca.17.fasta.fa	Enterococcus faecalis
69_008_scaffold_335	dasN2_069_028G1_abawaca.17.fasta.fa	Enterococcus faecalis
69_008_scaffold_126	dasN2_069_028G1_abawaca.17.fasta.fa	Enterococcus faecalis
69_008_scaffold_412	dasN2_069_028G1_abawaca.17.fasta.fa	Enterococcus faecalis
69_008_scaffold_307	dasN2_069_028G1_abawaca.17.fasta.fa	Enterococcus faecalis
69_008_scaffold_863	dasN2_069_028G1_abawaca.17.fasta.fa	Enterococcus faecalis
69_008_scaffold_442	dasN2_069_028G1_abawaca.17.fasta.fa	Enterococcus faecalis
69_008_scaffold_345	dasN2_069_028G1_abawaca.17.fasta.fa	Enterococcus faecalis
69_008_scaffold_176	dasN2_069_028G1_abawaca.17.fasta.fa	Enterococcus faecalis
69_008_scaffold_358	dasN2_069_028G1_abawaca.17.fasta.fa	Enterococcus faecalis
69_008_scaffold_440	dasN2_069_028G1_abawaca.17.fasta.fa	Enterococcus faecalis
69_008_scaffold_522	dasN2_069_028G1_abawaca.17.fasta.fa	Enterococcus faecalis
69_008_scaffold_484	dasN2_069_028G1_abawaca.17.fasta.fa	Enterococcus faecalis
69_008_scaffold_199	dasN2_069_028G1_abawaca.17.fasta.fa	Enterococcus faecalis
69_008_scaffold_229	dasN2_069_028G1_abawaca.17.fasta.fa	Enterococcus faecalis
69_008_scaffold_782	dasN2_069_028G1_abawaca.17.fasta.fa	Enterococcus faecalis
69_008_scaffold_981	dasN2_069_028G1_abawaca.17.fasta.fa	Enterococcus faecalis
69_008_scaffold_1149	dasN2_069_028G1_abawaca.17.fasta.fa	Enterococcus faecalis
69_008_scaffold_1866	dasN2_069_028G1_abawaca.17.fasta.fa	Enterococcus faecalis
69_008_scaffold_209	dasN2_069_028G1_abawaca.17.fasta.fa	Enterococcus faecalis
69_008_scaffold_1658	dasN2_069_028G1_abawaca.17.fasta.fa	Enterococcus faecalis
69_008_scaffold_1168	dasN2_069_028G1_abawaca.17.fasta.fa	Enterococcus faecalis
69_008_scaffold_1285	dasN2_069_028G1_abawaca.17.fasta.fa	Enterococcus faecalis
69_008_scaffold_658	dasN2_069_028G1_abawaca.17.fasta.fa	Enterococcus faecalis
69_008_scaffold_978	dasN2_069_028G1_abawaca.17.fasta.fa	Enterococcus faecalis
69_008_scaffold_140	dasN2_069_028G1_abawaca.17.fasta.fa	Enterococcus faecalis
69_008_scaffold_1121	dasN2_069_028G1_abawaca.17.fasta.fa	Enterococcus faecalis
69_008_scaffold_713	dasN2_069_028G1_abawaca.17.fasta.fa	Enterococcus faecalis
69_008_scaffold_669	dasN2_069_028G1_abawaca.17.fasta.fa	Enterococcus faecalis
69_008_scaffold_541	dasN2_069_028G1_abawaca.17.fasta.fa	Enterococcus faecalis
69_008_scaffold_317	dasN2_069_028G1_abawaca.17.fasta.fa	Enterococcus faecalis
69_008_scaffold_248	dasN2_069_028G1_abawaca.17.fasta.fa	Enterococcus faecalis
69_008_scaffold_275	dasN2_069_028G1_abawaca.17.fasta.fa	Enterococcus faecalis
69_008_scaffold_628	dasN2_069_028G1_abawaca.17.fasta.fa	Enterococcus faecalis
69_008_scaffold_210	dasN2_069_028G1_abawaca.17.fasta.fa	Enterococcus faecalis
69_008_scaffold_1146	dasN2_069_028G1_abawaca.17.fasta.fa	Enterococcus faecalis
69_008_scaffold_430	dasN2_069_028G1_abawaca.17.fasta.fa	Enterococcus faecalis
69_008_scaffold_836	dasN2_069_028G1_abawaca.17.fasta.fa	Enterococcus faecalis
69_008_scaffold_1321	dasN2_069_028G1_abawaca.17.fasta.fa	Enterococcus faecalis
69_008_scaffold_529	dasN2_069_028G1_abawaca.17.fasta.fa	Enterococcus faecalis
69_008_scaffold_177	dasN2_069_028G1_abawaca.17.fasta.fa	Enterococcus faecalis
69_008_scaffold_266	dasN2_069_028G1_abawaca.17.fasta.fa	Enterococcus faecalis
69_008_scaffold_731	dasN2_069_028G1_abawaca.17.fasta.fa	Enterococcus faecalis
69_008_scaffold_493	dasN2_069_028G1_abawaca.17.fasta.fa	Enterococcus faecalis
69_008_scaffold_1179	dasN2_069_028G1_abawaca.17.fasta.fa	Enterococcus faecalis
69_008_scaffold_1185	dasN2_069_028G1_abawaca.17.fasta.fa	Enterococcus faecalis
69_008_scaffold_862	dasN2_069_028G1_abawaca.17.fasta.fa	Enterococcus faecalis
69_008_scaffold_533	dasN2_069_028G1_abawaca.17.fasta.fa	Enterococcus faecalis
69_008_scaffold_922	dasN2_069_028G1_abawaca.17.fasta.fa	Enterococcus faecalis
69_008_scaffold_675	dasN2_069_028G1_abawaca.17.fasta.fa	Enterococcus faecalis
69_008_scaffold_1540	dasN2_069_028G1_abawaca.17.fasta.fa	Enterococcus faecalis
69_008_scaffold_1089	dasN2_069_028G1_abawaca.17.fasta.fa	Enterococcus faecalis
69_008_scaffold_341	dasN2_069_028G1_abawaca.17.fasta.fa	Enterococcus faecalis
69_008_scaffold_233	dasN2_069_028G1_abawaca.17.fasta.fa	Enterococcus faecalis
69_008_scaffold_389	dasN2_069_028G1_abawaca.17.fasta.fa	Enterococcus faecalis
69_008_scaffold_705	dasN2_069_028G1_abawaca.17.fasta.fa	Enterococcus faecalis
69_008_scaffold_893	dasN2_069_028G1_abawaca.17.fasta.fa	Enterococcus faecalis
69_008_scaffold_1008	dasN2_069_028G1_abawaca.17.fasta.fa	Enterococcus faecalis
69_008_scaffold_422	dasN2_069_028G1_abawaca.17.fasta.fa	Enterococcus faecalis
69_008_scaffold_495	dasN2_069_028G1_abawaca.17.fasta.fa	Enterococcus faecalis
69_008_scaffold_331	dasN2_069_028G1_abawaca.17.fasta.fa	Enterococcus faecalis
69_008_scaffold_274	dasN2_069_028G1_abawaca.17.fasta.fa	Enterococcus faecalis
69_008_scaffold_1026	dasN2_069_028G1_abawaca.17.fasta.fa	Enterococcus faecalis
69_008_scaffold_808	dasN2_069_028G1_abawaca.17.fasta.fa	Enterococcus faecalis
69_008_scaffold_610	dasN2_069_028G1_abawaca.17.fasta.fa	Enterococcus faecalis
69_008_scaffold_604	dasN2_069_028G1_abawaca.17.fasta.fa	Enterococcus faecalis
69_008_scaffold_539	dasN2_069_028G1_abawaca.17.fasta.fa	Enterococcus faecalis
69_008_scaffold_990	dasN2_069_028G1_abawaca.17.fasta.fa	Enterococcus faecalis
69_008_scaffold_780	dasN2_069_028G1_abawaca.17.fasta.fa	Enterococcus faecalis
69_008_scaffold_238	dasN2_069_028G1_abawaca.17.fasta.fa	Enterococcus faecalis
69_008_scaffold_741	dasN2_069_028G1_abawaca.17.fasta.fa	Enterococcus faecalis
69_008_scaffold_258	dasN2_069_028G1_abawaca.17.fasta.fa	Enterococcus faecalis
69_008_scaffold_163	dasN2_069_028G1_abawaca.17.fasta.fa	Enterococcus faecalis
69_008_scaffold_206	dasN2_069_028G1_abawaca.17.fasta.fa	Enterococcus faecalis
69_008_scaffold_742	dasN2_069_028G1_abawaca.17.fasta.fa	Enterococcus faecalis
69_008_scaffold_406	dasN2_069_028G1_abawaca.17.fasta.fa	Enterococcus faecalis
69_008_scaffold_270	dasN2_069_028G1_abawaca.17.fasta.fa	Enterococcus faecalis
69_008_scaffold_348	dasN2_069_028G1_abawaca.17.fasta.fa	Enterococcus faecalis
69_008_scaffold_1007	dasN2_069_028G1_abawaca.17.fasta.fa	Enterococcus faecalis
69_008_scaffold_718	dasN2_069_028G1_abawaca.17.fasta.fa	Enterococcus faecalis
69_008_scaffold_636	dasN2_069_028G1_abawaca.17.fasta.fa	Enterococcus faecalis
69_008_scaffold_809	dasN2_069_028G1_abawaca.17.fasta.fa	Enterococcus faecalis
69_008_scaffold_338	dasN2_069_028G1_abawaca.17.fasta.fa	Enterococcus faecalis
69_008_scaffold_480	dasN2_069_028G1_abawaca.17.fasta.fa	Enterococcus faecalis
69_008_scaffold_1520	dasN2_069_028G1_abawaca.17.fasta.fa	Enterococcus faecalis
69_008_scaffold_608	dasN2_069_028G1_abawaca.17.fasta.fa	Enterococcus faecalis
69_008_scaffold_902	dasN2_069_028G1_abawaca.17.fasta.fa	Enterococcus faecalis
69_008_scaffold_419	dasN2_069_028G1_abawaca.17.fasta.fa	Enterococcus faecalis
69_008_scaffold_793	dasN2_069_028G1_abawaca.17.fasta.fa	Enterococcus faecalis
69_008_scaffold_905	dasN2_069_028G1_abawaca.17.fasta.fa	Enterococcus faecalis
69_008_scaffold_405	dasN2_069_028G1_abawaca.17.fasta.fa	Enterococcus faecalis
69_008_scaffold_434	dasN2_069_028G1_abawaca.17.fasta.fa	Enterococcus faecalis
69_008_scaffold_1058	dasN2_069_028G1_abawaca.17.fasta.fa	Enterococcus faecalis
69_008_scaffold_804	dasN2_069_028G1_abawaca.17.fasta.fa	Enterococcus faecalis
69_008_scaffold_502	dasN2_069_028G1_abawaca.17.fasta.fa	Enterococcus faecalis
69_008_scaffold_639	dasN2_069_028G1_abawaca.17.fasta.fa	Enterococcus faecalis
69_008_scaffold_384	dasN2_069_028G1_abawaca.17.fasta.fa	Enterococcus faecalis
69_008_scaffold_2041	dasN2_069_028G1_abawaca.17.fasta.fa	Enterococcus faecalis
69_008_scaffold_925	dasN2_069_028G1_abawaca.17.fasta.fa	Enterococcus faecalis
69_008_scaffold_605	dasN2_069_028G1_abawaca.17.fasta.fa	Enterococcus faecalis
69_008_scaffold_488	dasN2_069_028G1_abawaca.17.fasta.fa	Enterococcus faecalis
69_008_scaffold_411	dasN2_069_028G1_abawaca.17.fasta.fa	Enterococcus faecalis
69_008_scaffold_620	dasN2_069_028G1_abawaca.17.fasta.fa	Enterococcus faecalis
69_008_scaffold_303	dasN2_069_028G1_abawaca.17.fasta.fa	Enterococcus faecalis
69_008_scaffold_949	dasN2_069_028G1_abawaca.17.fasta.fa	Enterococcus faecalis
69_008_scaffold_474	dasN2_069_028G1_abawaca.17.fasta.fa	Enterococcus faecalis
69_008_scaffold_254	dasN2_069_028G1_abawaca.17.fasta.fa	Enterococcus faecalis
69_008_scaffold_668	dasN2_069_028G1_abawaca.17.fasta.fa	Enterococcus faecalis
69_008_scaffold_714	dasN2_069_028G1_abawaca.17.fasta.fa	Enterococcus faecalis
69_008_scaffold_728	dasN2_069_028G1_abawaca.17.fasta.fa	Enterococcus faecalis
69_008_scaffold_511	dasN2_069_028G1_abawaca.17.fasta.fa	Enterococcus faecalis
69_008_scaffold_1486	dasN2_069_028G1_abawaca.17.fasta.fa	Enterococcus faecalis
69_008_scaffold_503	dasN2_069_028G1_abawaca.17.fasta.fa	Enterococcus faecalis
69_008_scaffold_185	dasN2_069_028G1_abawaca.17.fasta.fa	Enterococcus faecalis
69_008_scaffold_1682	dasN2_069_028G1_abawaca.17.fasta.fa	Enterococcus faecalis
69_008_scaffold_850	dasN2_069_028G1_abawaca.17.fasta.fa	Enterococcus faecalis
69_008_scaffold_409	dasN2_069_028G1_abawaca.17.fasta.fa	Enterococcus faecalis
69_008_scaffold_217	dasN2_069_028G1_abawaca.17.fasta.fa	Enterococcus faecalis
69_008_scaffold_285	dasN2_069_028G1_abawaca.17.fasta.fa	Enterococcus faecalis
69_008_scaffold_316	dasN2_069_028G1_abawaca.17.fasta.fa	Enterococcus faecalis
69_008_scaffold_346	dasN2_069_028G1_abawaca.17.fasta.fa	Enterococcus faecalis
69_008_scaffold_1560	dasN2_069_028G1_abawaca.17.fasta.fa	Enterococcus faecalis
69_008_scaffold_1516	dasN2_069_028G1_abawaca.17.fasta.fa	Enterococcus faecalis
69_008_scaffold_439	dasN2_069_028G1_abawaca.17.fasta.fa	Enterococcus faecalis
69_008_scaffold_327	dasN2_069_028G1_abawaca.17.fasta.fa	Enterococcus faecalis
69_008_scaffold_648	dasN2_069_028G1_abawaca.17.fasta.fa	Enterococcus faecalis
69_008_scaffold_585	dasN2_069_028G1_abawaca.17.fasta.fa	Enterococcus faecalis
69_008_scaffold_587	dasN2_069_028G1_abawaca.17.fasta.fa	Enterococcus faecalis
69_008_scaffold_736	dasN2_069_028G1_abawaca.17.fasta.fa	Enterococcus faecalis
69_008_scaffold_368	dasN2_069_028G1_abawaca.17.fasta.fa	Enterococcus faecalis
69_008_scaffold_772	dasN2_069_028G1_abawaca.17.fasta.fa	Enterococcus faecalis
69_008_scaffold_641	dasN2_069_028G1_abawaca.17.fasta.fa	Enterococcus faecalis
69_008_scaffold_912	dasN2_069_028G1_abawaca.17.fasta.fa	Enterococcus faecalis
69_008_scaffold_194	dasN2_069_028G1_abawaca.17.fasta.fa	Enterococcus faecalis
69_008_scaffold_756	dasN2_069_028G1_abawaca.17.fasta.fa	Enterococcus faecalis
69_008_scaffold_882	dasN2_069_028G1_abawaca.17.fasta.fa	Enterococcus faecalis
69_008_scaffold_370	dasN2_069_028G1_abawaca.17.fasta.fa	Enterococcus faecalis
69_008_scaffold_683	dasN2_069_028G1_abawaca.17.fasta.fa	Enterococcus faecalis
69_008_scaffold_754	dasN2_069_028G1_abawaca.17.fasta.fa	Enterococcus faecalis
69_008_scaffold_1671	dasN2_069_028G1_abawaca.17.fasta.fa	Enterococcus faecalis
69_008_scaffold_763	dasN2_069_028G1_abawaca.17.fasta.fa	Enterococcus faecalis
69_008_scaffold_653	dasN2_069_028G1_abawaca.17.fasta.fa	Enterococcus faecalis
69_008_scaffold_518	dasN2_069_028G1_abawaca.17.fasta.fa	Enterococcus faecalis
69_008_scaffold_626	dasN2_069_028G1_abawaca.17.fasta.fa	Enterococcus faecalis
69_008_scaffold_869	dasN2_069_028G1_abawaca.17.fasta.fa	Enterococcus faecalis
69_008_scaffold_674	dasN2_069_028G1_abawaca.17.fasta.fa	Enterococcus faecalis
69_008_scaffold_612	dasN2_069_028G1_abawaca.17.fasta.fa	Enterococcus faecalis
69_008_scaffold_659	dasN2_069_028G1_abawaca.17.fasta.fa	Enterococcus faecalis
69_008_scaffold_635	dasN2_069_028G1_abawaca.17.fasta.fa	Enterococcus faecalis
69_008_scaffold_671	dasN2_069_028G1_abawaca.17.fasta.fa	Enterococcus faecalis
69_008_scaffold_1694	dasN2_069_028G1_abawaca.17.fasta.fa	Enterococcus faecalis
69_008_scaffold_213	dasN2_069_028G1_abawaca.17.fasta.fa	Enterococcus faecalis
69_008_scaffold_292	dasN2_069_028G1_abawaca.17.fasta.fa	Enterococcus faecalis
69_008_scaffold_997	dasN2_069_028G1_abawaca.17.fasta.fa	Enterococcus faecalis
69_008_scaffold_1203	dasN2_069_028G1_abawaca.17.fasta.fa	Enterococcus faecalis
69_008_scaffold_168	dasN2_069_028G1_abawaca.17.fasta.fa	Enterococcus faecalis
69_008_scaffold_190	dasN2_069_028G1_abawaca.17.fasta.fa	Enterococcus faecalis
69_008_scaffold_1020	dasN2_069_028G1_abawaca.17.fasta.fa	Enterococcus faecalis
69_008_scaffold_418	dasN2_069_028G1_abawaca.17.fasta.fa	Enterococcus faecalis
69_008_scaffold_550	dasN2_069_028G1_abawaca.17.fasta.fa	Enterococcus faecalis
69_008_scaffold_588	dasN2_069_028G1_abawaca.17.fasta.fa	Enterococcus faecalis
69_008_scaffold_352	dasN2_069_028G1_abawaca.17.fasta.fa	Enterococcus faecalis
69_008_scaffold_172	dasN2_069_028G1_abawaca.17.fasta.fa	Enterococcus faecalis
69_008_scaffold_567	dasN2_069_028G1_abawaca.17.fasta.fa	Enterococcus faecalis
69_008_scaffold_642	dasN2_069_028G1_abawaca.17.fasta.fa	Enterococcus faecalis
69_008_scaffold_385	dasN2_069_028G1_abawaca.17.fasta.fa	Enterococcus faecalis
69_008_scaffold_1581	dasN2_069_028G1_abawaca.17.fasta.fa	Enterococcus faecalis
69_008_scaffold_137	dasN2_069_028G1_abawaca.17.fasta.fa	Enterococcus faecalis
69_008_scaffold_1920	dasN2_069_028G1_abawaca.17.fasta.fa	Enterococcus faecalis
69_008_scaffold_1216	dasN2_069_028G1_abawaca.17.fasta.fa	Enterococcus faecalis
69_008_scaffold_243	dasN2_069_028G1_abawaca.17.fasta.fa	Enterococcus faecalis
69_008_scaffold_451	dasN2_069_028G1_abawaca.17.fasta.fa	Enterococcus faecalis
69_008_scaffold_690	dasN2_069_028G1_abawaca.17.fasta.fa	Enterococcus faecalis
69_008_scaffold_696	dasN2_069_028G1_abawaca.17.fasta.fa	Enterococcus faecalis
69_008_scaffold_500	dasN2_069_028G1_abawaca.17.fasta.fa	Enterococcus faecalis
69_008_scaffold_466	dasN2_069_028G1_abawaca.17.fasta.fa	Enterococcus faecalis
69_008_scaffold_461	dasN2_069_028G1_abawaca.17.fasta.fa	Enterococcus faecalis
69_008_scaffold_459	dasN2_069_028G1_abawaca.17.fasta.fa	Enterococcus faecalis
69_008_scaffold_906	dasN2_069_028G1_abawaca.17.fasta.fa	Enterococcus faecalis
69_008_scaffold_680	dasN2_069_028G1_abawaca.17.fasta.fa	Enterococcus faecalis
69_008_scaffold_551	dasN2_069_028G1_abawaca.17.fasta.fa	Enterococcus faecalis
69_008_scaffold_259	dasN2_069_028G1_abawaca.17.fasta.fa	Enterococcus faecalis
69_008_scaffold_832	dasN2_069_028G1_abawaca.17.fasta.fa	Enterococcus faecalis
69_008_scaffold_398	dasN2_069_028G1_abawaca.17.fasta.fa	Enterococcus faecalis
69_008_scaffold_288	dasN2_069_028G1_abawaca.17.fasta.fa	Enterococcus faecalis
69_008_scaffold_349	dasN2_069_028G1_abawaca.17.fasta.fa	Enterococcus faecalis
69_008_scaffold_1162	dasN2_069_028G1_abawaca.17.fasta.fa	Enterococcus faecalis
69_008_scaffold_572	dasN2_069_028G1_abawaca.17.fasta.fa	Enterococcus faecalis
69_008_scaffold_476	dasN2_069_028G1_abawaca.17.fasta.fa	Enterococcus faecalis
69_008_scaffold_1153	dasN2_069_028G1_abawaca.17.fasta.fa	Enterococcus faecalis
69_008_scaffold_580	dasN2_069_028G1_abawaca.17.fasta.fa	Enterococcus faecalis
69_008_scaffold_293	dasN2_069_028G1_abawaca.17.fasta.fa	Enterococcus faecalis
69_008_scaffold_247	dasN2_069_028G1_abawaca.17.fasta.fa	Enterococcus faecalis
69_008_scaffold_198	dasN2_069_028G1_abawaca.17.fasta.fa	Enterococcus faecalis
69_008_scaffold_509	dasN2_069_028G1_abawaca.17.fasta.fa	Enterococcus faecalis
69_008_scaffold_1567	dasN2_069_028G1_abawaca.17.fasta.fa	Enterococcus faecalis
69_008_scaffold_481	dasN2_069_028G1_abawaca.17.fasta.fa	Enterococcus faecalis
69_008_scaffold_441	dasN2_069_028G1_abawaca.17.fasta.fa	Enterococcus faecalis
69_008_scaffold_548	dasN2_069_028G1_abawaca.17.fasta.fa	Enterococcus faecalis
69_008_scaffold_535	dasN2_069_028G1_abawaca.17.fasta.fa	Enterococcus faecalis
69_008_scaffold_1241	dasN2_069_028G1_abawaca.17.fasta.fa	Enterococcus faecalis
69_008_scaffold_817	dasN2_069_028G1_abawaca.17.fasta.fa	Enterococcus faecalis
69_008_scaffold_369	dasN2_069_028G1_abawaca.17.fasta.fa	Enterococcus faecalis
69_008_scaffold_448	dasN2_069_028G1_abawaca.17.fasta.fa	Enterococcus faecalis
69_008_scaffold_645	dasN2_069_028G1_abawaca.17.fasta.fa	Enterococcus faecalis
69_008_scaffold_794	dasN2_069_028G1_abawaca.17.fasta.fa	Enterococcus faecalis
69_008_scaffold_936	dasN2_069_028G1_abawaca.17.fasta.fa	Enterococcus faecalis
69_008_scaffold_497	dasN2_069_028G1_abawaca.17.fasta.fa	Enterococcus faecalis
69_008_scaffold_170	dasN2_069_028G1_abawaca.17.fasta.fa	Enterococcus faecalis
69_008_scaffold_277	dasN2_069_028G1_abawaca.17.fasta.fa	Enterococcus faecalis
69_008_scaffold_575	dasN2_069_028G1_abawaca.17.fasta.fa	Enterococcus faecalis
69_008_scaffold_339	dasN2_069_028G1_abawaca.17.fasta.fa	Enterococcus faecalis
69_008_scaffold_510	dasN2_069_028G1_abawaca.17.fasta.fa	Enterococcus faecalis
69_008_scaffold_253	dasN2_069_028G1_abawaca.17.fasta.fa	Enterococcus faecalis
69_008_scaffold_471	dasN2_069_028G1_abawaca.17.fasta.fa	Enterococcus faecalis
69_008_scaffold_558	dasN2_069_028G1_abawaca.17.fasta.fa	Enterococcus faecalis
69_008_scaffold_1915	dasN2_069_028G1_abawaca.17.fasta.fa	Enterococcus faecalis
69_008_scaffold_407	dasN2_069_028G1_abawaca.17.fasta.fa	Enterococcus faecalis
69_008_scaffold_597	dasN2_069_028G1_abawaca.17.fasta.fa	Enterococcus faecalis
69_008_scaffold_1437	dasN2_069_028G1_abawaca.17.fasta.fa	Enterococcus faecalis
69_008_scaffold_78	dasN2_069_028G1_abawaca.17.fasta.fa	Enterococcus faecalis
69_008_scaffold_284	dasN2_069_028G1_abawaca.17.fasta.fa	Enterococcus faecalis
69_008_scaffold_355	dasN2_069_028G1_abawaca.17.fasta.fa	Enterococcus faecalis
69_008_scaffold_489	dasN2_069_028G1_abawaca.17.fasta.fa	Enterococcus faecalis
69_008_scaffold_178	dasN2_069_028G1_abawaca.17.fasta.fa	Enterococcus faecalis
69_008_scaffold_737	dasN2_069_028G1_abawaca.17.fasta.fa	Enterococcus faecalis
69_008_scaffold_977	dasN2_069_028G1_abawaca.17.fasta.fa	Enterococcus faecalis
69_008_scaffold_309	dasN2_069_028G1_abawaca.17.fasta.fa	Enterococcus faecalis
69_008_scaffold_323	dasN2_069_028G1_abawaca.17.fasta.fa	Enterococcus faecalis
69_008_scaffold_452	dasN2_069_028G1_abawaca.17.fasta.fa	Enterococcus faecalis
69_008_scaffold_1124	dasN2_069_028G1_abawaca.17.fasta.fa	Enterococcus faecalis
69_008_scaffold_528	dasN2_069_028G1_abawaca.17.fasta.fa	Enterococcus faecalis
69_008_scaffold_378	dasN2_069_028G1_abawaca.17.fasta.fa	Enterococcus faecalis
69_008_scaffold_446	dasN2_069_028G1_abawaca.17.fasta.fa	Enterococcus faecalis
69_008_scaffold_182	dasN2_069_028G1_abawaca.17.fasta.fa	Enterococcus faecalis
69_008_scaffold_530	dasN2_069_028G1_abawaca.17.fasta.fa	Enterococcus faecalis
69_008_scaffold_301	dasN2_069_028G1_abawaca.17.fasta.fa	Enterococcus faecalis
69_008_scaffold_376	dasN2_069_028G1_abawaca.17.fasta.fa	Enterococcus faecalis
69_008_scaffold_1831	dasN2_069_028G1_abawaca.17.fasta.fa	Enterococcus faecalis
69_008_scaffold_787	dasN2_069_028G1_abawaca.17.fasta.fa	Enterococcus faecalis
69_008_scaffold_1699	dasN2_069_028G1_abawaca.17.fasta.fa	Enterococcus faecalis
69_008_scaffold_652	dasN2_069_028G1_abawaca.17.fasta.fa	Enterococcus faecalis
69_008_scaffold_679	dasN2_069_028G1_abawaca.17.fasta.fa	Enterococcus faecalis
69_008_scaffold_142	dasN2_069_028G1_abawaca.17.fasta.fa	Enterococcus faecalis
69_008_scaffold_1620	dasN2_069_028G1_abawaca.17.fasta.fa	Enterococcus faecalis
69_008_scaffold_1823	dasN2_069_028G1_abawaca.17.fasta.fa	Enterococcus faecalis
69_008_scaffold_379	dasN2_069_028G1_abawaca.6.fasta.fa	Escherichia coli
69_008_scaffold_1344	dasN2_069_028G1_abawaca.6.fasta.fa	Escherichia coli
69_008_scaffold_708	dasN2_069_028G1_abawaca.6.fasta.fa	Escherichia coli
69_008_scaffold_1987	dasN2_069_028G1_abawaca.6.fasta.fa	Escherichia coli
69_008_scaffold_1463	dasN2_069_028G1_abawaca.6.fasta.fa	Escherichia coli
69_008_scaffold_120	dasN2_069_028G1_abawaca.6.fasta.fa	Escherichia coli
69_008_scaffold_3577	dasN2_069_028G1_abawaca.6.fasta.fa	Escherichia coli
69_008_scaffold_1451	dasN2_069_028G1_abawaca.6.fasta.fa	Escherichia coli
69_008_scaffold_53	dasN2_069_028G1_abawaca.6.fasta.fa	Escherichia coli
69_008_scaffold_1923	dasN2_069_028G1_abawaca.6.fasta.fa	Escherichia coli
69_008_scaffold_92	dasN2_069_028G1_abawaca.6.fasta.fa	Escherichia coli
69_008_scaffold_138	dasN2_069_028G1_abawaca.6.fasta.fa	Escherichia coli
69_008_scaffold_702	dasN2_069_028G1_abawaca.6.fasta.fa	Escherichia coli
69_008_scaffold_536	dasN2_069_028G1_abawaca.6.fasta.fa	Escherichia coli
69_008_scaffold_589	dasN2_069_028G1_abawaca.6.fasta.fa	Escherichia coli
69_008_scaffold_102	dasN2_069_028G1_abawaca.6.fasta.fa	Escherichia coli
69_008_scaffold_230	dasN2_069_028G1_abawaca.6.fasta.fa	Escherichia coli
69_008_scaffold_24	dasN2_069_028G1_abawaca.6.fasta.fa	Escherichia coli
69_008_scaffold_350	dasN2_069_028G1_abawaca.6.fasta.fa	Escherichia coli
69_008_scaffold_148	dasN2_069_028G1_abawaca.6.fasta.fa	Escherichia coli
69_008_scaffold_640	dasN2_069_028G1_abawaca.6.fasta.fa	Escherichia coli
69_008_scaffold_1228	dasN2_069_028G1_abawaca.6.fasta.fa	Escherichia coli
69_008_scaffold_1117	dasN2_069_028G1_abawaca.6.fasta.fa	Escherichia coli
69_008_scaffold_1967	dasN2_069_028G1_abawaca.6.fasta.fa	Escherichia coli
69_008_scaffold_396	dasN2_069_028G1_abawaca.6.fasta.fa	Escherichia coli
69_008_scaffold_1186	dasN2_069_028G1_abawaca.6.fasta.fa	Escherichia coli
69_008_scaffold_1909	dasN2_069_028G1_abawaca.6.fasta.fa	Escherichia coli
69_008_scaffold_28	dasN2_069_028G1_abawaca.6.fasta.fa	Escherichia coli
69_008_scaffold_134	dasN2_069_028G1_abawaca.6.fasta.fa	Escherichia coli
69_008_scaffold_643	dasN2_069_028G1_abawaca.6.fasta.fa	Escherichia coli
69_008_scaffold_283	dasN2_069_028G1_abawaca.6.fasta.fa	Escherichia coli
69_008_scaffold_6	dasN2_069_028G1_abawaca.6.fasta.fa	Escherichia coli
69_008_scaffold_1595	dasN2_069_028G1_abawaca.6.fasta.fa	Escherichia coli
69_008_scaffold_881	dasN2_069_028G1_abawaca.6.fasta.fa	Escherichia coli
69_008_scaffold_124	dasN2_069_028G1_abawaca.6.fasta.fa	Escherichia coli
69_008_scaffold_1118	dasN2_069_028G1_abawaca.6.fasta.fa	Escherichia coli
69_008_scaffold_109	dasN2_069_028G1_abawaca.6.fasta.fa	Escherichia coli
69_008_scaffold_67	dasN2_069_028G1_abawaca.6.fasta.fa	Escherichia coli
69_008_scaffold_1359	dasN2_069_028G1_abawaca.6.fasta.fa	Escherichia coli
69_008_scaffold_779	dasN2_069_028G1_abawaca.6.fasta.fa	Escherichia coli
69_008_scaffold_1826	dasN2_069_028G1_abawaca.6.fasta.fa	Escherichia coli
69_008_scaffold_625	dasN2_069_028G1_abawaca.6.fasta.fa	Escherichia coli
69_008_scaffold_421	dasN2_069_028G1_abawaca.6.fasta.fa	Escherichia coli
69_008_scaffold_251	dasN2_069_028G1_abawaca.6.fasta.fa	Escherichia coli
69_008_scaffold_664	dasN2_069_028G1_abawaca.6.fasta.fa	Escherichia coli
69_008_scaffold_1868	dasN2_069_028G1_abawaca.6.fasta.fa	Escherichia coli
69_008_scaffold_1418	dasN2_069_028G1_abawaca.6.fasta.fa	Escherichia coli
69_008_scaffold_225	dasN2_069_028G1_abawaca.6.fasta.fa	Escherichia coli
69_008_scaffold_318	dasN2_069_028G1_abawaca.6.fasta.fa	Escherichia coli
69_008_scaffold_1272	dasN2_069_028G1_abawaca.6.fasta.fa	Escherichia coli
69_008_scaffold_644	dasN2_069_028G1_abawaca.6.fasta.fa	Escherichia coli
69_008_scaffold_1253	dasN2_069_028G1_abawaca.6.fasta.fa	Escherichia coli
69_008_scaffold_2594	dasN2_069_028G1_abawaca.6.fasta.fa	Escherichia coli
69_008_scaffold_48	dasN2_069_028G1_abawaca.6.fasta.fa	Escherichia coli
69_008_scaffold_781	dasN2_069_028G1_abawaca.6.fasta.fa	Escherichia coli
69_008_scaffold_269	dasN2_069_028G1_abawaca.6.fasta.fa	Escherichia coli
69_008_scaffold_374	dasN2_069_028G1_abawaca.6.fasta.fa	Escherichia coli
69_008_scaffold_49	dasN2_069_028G1_abawaca.6.fasta.fa	Escherichia coli
69_008_scaffold_193	dasN2_069_028G1_abawaca.6.fasta.fa	Escherichia coli
69_008_scaffold_1393	dasN2_069_028G1_abawaca.6.fasta.fa	Escherichia coli
69_008_scaffold_1949	dasN2_069_028G1_abawaca.6.fasta.fa	Escherichia coli
69_008_scaffold_1350	dasN2_069_028G1_abawaca.6.fasta.fa	Escherichia coli
69_008_scaffold_147	dasN2_069_028G1_abawaca.6.fasta.fa	Escherichia coli
69_008_scaffold_18	dasN2_069_028G1_abawaca.6.fasta.fa	Escherichia coli
69_008_scaffold_47	dasN2_069_028G1_abawaca.6.fasta.fa	Escherichia coli
69_008_scaffold_491	dasN2_069_028G1_abawaca.6.fasta.fa	Escherichia coli
69_008_scaffold_183	dasN2_069_028G1_abawaca.6.fasta.fa	Escherichia coli
69_008_scaffold_499	dasN2_069_028G1_abawaca.6.fasta.fa	Escherichia coli
69_008_scaffold_82	dasN2_069_028G1_abawaca.6.fasta.fa	Escherichia coli
69_008_scaffold_678	dasN2_069_028G1_abawaca.6.fasta.fa	Escherichia coli
69_008_scaffold_607	dasN2_069_028G1_abawaca.6.fasta.fa	Escherichia coli
69_008_scaffold_646	dasN2_069_028G1_abawaca.6.fasta.fa	Escherichia coli
69_008_scaffold_54	dasN2_069_028G1_abawaca.6.fasta.fa	Escherichia coli
69_008_scaffold_464	dasN2_069_028G1_abawaca.6.fasta.fa	Escherichia coli
69_008_scaffold_672	dasN2_069_028G1_abawaca.6.fasta.fa	Escherichia coli
69_008_scaffold_362	dasN2_069_028G1_abawaca.6.fasta.fa	Escherichia coli
69_008_scaffold_2030	dasN2_069_028G1_abawaca.6.fasta.fa	Escherichia coli
69_008_scaffold_1	dasN2_069_028G1_abawaca.6.fasta.fa	Escherichia coli
69_008_scaffold_245	dasN2_069_028G1_abawaca.6.fasta.fa	Escherichia coli
69_008_scaffold_1200	dasN2_069_028G1_abawaca.6.fasta.fa	Escherichia coli
69_008_scaffold_786	dasN2_069_028G1_abawaca.6.fasta.fa	Escherichia coli
69_008_scaffold_955	dasN2_069_028G1_abawaca.6.fasta.fa	Escherichia coli
69_008_scaffold_34	dasN2_069_028G1_abawaca.6.fasta.fa	Escherichia coli
69_008_scaffold_504	dasN2_069_028G1_abawaca.6.fasta.fa	Escherichia coli
69_008_scaffold_174	dasN2_069_028G1_abawaca.6.fasta.fa	Escherichia coli
69_008_scaffold_525	dasN2_069_028G1_abawaca.6.fasta.fa	Escherichia coli
69_008_scaffold_72	dasN2_069_028G1_abawaca.6.fasta.fa	Escherichia coli
69_008_scaffold_927	dasN2_069_028G1_abawaca.6.fasta.fa	Escherichia coli
69_008_scaffold_1199	dasN2_069_028G1_abawaca.6.fasta.fa	Escherichia coli
69_008_scaffold_557	dasN2_069_028G1_abawaca.6.fasta.fa	Escherichia coli
69_008_scaffold_414	dasN2_069_028G1_abawaca.6.fasta.fa	Escherichia coli
69_008_scaffold_8	dasN2_069_028G1_abawaca.6.fasta.fa	Escherichia coli
69_008_scaffold_828	dasN2_069_028G1_abawaca.6.fasta.fa	Escherichia coli
69_008_scaffold_1251	dasN2_069_028G1_abawaca.6.fasta.fa	Escherichia coli
69_008_scaffold_19	dasN2_069_028G1_abawaca.6.fasta.fa	Escherichia coli
69_008_scaffold_1249	dasN2_069_028G1_abawaca.6.fasta.fa	Escherichia coli
69_008_scaffold_14	dasN2_069_028G1_abawaca.6.fasta.fa	Escherichia coli
69_008_scaffold_838	dasN2_069_028G1_abawaca.6.fasta.fa	Escherichia coli
69_008_scaffold_99	dasN2_069_028G1_abawaca.6.fasta.fa	Escherichia coli
69_008_scaffold_16	dasN2_069_028G1_abawaca.6.fasta.fa	Escherichia coli
69_008_scaffold_372	dasN2_069_028G1_abawaca.6.fasta.fa	Escherichia coli
69_008_scaffold_844	dasN2_069_028G1_abawaca.6.fasta.fa	Escherichia coli
69_008_scaffold_114	dasN2_069_028G1_abawaca.6.fasta.fa	Escherichia coli
69_008_scaffold_967	dasN2_069_028G1_abawaca.6.fasta.fa	Escherichia coli
69_008_scaffold_2934	dasN2_069_028G1_abawaca.6.fasta.fa	Escherichia coli
69_008_scaffold_686	dasN2_069_028G1_abawaca.6.fasta.fa	Escherichia coli
69_008_scaffold_1711	dasN2_069_028G1_abawaca.6.fasta.fa	Escherichia coli
69_008_scaffold_149	dasN2_069_028G1_abawaca.6.fasta.fa	Escherichia coli
69_008_scaffold_752	dasN2_069_028G1_abawaca.6.fasta.fa	Escherichia coli
69_008_scaffold_71	dasN2_069_028G1_abawaca.6.fasta.fa	Escherichia coli
69_008_scaffold_344	dasN2_069_028G1_abawaca.6.fasta.fa	Escherichia coli
69_008_scaffold_70	dasN2_069_028G1_abawaca.6.fasta.fa	Escherichia coli
69_008_scaffold_214	dasN2_069_028G1_abawaca.6.fasta.fa	Escherichia coli
69_008_scaffold_1402	dasN2_069_028G1_abawaca.6.fasta.fa	Escherichia coli
69_008_scaffold_1123	dasN2_069_028G1_abawaca.6.fasta.fa	Escherichia coli
69_008_scaffold_958	dasN2_069_028G1_abawaca.6.fasta.fa	Escherichia coli
69_008_scaffold_735	dasN2_069_028G1_abawaca.6.fasta.fa	Escherichia coli
69_008_scaffold_1133	dasN2_069_028G1_abawaca.6.fasta.fa	Escherichia coli
69_008_scaffold_1342	dasN2_069_028G1_abawaca.6.fasta.fa	Escherichia coli
69_008_scaffold_10	dasN2_069_028G1_abawaca.6.fasta.fa	Escherichia coli
69_008_scaffold_95	dasN2_069_028G1_abawaca.6.fasta.fa	Escherichia coli
69_008_scaffold_745	dasN2_069_028G1_abawaca.6.fasta.fa	Escherichia coli
69_008_scaffold_479	dasN2_069_028G1_abawaca.6.fasta.fa	Escherichia coli
69_008_scaffold_35	dasN2_069_028G1_abawaca.6.fasta.fa	Escherichia coli
69_008_scaffold_426	dasN2_069_028G1_abawaca.6.fasta.fa	Escherichia coli
69_008_scaffold_1174	dasN2_069_028G1_abawaca.6.fasta.fa	Escherichia coli
69_008_scaffold_308	dasN2_069_028G1_abawaca.6.fasta.fa	Escherichia coli
69_008_scaffold_56	dasN2_069_028G1_abawaca.6.fasta.fa	Escherichia coli
69_008_scaffold_146	dasN2_069_028G1_abawaca.6.fasta.fa	Escherichia coli
69_008_scaffold_116	dasN2_069_028G1_abawaca.6.fasta.fa	Escherichia coli
69_008_scaffold_39	dasN2_069_028G1_abawaca.6.fasta.fa	Escherichia coli
69_008_scaffold_127	dasN2_069_028G1_abawaca.6.fasta.fa	Escherichia coli
69_008_scaffold_261	dasN2_069_028G1_abawaca.6.fasta.fa	Escherichia coli
69_008_scaffold_76	dasN2_069_028G1_abawaca.6.fasta.fa	Escherichia coli
69_008_scaffold_755	dasN2_069_028G1_abawaca.6.fasta.fa	Escherichia coli
69_008_scaffold_390	dasN2_069_028G1_abawaca.6.fasta.fa	Escherichia coli
69_008_scaffold_951	dasN2_069_028G1_abawaca.6.fasta.fa	Escherichia coli
69_008_scaffold_104	dasN2_069_028G1_abawaca.6.fasta.fa	Escherichia coli
69_008_scaffold_400	dasN2_069_028G1_abawaca.6.fasta.fa	Escherichia coli
69_008_scaffold_1659	dasN2_069_028G1_abawaca.6.fasta.fa	Escherichia coli
69_008_scaffold_141	dasN2_069_028G1_abawaca.6.fasta.fa	Escherichia coli
69_008_scaffold_61	dasN2_069_028G1_abawaca.6.fasta.fa	Escherichia coli
69_008_scaffold_571	dasN2_069_028G1_abawaca.6.fasta.fa	Escherichia coli
69_008_scaffold_38	dasN2_069_028G1_abawaca.6.fasta.fa	Escherichia coli
69_008_scaffold_43	dasN2_069_028G1_abawaca.6.fasta.fa	Escherichia coli
69_008_scaffold_236	dasN2_069_028G1_abawaca.6.fasta.fa	Escherichia coli
69_008_scaffold_673	dasN2_069_028G1_abawaca.6.fasta.fa	Escherichia coli
69_008_scaffold_1101	dasN2_069_028G1_concoct_7.fa	Finegoldia magna
69_008_scaffold_74	dasN2_069_028G1_concoct_7.fa	Finegoldia magna
69_008_scaffold_241	dasN2_069_028G1_concoct_7.fa	Finegoldia magna
69_008_scaffold_600	dasN2_069_028G1_concoct_7.fa	Finegoldia magna
69_008_scaffold_69	dasN2_069_028G1_concoct_7.fa	Finegoldia magna
69_008_scaffold_1705	dasN2_069_028G1_concoct_7.fa	Finegoldia magna
69_008_scaffold_364	dasN2_069_028G1_concoct_7.fa	Finegoldia magna
69_008_scaffold_560	dasN2_069_028G1_concoct_7.fa	Finegoldia magna
69_008_scaffold_513	dasN2_069_028G1_concoct_7.fa	Finegoldia magna
69_008_scaffold_798	dasN2_069_028G1_concoct_7.fa	Finegoldia magna
69_008_scaffold_1257	dasN2_069_028G1_concoct_7.fa	Finegoldia magna
69_008_scaffold_1109	dasN2_069_028G1_concoct_7.fa	Finegoldia magna
69_008_scaffold_1880	dasN2_069_028G1_concoct_7.fa	Finegoldia magna
69_008_scaffold_1138	dasN2_069_028G1_concoct_7.fa	Finegoldia magna
69_008_scaffold_1680	dasN2_069_028G1_concoct_7.fa	Finegoldia magna
69_008_scaffold_1756	dasN2_069_028G1_concoct_7.fa	Finegoldia magna
69_008_scaffold_505	dasN2_069_028G1_concoct_7.fa	Finegoldia magna
69_008_scaffold_774	dasN2_069_028G1_concoct_7.fa	Finegoldia magna
69_008_scaffold_1651	dasN2_069_028G1_concoct_7.fa	Finegoldia magna
69_008_scaffold_1071	dasN2_069_028G1_concoct_7.fa	Finegoldia magna
69_008_scaffold_155	dasN2_069_028G1_concoct_7.fa	Finegoldia magna
69_008_scaffold_578	dasN2_069_028G1_concoct_7.fa	Finegoldia magna
69_008_scaffold_181	dasN2_069_028G1_concoct_7.fa	Finegoldia magna
69_008_scaffold_169	dasN2_069_028G1_concoct_7.fa	Finegoldia magna
69_008_scaffold_413	dasN2_069_028G1_concoct_7.fa	Finegoldia magna
69_008_scaffold_1360	dasN2_069_028G1_concoct_7.fa	Finegoldia magna
69_008_scaffold_542	dasN2_069_028G1_concoct_7.fa	Finegoldia magna
69_008_scaffold_1760	dasN2_069_028G1_concoct_7.fa	Finegoldia magna
69_008_scaffold_1023	dasN2_069_028G1_concoct_7.fa	Finegoldia magna
69_008_scaffold_279	dasN2_069_028G1_concoct_7.fa	Finegoldia magna
69_008_scaffold_816	dasN2_069_028G1_concoct_7.fa	Finegoldia magna
69_008_scaffold_689	dasN2_069_028G1_concoct_7.fa	Finegoldia magna
69_008_scaffold_517	dasN2_069_028G1_concoct_7.fa	Finegoldia magna
69_008_scaffold_860	dasN2_069_028G1_concoct_7.fa	Finegoldia magna
69_008_scaffold_1192	dasN2_069_028G1_concoct_7.fa	Finegoldia magna
69_008_scaffold_357	dasN2_069_028G1_concoct_7.fa	Finegoldia magna
69_008_scaffold_761	dasN2_069_028G1_concoct_7.fa	Finegoldia magna
69_008_scaffold_257	dasN2_069_028G1_concoct_7.fa	Finegoldia magna
69_008_scaffold_590	dasN2_069_028G1_concoct_7.fa	Finegoldia magna
69_008_scaffold_94	dasN2_069_028G1_concoct_7.fa	Finegoldia magna
69_008_scaffold_1859	dasN2_069_028G1_concoct_7.fa	Finegoldia magna
69_008_scaffold_326	dasN2_069_028G1_concoct_7.fa	Finegoldia magna
69_008_scaffold_267	dasN2_069_028G1_concoct_7.fa	Finegoldia magna
69_008_scaffold_264	dasN2_069_028G1_concoct_7.fa	Finegoldia magna
69_008_scaffold_660	dasN2_069_028G1_concoct_7.fa	Finegoldia magna
69_008_scaffold_829	dasN2_069_028G1_concoct_7.fa	Finegoldia magna
69_008_scaffold_1210	dasN2_069_028G1_concoct_7.fa	Finegoldia magna
69_008_scaffold_96	dasN2_069_028G1_concoct_7.fa	Finegoldia magna
69_008_scaffold_351	dasN2_069_028G1_concoct_7.fa	Finegoldia magna
69_008_scaffold_2067	dasN2_069_028G1_concoct_7.fa	Finegoldia magna
69_008_scaffold_246	dasN2_069_028G1_concoct_7.fa	Finegoldia magna
69_008_scaffold_700	dasN2_069_028G1_concoct_7.fa	Finegoldia magna
69_008_scaffold_606	dasN2_069_028G1_concoct_7.fa	Finegoldia magna
69_008_scaffold_647	dasN2_069_028G1_concoct_7.fa	Finegoldia magna
69_008_scaffold_375	dasN2_069_028G1_concoct_7.fa	Finegoldia magna
69_008_scaffold_534	dasN2_069_028G1_concoct_7.fa	Finegoldia magna
69_008_scaffold_1195	dasN2_069_028G1_concoct_7.fa	Finegoldia magna
69_008_scaffold_687	dasN2_069_028G1_concoct_7.fa	Finegoldia magna
69_008_scaffold_561	dasN2_069_028G1_concoct_7.fa	Finegoldia magna
69_008_scaffold_666	dasN2_069_028G1_concoct_7.fa	Finegoldia magna
69_008_scaffold_425	dasN2_069_028G1_concoct_7.fa	Finegoldia magna
69_008_scaffold_228	dasN2_069_028G1_concoct_7.fa	Finegoldia magna
69_008_scaffold_337	dasN2_069_028G1_concoct_7.fa	Finegoldia magna
69_008_scaffold_721	dasN2_069_028G1_concoct_7.fa	Finegoldia magna
69_008_scaffold_1548	dasN2_069_028G1_concoct_7.fa	Finegoldia magna
69_008_scaffold_783	dasN2_069_028G1_concoct_7.fa	Finegoldia magna
69_008_scaffold_909	dasN2_069_028G1_concoct_7.fa	Finegoldia magna
69_008_scaffold_447	dasN2_069_028G1_concoct_7.fa	Finegoldia magna
69_008_scaffold_356	dasN2_069_028G1_concoct_7.fa	Finegoldia magna
69_008_scaffold_131	dasN2_069_028G1_concoct_7.fa	Finegoldia magna
69_008_scaffold_85	dasN2_069_028G1_concoct_7.fa	Finegoldia magna
69_008_scaffold_559	dasN2_069_028G1_concoct_7.fa	Finegoldia magna
69_008_scaffold_373	dasN2_069_028G1_concoct_7.fa	Finegoldia magna
69_008_scaffold_328	dasN2_069_028G1_concoct_7.fa	Finegoldia magna
69_008_scaffold_512	dasN2_069_028G1_concoct_7.fa	Finegoldia magna
69_008_scaffold_467	dasN2_069_028G1_concoct_7.fa	Finegoldia magna
69_008_scaffold_1239	dasN2_069_028G1_concoct_7.fa	Finegoldia magna
69_008_scaffold_287	dasN2_069_028G1_concoct_7.fa	Finegoldia magna
69_008_scaffold_2065	dasN2_069_028G1_concoct_7.fa	Finegoldia magna
69_008_scaffold_843	dasN2_069_028G1_concoct_7.fa	Finegoldia magna
69_008_scaffold_791	dasN2_069_028G1_concoct_7.fa	Finegoldia magna
69_008_scaffold_81	dasN2_069_028G1_concoct_7.fa	Finegoldia magna
69_008_scaffold_354	dasN2_069_028G1_concoct_7.fa	Finegoldia magna
69_008_scaffold_483	dasN2_069_028G1_concoct_7.fa	Finegoldia magna
69_008_scaffold_299	dasN2_069_028G1_concoct_7.fa	Finegoldia magna
69_008_scaffold_501	dasN2_069_028G1_concoct_7.fa	Finegoldia magna
69_008_scaffold_933	dasN2_069_028G1_concoct_7.fa	Finegoldia magna
69_008_scaffold_101	dasN2_069_028G1_concoct_7.fa	Finegoldia magna
69_008_scaffold_698	dasN2_069_028G1_concoct_7.fa	Finegoldia magna
69_008_scaffold_297	dasN2_069_028G1_concoct_7.fa	Finegoldia magna
69_008_scaffold_103	dasN2_069_028G1_concoct_7.fa	Finegoldia magna
69_008_scaffold_105	dasN2_069_028G1_concoct_7.fa	Finegoldia magna
69_008_scaffold_1001	dasN2_069_028G1_concoct_7.fa	Finegoldia magna
69_008_scaffold_59	dasN2_069_028G1_concoct_7.fa	Finegoldia magna
69_008_scaffold_987	dasN2_069_028G1_concoct_7.fa	Finegoldia magna
69_008_scaffold_681	dasN2_069_028G1_concoct_7.fa	Finegoldia magna
69_008_scaffold_165	dasN2_069_028G1_concoct_7.fa	Finegoldia magna
69_008_scaffold_173	dasN2_069_028G1_concoct_7.fa	Finegoldia magna
69_008_scaffold_166	dasN2_069_028G1_concoct_7.fa	Finegoldia magna
69_008_scaffold_415	dasN2_069_028G1_concoct_7.fa	Finegoldia magna
69_008_scaffold_312	dasN2_069_028G1_concoct_7.fa	Finegoldia magna
69_008_scaffold_195	dasN2_069_028G1_concoct_7.fa	Finegoldia magna
69_008_scaffold_1397	dasN2_069_028G1_concoct_7.fa	Finegoldia magna
69_008_scaffold_1080	dasN2_069_028G1_concoct_7.fa	Finegoldia magna
69_008_scaffold_1391	dasN2_069_028G1_concoct_7.fa	Finegoldia magna
69_008_scaffold_204	dasN2_069_028G1_concoct_7.fa	Finegoldia magna
69_008_scaffold_2011	dasN2_069_028G1_concoct_7.fa	Finegoldia magna
69_008_scaffold_223	dasN2_069_028G1_concoct_7.fa	Finegoldia magna
69_008_scaffold_1779	dasN2_069_028G1_concoct_7.fa	Finegoldia magna
69_008_scaffold_694	dasN2_069_028G1_concoct_7.fa	Finegoldia magna
69_008_scaffold_482	dasN2_069_028G1_concoct_7.fa	Finegoldia magna
69_008_scaffold_256	dasN2_069_028G1_concoct_7.fa	Finegoldia magna
69_008_scaffold_2054	dasN2_069_028G1_concoct_7.fa	Finegoldia magna
69_008_scaffold_733	dasN2_069_028G1_concoct_7.fa	Finegoldia magna
69_008_scaffold_129	dasN2_069_028G1_concoct_7.fa	Finegoldia magna
69_008_scaffold_110	dasN2_069_028G1_concoct_7.fa	Finegoldia magna
69_008_scaffold_941	dasN2_069_028G1_concoct_7.fa	Finegoldia magna
69_008_scaffold_1616	dasN2_069_028G1_concoct_7.fa	Finegoldia magna
69_008_scaffold_973	dasN2_069_028G1_concoct_7.fa	Finegoldia magna
69_008_scaffold_873	dasN2_069_028G1_concoct_7.fa	Finegoldia magna
69_008_scaffold_895	dasN2_069_028G1_concoct_7.fa	Finegoldia magna
69_008_scaffold_219	dasN2_069_028G1_concoct_7.fa	Finegoldia magna
69_008_scaffold_65	dasN2_069_028G1_concoct_7.fa	Finegoldia magna
69_008_scaffold_1515	dasN2_069_028G1_concoct_7.fa	Finegoldia magna
69_008_scaffold_568	dasN2_069_028G1_concoct_7.fa	Finegoldia magna
69_008_scaffold_1171	dasN2_069_028G1_concoct_7.fa	Finegoldia magna
69_008_scaffold_380	dasN2_069_028G1_concoct_7.fa	Finegoldia magna
69_008_scaffold_272	dasN2_069_028G1_concoct_7.fa	Finegoldia magna
69_008_scaffold_574	dasN2_069_028G1_concoct_7.fa	Finegoldia magna
69_008_scaffold_1985	dasN2_069_028G1_concoct_7.fa	Finegoldia magna
69_008_scaffold_1507	dasN2_069_028G1_concoct_7.fa	Finegoldia magna
69_008_scaffold_1816	dasN2_069_028G1_concoct_7.fa	Finegoldia magna
69_008_scaffold_759	dasN2_069_028G1_concoct_7.fa	Finegoldia magna
69_008_scaffold_207	dasN2_069_028G1_concoct_7.fa	Finegoldia magna
69_008_scaffold_524	dasN2_069_028G1_concoct_7.fa	Finegoldia magna
69_008_scaffold_281	dasN2_069_028G1_concoct_7.fa	Finegoldia magna
69_008_scaffold_108	dasN2_069_028G1_concoct_7.fa	Finegoldia magna
69_008_scaffold_394	dasN2_069_028G1_concoct_7.fa	Finegoldia magna
69_008_scaffold_842	dasN2_069_028G1_concoct_7.fa	Finegoldia magna
69_008_scaffold_770	dasN2_069_028G1_concoct_7.fa	Finegoldia magna
69_008_scaffold_650	dasN2_069_028G1_concoct_7.fa	Finegoldia magna
69_008_scaffold_232	dasN2_069_028G1_concoct_7.fa	Finegoldia magna
69_008_scaffold_1980	dasN2_069_028G1_concoct_7.fa	Finegoldia magna
69_008_scaffold_839	dasN2_069_028G1_concoct_7.fa	Finegoldia magna
69_008_scaffold_665	dasN2_069_028G1_concoct_7.fa	Finegoldia magna
69_008_scaffold_765	dasN2_069_028G1_concoct_7.fa	Finegoldia magna
69_008_scaffold_392	dasN2_069_028G1_concoct_7.fa	Finegoldia magna
69_008_scaffold_1193	dasN2_069_028G1_concoct_7.fa	Finegoldia magna
69_008_scaffold_637	dasN2_069_028G1_concoct_7.fa	Finegoldia magna
69_008_scaffold_458	dasN2_069_028G1_concoct_7.fa	Finegoldia magna
69_008_scaffold_221	dasN2_069_028G1_concoct_7.fa	Finegoldia magna
69_008_scaffold_25	dasN2_069_028G1_maxbin2.maxbin.005.fasta.fa	Propionibacterium
69_008_scaffold_200	dasN2_069_028G1_maxbin2.maxbin.005.fasta.fa	Propionibacterium
69_008_scaffold_699	dasN2_069_028G1_maxbin2.maxbin.005.fasta.fa	Propionibacterium
69_008_scaffold_667	dasN2_069_028G1_maxbin2.maxbin.005.fasta.fa	Propionibacterium
69_008_scaffold_1428	dasN2_069_028G1_maxbin2.maxbin.005.fasta.fa	Propionibacterium
69_008_scaffold_837	dasN2_069_028G1_maxbin2.maxbin.005.fasta.fa	Propionibacterium
69_008_scaffold_404	dasN2_069_028G1_maxbin2.maxbin.005.fasta.fa	Propionibacterium
69_008_scaffold_29	dasN2_069_028G1_maxbin2.maxbin.005.fasta.fa	Propionibacterium
69_008_scaffold_100	dasN2_069_028G1_maxbin2.maxbin.005.fasta.fa	Propionibacterium
69_008_scaffold_573	dasN2_069_028G1_maxbin2.maxbin.005.fasta.fa	Propionibacterium
69_008_scaffold_1413	dasN2_069_028G1_maxbin2.maxbin.005.fasta.fa	Propionibacterium
69_008_scaffold_460	dasN2_069_028G1_maxbin2.maxbin.005.fasta.fa	Propionibacterium
69_008_scaffold_22	dasN2_069_028G1_maxbin2.maxbin.005.fasta.fa	Propionibacterium
69_008_scaffold_175	dasN2_069_028G1_maxbin2.maxbin.005.fasta.fa	Propionibacterium
69_008_scaffold_44	dasN2_069_028G1_maxbin2.maxbin.005.fasta.fa	Propionibacterium
69_008_scaffold_122	dasN2_069_028G1_maxbin2.maxbin.005.fasta.fa	Propionibacterium
69_008_scaffold_30	dasN2_069_028G1_maxbin2.maxbin.005.fasta.fa	Propionibacterium
69_008_scaffold_1459	dasN2_069_028G1_maxbin2.maxbin.005.fasta.fa	Propionibacterium
69_008_scaffold_1562	dasN2_069_028G1_maxbin2.maxbin.005.fasta.fa	Propionibacterium
69_008_scaffold_62	dasN2_069_028G1_maxbin2.maxbin.005.fasta.fa	Propionibacterium
69_008_scaffold_386	dasN2_069_028G1_maxbin2.maxbin.005.fasta.fa	Propionibacterium
69_008_scaffold_963	dasN2_069_028G1_maxbin2.maxbin.005.fasta.fa	Propionibacterium
69_008_scaffold_58	dasN2_069_028G1_maxbin2.maxbin.005.fasta.fa	Propionibacterium
69_008_scaffold_55	dasN2_069_028G1_maxbin2.maxbin.005.fasta.fa	Propionibacterium
69_008_scaffold_13	dasN2_069_028G1_maxbin2.maxbin.005.fasta.fa	Propionibacterium
69_008_scaffold_709	dasN2_069_028G1_maxbin2.maxbin.005.fasta.fa	Propionibacterium
69_008_scaffold_144	dasN2_069_028G1_maxbin2.maxbin.005.fasta.fa	Propionibacterium
69_008_scaffold_0	dasN2_069_028G1_maxbin2.maxbin.005.fasta.fa	Propionibacterium
69_008_scaffold_1351	dasN2_069_028G1_maxbin2.maxbin.005.fasta.fa	Propionibacterium
69_008_scaffold_685	dasN2_069_028G1_maxbin2.maxbin.005.fasta.fa	Propionibacterium
69_008_scaffold_139	dasN2_069_028G1_maxbin2.maxbin.005.fasta.fa	Propionibacterium
69_008_scaffold_36	dasN2_069_028G1_maxbin2.maxbin.005.fasta.fa	Propionibacterium
69_008_scaffold_91	dasN2_069_028G1_maxbin2.maxbin.005.fasta.fa	Propionibacterium
69_008_scaffold_2072	dasN2_069_028G1_maxbin2.maxbin.005.fasta.fa	Propionibacterium
69_008_scaffold_1065	dasN2_069_028G1_maxbin2.maxbin.005.fasta.fa	Propionibacterium
69_008_scaffold_1129	dasN2_069_028G1_maxbin2.maxbin.005.fasta.fa	Propionibacterium
69_008_scaffold_32	dasN2_069_028G1_maxbin2.maxbin.005.fasta.fa	Propionibacterium
69_008_scaffold_457	dasN2_069_028G1_maxbin2.maxbin.005.fasta.fa	Propionibacterium
69_008_scaffold_220	dasN2_069_028G1_maxbin2.maxbin.005.fasta.fa	Propionibacterium
69_008_scaffold_943	dasN2_069_028G1_maxbin2.maxbin.005.fasta.fa	Propionibacterium
69_008_scaffold_11	dasN2_069_028G1_maxbin2.maxbin.005.fasta.fa	Propionibacterium
69_008_scaffold_611	dasN2_069_028G1_maxbin2.maxbin.005.fasta.fa	Propionibacterium
69_008_scaffold_1017	dasN2_069_028G1_maxbin2.maxbin.005.fasta.fa	Propionibacterium
69_008_scaffold_453	dasN2_069_028G1_maxbin2.maxbin.005.fasta.fa	Propionibacterium
69_008_scaffold_231	dasN2_069_028G1_maxbin2.maxbin.005.fasta.fa	Propionibacterium
69_008_scaffold_132	dasN2_069_028G1_maxbin2.maxbin.005.fasta.fa	Propionibacterium
69_008_scaffold_4	dasN2_069_028G1_maxbin2.maxbin.005.fasta.fa	Propionibacterium
69_008_scaffold_37	dasN2_069_028G1_maxbin2.maxbin.005.fasta.fa	Propionibacterium
69_008_scaffold_150	dasN2_069_028G1_maxbin2.maxbin.005.fasta.fa	Propionibacterium
69_008_scaffold_12	dasN2_069_028G1_maxbin2.maxbin.005.fasta.fa	Propionibacterium
69_008_scaffold_45	dasN2_069_028G1_maxbin2.maxbin.005.fasta.fa	Propionibacterium
69_008_scaffold_265	dasN2_069_028G1_maxbin2.maxbin.005.fasta.fa	Propionibacterium
69_008_scaffold_746	dasN2_069_028G1_maxbin2.maxbin.005.fasta.fa	Propionibacterium
69_018_scaffold_243	dasN2_069_029G1_abawaca.8.fasta.fa	Negativicoccus succinicivorans
69_018_scaffold_1	dasN2_069_029G1_abawaca.8.fasta.fa	Negativicoccus succinicivorans
69_018_scaffold_817	dasN2_069_029G1_abawaca.8.fasta.fa	Negativicoccus succinicivorans
69_018_scaffold_352	dasN2_069_029G1_abawaca.8.fasta.fa	Negativicoccus succinicivorans
69_018_scaffold_725	dasN2_069_029G1_abawaca.8.fasta.fa	Negativicoccus succinicivorans
69_018_scaffold_283	dasN2_069_029G1_abawaca.8.fasta.fa	Negativicoccus succinicivorans
69_018_scaffold_30	dasN2_069_029G1_abawaca.8.fasta.fa	Negativicoccus succinicivorans
69_018_scaffold_475	dasN2_069_029G1_abawaca.8.fasta.fa	Negativicoccus succinicivorans
69_018_scaffold_240	dasN2_069_029G1_abawaca.8.fasta.fa	Negativicoccus succinicivorans
69_018_scaffold_11	dasN2_069_029G1_abawaca.8.fasta.fa	Negativicoccus succinicivorans
69_018_scaffold_1394	dasN2_069_029G1_abawaca.8.fasta.fa	Negativicoccus succinicivorans
69_018_scaffold_248	dasN2_069_029G1_abawaca.8.fasta.fa	Negativicoccus succinicivorans
69_018_scaffold_22	dasN2_069_029G1_abawaca.8.fasta.fa	Negativicoccus succinicivorans
69_018_scaffold_1597	dasN2_069_029G1_abawaca.8.fasta.fa	Negativicoccus succinicivorans
69_018_scaffold_178	dasN2_069_029G1_abawaca.8.fasta.fa	Negativicoccus succinicivorans
69_018_scaffold_1424	dasN2_069_029G1_abawaca.8.fasta.fa	Negativicoccus succinicivorans
69_018_scaffold_37	dasN2_069_029G1_abawaca.8.fasta.fa	Negativicoccus succinicivorans
69_018_scaffold_72	dasN2_069_029G1_abawaca.8.fasta.fa	Negativicoccus succinicivorans
69_018_scaffold_859	dasN2_069_029G1_abawaca.8.fasta.fa	Negativicoccus succinicivorans
69_018_scaffold_112	dasN2_069_029G1_abawaca.8.fasta.fa	Negativicoccus succinicivorans
69_018_scaffold_951	dasN2_069_029G1_abawaca.8.fasta.fa	Negativicoccus succinicivorans
69_018_scaffold_222	dasN2_069_029G1_abawaca.8.fasta.fa	Negativicoccus succinicivorans
69_018_scaffold_1627	dasN2_069_029G1_abawaca.8.fasta.fa	Negativicoccus succinicivorans
69_018_scaffold_115	dasN2_069_029G1_abawaca.8.fasta.fa	Negativicoccus succinicivorans
69_018_scaffold_0	dasN2_069_029G1_abawaca.8.fasta.fa	Negativicoccus succinicivorans
69_018_scaffold_1322	dasN2_069_029G1_abawaca.8.fasta.fa	Negativicoccus succinicivorans
69_018_scaffold_675	dasN2_069_029G1_abawaca.8.fasta.fa	Negativicoccus succinicivorans
69_018_scaffold_727	dasN2_069_029G1_abawaca.8.fasta.fa	Negativicoccus succinicivorans
69_018_scaffold_1323	dasN2_069_029G1_abawaca.8.fasta.fa	Negativicoccus succinicivorans
69_018_scaffold_1444	dasN2_069_029G1_abawaca.8.fasta.fa	Negativicoccus succinicivorans
