# Supplementary material for: Combined analysis of microbial metagenomic and metatranscriptomic sequencing data to assess in situ physiological conditions in the premature infant gut
Source: PLoS One. 2020 Mar 4;15(3):e0229537. doi: 10.1371/journal.pone.0229537 (PMC7055874; doi:10.1371/journal.pone.0229537)
Supplement: S6 File — (TSV) [file pone.0229537.s006.tsv]

scaffold	bin	bin tax
N2_071_000G1_scaffold_317	dasN2_071_000G1_abawaca.26.fasta.fa	Bifidobacterium longum
N2_071_000G1_scaffold_3340	dasN2_071_000G1_abawaca.26.fasta.fa	Bifidobacterium longum
N2_071_000G1_scaffold_2357	dasN2_071_000G1_abawaca.26.fasta.fa	Bifidobacterium longum
N2_071_000G1_scaffold_694	dasN2_071_000G1_abawaca.26.fasta.fa	Bifidobacterium longum
N2_071_000G1_scaffold_4494	dasN2_071_000G1_abawaca.26.fasta.fa	Bifidobacterium longum
N2_071_000G1_scaffold_1698	dasN2_071_000G1_abawaca.26.fasta.fa	Bifidobacterium longum
N2_071_000G1_scaffold_1821	dasN2_071_000G1_abawaca.26.fasta.fa	Bifidobacterium longum
N2_071_000G1_scaffold_1150	dasN2_071_000G1_abawaca.26.fasta.fa	Bifidobacterium longum
N2_071_000G1_scaffold_430	dasN2_071_000G1_abawaca.26.fasta.fa	Bifidobacterium longum
N2_071_000G1_scaffold_1915	dasN2_071_000G1_abawaca.26.fasta.fa	Bifidobacterium longum
N2_071_000G1_scaffold_5060	dasN2_071_000G1_abawaca.26.fasta.fa	Bifidobacterium longum
N2_071_000G1_scaffold_4613	dasN2_071_000G1_abawaca.26.fasta.fa	Bifidobacterium longum
N2_071_000G1_scaffold_981	dasN2_071_000G1_abawaca.26.fasta.fa	Bifidobacterium longum
N2_071_000G1_scaffold_921	dasN2_071_000G1_abawaca.26.fasta.fa	Bifidobacterium longum
N2_071_000G1_scaffold_194	dasN2_071_000G1_abawaca.26.fasta.fa	Bifidobacterium longum
N2_071_000G1_scaffold_3283	dasN2_071_000G1_abawaca.26.fasta.fa	Bifidobacterium longum
N2_071_000G1_scaffold_6375	dasN2_071_000G1_abawaca.26.fasta.fa	Bifidobacterium longum
N2_071_000G1_scaffold_860	dasN2_071_000G1_abawaca.26.fasta.fa	Bifidobacterium longum
N2_071_000G1_scaffold_424	dasN2_071_000G1_abawaca.26.fasta.fa	Bifidobacterium longum
N2_071_000G1_scaffold_390	dasN2_071_000G1_abawaca.26.fasta.fa	Bifidobacterium longum
N2_071_000G1_scaffold_5365	dasN2_071_000G1_abawaca.26.fasta.fa	Bifidobacterium longum
N2_071_000G1_scaffold_1054	dasN2_071_000G1_abawaca.26.fasta.fa	Bifidobacterium longum
N2_071_000G1_scaffold_140	dasN2_071_000G1_abawaca.26.fasta.fa	Bifidobacterium longum
N2_071_000G1_scaffold_2821	dasN2_071_000G1_abawaca.26.fasta.fa	Bifidobacterium longum
N2_071_000G1_scaffold_303	dasN2_071_000G1_abawaca.26.fasta.fa	Bifidobacterium longum
N2_071_000G1_scaffold_331	dasN2_071_000G1_abawaca.26.fasta.fa	Bifidobacterium longum
N2_071_000G1_scaffold_348	dasN2_071_000G1_abawaca.26.fasta.fa	Bifidobacterium longum
N2_071_000G1_scaffold_3829	dasN2_071_000G1_abawaca.26.fasta.fa	Bifidobacterium longum
N2_071_000G1_scaffold_847	dasN2_071_000G1_abawaca.26.fasta.fa	Bifidobacterium longum
N2_071_000G1_scaffold_5390	dasN2_071_000G1_abawaca.26.fasta.fa	Bifidobacterium longum
N2_071_000G1_scaffold_900	dasN2_071_000G1_abawaca.26.fasta.fa	Bifidobacterium longum
N2_071_000G1_scaffold_96	dasN2_071_000G1_abawaca.26.fasta.fa	Bifidobacterium longum
N2_071_000G1_scaffold_2380	dasN2_071_000G1_abawaca.26.fasta.fa	Bifidobacterium longum
N2_071_000G1_scaffold_2155	dasN2_071_000G1_abawaca.26.fasta.fa	Bifidobacterium longum
N2_071_000G1_scaffold_2317	dasN2_071_000G1_abawaca.26.fasta.fa	Bifidobacterium longum
N2_071_000G1_scaffold_863	dasN2_071_000G1_abawaca.26.fasta.fa	Bifidobacterium longum
N2_071_000G1_scaffold_406	dasN2_071_000G1_abawaca.26.fasta.fa	Bifidobacterium longum
N2_071_000G1_scaffold_1919	dasN2_071_000G1_abawaca.26.fasta.fa	Bifidobacterium longum
N2_071_000G1_scaffold_401	dasN2_071_000G1_abawaca.26.fasta.fa	Bifidobacterium longum
N2_071_000G1_scaffold_228	dasN2_071_000G1_abawaca.26.fasta.fa	Bifidobacterium longum
N2_071_000G1_scaffold_422	dasN2_071_000G1_abawaca.26.fasta.fa	Bifidobacterium longum
N2_071_000G1_scaffold_695	dasN2_071_000G1_abawaca.26.fasta.fa	Bifidobacterium longum
N2_071_000G1_scaffold_275	dasN2_071_000G1_abawaca.26.fasta.fa	Bifidobacterium longum
N2_071_000G1_scaffold_5052	dasN2_071_000G1_abawaca.26.fasta.fa	Bifidobacterium longum
N2_071_000G1_scaffold_405	dasN2_071_000G1_abawaca.26.fasta.fa	Bifidobacterium longum
N2_071_000G1_scaffold_6067	dasN2_071_000G1_abawaca.26.fasta.fa	Bifidobacterium longum
N2_071_000G1_scaffold_846	dasN2_071_000G1_abawaca.26.fasta.fa	Bifidobacterium longum
N2_071_000G1_scaffold_2580	dasN2_071_000G1_abawaca.26.fasta.fa	Bifidobacterium longum
N2_071_000G1_scaffold_6383	dasN2_071_000G1_abawaca.26.fasta.fa	Bifidobacterium longum
N2_071_000G1_scaffold_125	dasN2_071_000G1_abawaca.26.fasta.fa	Bifidobacterium longum
N2_071_000G1_scaffold_668	dasN2_071_000G1_abawaca.26.fasta.fa	Bifidobacterium longum
N2_071_000G1_scaffold_1650	dasN2_071_000G1_abawaca.26.fasta.fa	Bifidobacterium longum
N2_071_000G1_scaffold_906	dasN2_071_000G1_abawaca.26.fasta.fa	Bifidobacterium longum
N2_071_000G1_scaffold_47	dasN2_071_000G1_abawaca.26.fasta.fa	Bifidobacterium longum
N2_071_000G1_scaffold_3161	dasN2_071_000G1_abawaca.26.fasta.fa	Bifidobacterium longum
N2_071_000G1_scaffold_1881	dasN2_071_000G1_abawaca.26.fasta.fa	Bifidobacterium longum
N2_071_000G1_scaffold_4295	dasN2_071_000G1_abawaca.26.fasta.fa	Bifidobacterium longum
N2_071_000G1_scaffold_4100	dasN2_071_000G1_abawaca.26.fasta.fa	Bifidobacterium longum
N2_071_000G1_scaffold_2111	dasN2_071_000G1_abawaca.26.fasta.fa	Bifidobacterium longum
N2_071_000G1_scaffold_1913	dasN2_071_000G1_abawaca.26.fasta.fa	Bifidobacterium longum
N2_071_000G1_scaffold_3667	dasN2_071_000G1_abawaca.26.fasta.fa	Bifidobacterium longum
N2_071_000G1_scaffold_2717	dasN2_071_000G1_abawaca.26.fasta.fa	Bifidobacterium longum
N2_071_000G1_scaffold_4226	dasN2_071_000G1_abawaca.26.fasta.fa	Bifidobacterium longum
N2_071_000G1_scaffold_3201	dasN2_071_000G1_abawaca.26.fasta.fa	Bifidobacterium longum
N2_071_000G1_scaffold_145	dasN2_071_000G1_abawaca.26.fasta.fa	Bifidobacterium longum
N2_071_000G1_scaffold_1889	dasN2_071_000G1_abawaca.26.fasta.fa	Bifidobacterium longum
N2_071_000G1_scaffold_329	dasN2_071_000G1_abawaca.26.fasta.fa	Bifidobacterium longum
N2_071_000G1_scaffold_3228	dasN2_071_000G1_abawaca.26.fasta.fa	Bifidobacterium longum
N2_071_000G1_scaffold_132	dasN2_071_000G1_abawaca.26.fasta.fa	Bifidobacterium longum
N2_071_000G1_scaffold_90	dasN2_071_000G1_abawaca.26.fasta.fa	Bifidobacterium longum
N2_071_000G1_scaffold_286	dasN2_071_000G1_abawaca.26.fasta.fa	Bifidobacterium longum
N2_071_000G1_scaffold_97	dasN2_071_000G1_abawaca.26.fasta.fa	Bifidobacterium longum
N2_071_000G1_scaffold_111	dasN2_071_000G1_abawaca.26.fasta.fa	Bifidobacterium longum
N2_071_000G1_scaffold_222	dasN2_071_000G1_abawaca.26.fasta.fa	Bifidobacterium longum
N2_071_000G1_scaffold_1917	dasN2_071_000G1_abawaca.26.fasta.fa	Bifidobacterium longum
N2_071_000G1_scaffold_2026	dasN2_071_000G1_abawaca.26.fasta.fa	Bifidobacterium longum
N2_071_000G1_scaffold_3314	dasN2_071_000G1_abawaca.26.fasta.fa	Bifidobacterium longum
N2_071_000G1_scaffold_2421	dasN2_071_000G1_abawaca.26.fasta.fa	Bifidobacterium longum
N2_071_000G1_scaffold_908	dasN2_071_000G1_abawaca.26.fasta.fa	Bifidobacterium longum
N2_071_000G1_scaffold_198	dasN2_071_000G1_abawaca.26.fasta.fa	Bifidobacterium longum
N2_071_000G1_scaffold_6064	dasN2_071_000G1_abawaca.26.fasta.fa	Bifidobacterium longum
N2_071_000G1_scaffold_4820	dasN2_071_000G1_abawaca.26.fasta.fa	Bifidobacterium longum
N2_071_000G1_scaffold_324	dasN2_071_000G1_abawaca.26.fasta.fa	Bifidobacterium longum
N2_071_000G1_scaffold_1220	dasN2_071_000G1_abawaca.26.fasta.fa	Bifidobacterium longum
N2_071_000G1_scaffold_274	dasN2_071_000G1_abawaca.26.fasta.fa	Bifidobacterium longum
N2_071_000G1_scaffold_4850	dasN2_071_000G1_abawaca.26.fasta.fa	Bifidobacterium longum
N2_071_000G1_scaffold_106	dasN2_071_000G1_abawaca.26.fasta.fa	Bifidobacterium longum
N2_071_000G1_scaffold_1885	dasN2_071_000G1_abawaca.26.fasta.fa	Bifidobacterium longum
N2_071_000G1_scaffold_65	dasN2_071_000G1_abawaca.26.fasta.fa	Bifidobacterium longum
N2_071_000G1_scaffold_586	dasN2_071_000G1_abawaca.26.fasta.fa	Bifidobacterium longum
N2_071_000G1_scaffold_1181	dasN2_071_000G1_abawaca.26.fasta.fa	Bifidobacterium longum
N2_071_000G1_scaffold_293	dasN2_071_000G1_abawaca.26.fasta.fa	Bifidobacterium longum
N2_071_000G1_scaffold_2781	dasN2_071_000G1_abawaca.26.fasta.fa	Bifidobacterium longum
N2_071_000G1_scaffold_4966	dasN2_071_000G1_abawaca.26.fasta.fa	Bifidobacterium longum
N2_071_000G1_scaffold_1171	dasN2_071_000G1_abawaca.26.fasta.fa	Bifidobacterium longum
N2_071_000G1_scaffold_1321	dasN2_071_000G1_abawaca.26.fasta.fa	Bifidobacterium longum
N2_071_000G1_scaffold_468	dasN2_071_000G1_abawaca.26.fasta.fa	Bifidobacterium longum
N2_071_000G1_scaffold_309	dasN2_071_000G1_abawaca.26.fasta.fa	Bifidobacterium longum
N2_071_000G1_scaffold_485	dasN2_071_000G1_abawaca.26.fasta.fa	Bifidobacterium longum
N2_071_000G1_scaffold_63	dasN2_071_000G1_abawaca.26.fasta.fa	Bifidobacterium longum
N2_071_000G1_scaffold_4738	dasN2_071_000G1_abawaca.26.fasta.fa	Bifidobacterium longum
N2_071_000G1_scaffold_73	dasN2_071_000G1_abawaca.26.fasta.fa	Bifidobacterium longum
N2_071_000G1_scaffold_86	dasN2_071_000G1_abawaca.26.fasta.fa	Bifidobacterium longum
N2_071_000G1_scaffold_2083	dasN2_071_000G1_abawaca.26.fasta.fa	Bifidobacterium longum
N2_071_000G1_scaffold_5626	dasN2_071_000G1_abawaca.26.fasta.fa	Bifidobacterium longum
N2_071_000G1_scaffold_2814	dasN2_071_000G1_abawaca.26.fasta.fa	Bifidobacterium longum
N2_071_000G1_scaffold_2328	dasN2_071_000G1_abawaca.26.fasta.fa	Bifidobacterium longum
N2_071_000G1_scaffold_528	dasN2_071_000G1_abawaca.26.fasta.fa	Bifidobacterium longum
N2_071_000G1_scaffold_1826	dasN2_071_000G1_abawaca.26.fasta.fa	Bifidobacterium longum
N2_071_000G1_scaffold_544	dasN2_071_000G1_abawaca.26.fasta.fa	Bifidobacterium longum
N2_071_000G1_scaffold_4890	dasN2_071_000G1_abawaca.26.fasta.fa	Bifidobacterium longum
N2_071_000G1_scaffold_815	dasN2_071_000G1_abawaca.26.fasta.fa	Bifidobacterium longum
N2_071_000G1_scaffold_95	dasN2_071_000G1_abawaca.26.fasta.fa	Bifidobacterium longum
N2_071_000G1_scaffold_380	dasN2_071_000G1_abawaca.26.fasta.fa	Bifidobacterium longum
N2_071_000G1_scaffold_5084	dasN2_071_000G1_abawaca.26.fasta.fa	Bifidobacterium longum
N2_071_000G1_scaffold_2153	dasN2_071_000G1_abawaca.26.fasta.fa	Bifidobacterium longum
N2_071_000G1_scaffold_4343	dasN2_071_000G1_abawaca.26.fasta.fa	Bifidobacterium longum
N2_071_000G1_scaffold_2836	dasN2_071_000G1_abawaca.26.fasta.fa	Bifidobacterium longum
N2_071_000G1_scaffold_5849	dasN2_071_000G1_abawaca.26.fasta.fa	Bifidobacterium longum
N2_071_000G1_scaffold_2034	dasN2_071_000G1_abawaca.26.fasta.fa	Bifidobacterium longum
N2_071_000G1_scaffold_2532	dasN2_071_000G1_abawaca.26.fasta.fa	Bifidobacterium longum
N2_071_000G1_scaffold_176	dasN2_071_000G1_abawaca.26.fasta.fa	Bifidobacterium longum
N2_071_000G1_scaffold_1136	dasN2_071_000G1_abawaca.26.fasta.fa	Bifidobacterium longum
N2_071_000G1_scaffold_444	dasN2_071_000G1_abawaca.26.fasta.fa	Bifidobacterium longum
N2_071_000G1_scaffold_841	dasN2_071_000G1_abawaca.26.fasta.fa	Bifidobacterium longum
N2_071_000G1_scaffold_1301	dasN2_071_000G1_abawaca.26.fasta.fa	Bifidobacterium longum
N2_071_000G1_scaffold_4940	dasN2_071_000G1_abawaca.26.fasta.fa	Bifidobacterium longum
N2_071_000G1_scaffold_1908	dasN2_071_000G1_abawaca.26.fasta.fa	Bifidobacterium longum
N2_071_000G1_scaffold_2540	dasN2_071_000G1_abawaca.26.fasta.fa	Bifidobacterium longum
N2_071_000G1_scaffold_39	dasN2_071_000G1_abawaca.26.fasta.fa	Bifidobacterium longum
N2_071_000G1_scaffold_146	dasN2_071_000G1_abawaca.26.fasta.fa	Bifidobacterium longum
N2_071_000G1_scaffold_3511	dasN2_071_000G1_abawaca.35.fasta.fa	Bifidobacterium sp. MSTE12
N2_071_000G1_scaffold_2	dasN2_071_000G1_abawaca.35.fasta.fa	Bifidobacterium sp. MSTE12
N2_071_000G1_scaffold_949	dasN2_071_000G1_abawaca.35.fasta.fa	Bifidobacterium sp. MSTE12
N2_071_000G1_scaffold_6235	dasN2_071_000G1_abawaca.35.fasta.fa	Bifidobacterium sp. MSTE12
N2_071_000G1_scaffold_3251	dasN2_071_000G1_abawaca.35.fasta.fa	Bifidobacterium sp. MSTE12
N2_071_000G1_scaffold_6056	dasN2_071_000G1_abawaca.35.fasta.fa	Bifidobacterium sp. MSTE12
N2_071_000G1_scaffold_4084	dasN2_071_000G1_abawaca.35.fasta.fa	Bifidobacterium sp. MSTE12
N2_071_000G1_scaffold_1341	dasN2_071_000G1_abawaca.35.fasta.fa	Bifidobacterium sp. MSTE12
N2_071_000G1_scaffold_369	dasN2_071_000G1_abawaca.35.fasta.fa	Bifidobacterium sp. MSTE12
N2_071_000G1_scaffold_57	dasN2_071_000G1_abawaca.35.fasta.fa	Bifidobacterium sp. MSTE12
N2_071_000G1_scaffold_251	dasN2_071_000G1_abawaca.35.fasta.fa	Bifidobacterium sp. MSTE12
N2_071_000G1_scaffold_1769	dasN2_071_000G1_abawaca.35.fasta.fa	Bifidobacterium sp. MSTE12
N2_071_000G1_scaffold_645	dasN2_071_000G1_abawaca.35.fasta.fa	Bifidobacterium sp. MSTE12
N2_071_000G1_scaffold_191	dasN2_071_000G1_abawaca.35.fasta.fa	Bifidobacterium sp. MSTE12
N2_071_000G1_scaffold_1995	dasN2_071_000G1_abawaca.35.fasta.fa	Bifidobacterium sp. MSTE12
N2_071_000G1_scaffold_3343	dasN2_071_000G1_abawaca.35.fasta.fa	Bifidobacterium sp. MSTE12
N2_071_000G1_scaffold_6074	dasN2_071_000G1_abawaca.35.fasta.fa	Bifidobacterium sp. MSTE12
N2_071_000G1_scaffold_1371	dasN2_071_000G1_abawaca.35.fasta.fa	Bifidobacterium sp. MSTE12
N2_071_000G1_scaffold_1770	dasN2_071_000G1_abawaca.35.fasta.fa	Bifidobacterium sp. MSTE12
N2_071_000G1_scaffold_25	dasN2_071_000G1_abawaca.35.fasta.fa	Bifidobacterium sp. MSTE12
N2_071_000G1_scaffold_83	dasN2_071_000G1_abawaca.35.fasta.fa	Bifidobacterium sp. MSTE12
N2_071_000G1_scaffold_1874	dasN2_071_000G1_abawaca.35.fasta.fa	Bifidobacterium sp. MSTE12
N2_071_000G1_scaffold_4654	dasN2_071_000G1_abawaca.35.fasta.fa	Bifidobacterium sp. MSTE12
N2_071_000G1_scaffold_16	dasN2_071_000G1_abawaca.35.fasta.fa	Bifidobacterium sp. MSTE12
N2_071_000G1_scaffold_100	dasN2_071_000G1_abawaca.35.fasta.fa	Bifidobacterium sp. MSTE12
N2_071_000G1_scaffold_1354	dasN2_071_000G1_abawaca.35.fasta.fa	Bifidobacterium sp. MSTE12
N2_071_000G1_scaffold_2547	dasN2_071_000G1_abawaca.35.fasta.fa	Bifidobacterium sp. MSTE12
N2_071_000G1_scaffold_4281	dasN2_071_000G1_abawaca.35.fasta.fa	Bifidobacterium sp. MSTE12
N2_071_000G1_scaffold_3498	dasN2_071_000G1_abawaca.35.fasta.fa	Bifidobacterium sp. MSTE12
N2_071_000G1_scaffold_6	dasN2_071_000G1_abawaca.35.fasta.fa	Bifidobacterium sp. MSTE12
N2_071_000G1_scaffold_31	dasN2_071_000G1_abawaca.35.fasta.fa	Bifidobacterium sp. MSTE12
N2_071_000G1_scaffold_11	dasN2_071_000G1_abawaca.35.fasta.fa	Bifidobacterium sp. MSTE12
N2_071_000G1_scaffold_126	dasN2_071_000G1_abawaca.35.fasta.fa	Bifidobacterium sp. MSTE12
N2_071_000G1_scaffold_1236	dasN2_071_000G1_abawaca.35.fasta.fa	Bifidobacterium sp. MSTE12
N2_071_000G1_scaffold_955	dasN2_071_000G1_abawaca.35.fasta.fa	Bifidobacterium sp. MSTE12
N2_071_000G1_scaffold_13	dasN2_071_000G1_abawaca.35.fasta.fa	Bifidobacterium sp. MSTE12
N2_071_000G1_scaffold_308	dasN2_071_000G1_abawaca.35.fasta.fa	Bifidobacterium sp. MSTE12
N2_071_000G1_scaffold_336	dasN2_071_000G1_abawaca.35.fasta.fa	Bifidobacterium sp. MSTE12
N2_071_000G1_scaffold_34	dasN2_071_000G1_abawaca.35.fasta.fa	Bifidobacterium sp. MSTE12
N2_071_000G1_scaffold_188	dasN2_071_000G1_abawaca.35.fasta.fa	Bifidobacterium sp. MSTE12
N2_071_000G1_scaffold_162	dasN2_071_000G1_abawaca.35.fasta.fa	Bifidobacterium sp. MSTE12
N2_071_000G1_scaffold_591	dasN2_071_000G1_abawaca.35.fasta.fa	Bifidobacterium sp. MSTE12
N2_071_000G1_scaffold_330	dasN2_071_000G1_abawaca.35.fasta.fa	Bifidobacterium sp. MSTE12
N2_071_000G1_scaffold_4923	dasN2_071_000G1_abawaca.35.fasta.fa	Bifidobacterium sp. MSTE12
N2_071_000G1_scaffold_76	dasN2_071_000G1_abawaca.35.fasta.fa	Bifidobacterium sp. MSTE12
N2_071_000G1_scaffold_1217	dasN2_071_000G1_concoct_1.fa	Peptostreptococcus
N2_071_000G1_scaffold_3599	dasN2_071_000G1_concoct_1.fa	Peptostreptococcus
N2_071_000G1_scaffold_203	dasN2_071_000G1_concoct_1.fa	Peptostreptococcus
N2_071_000G1_scaffold_168	dasN2_071_000G1_concoct_1.fa	Peptostreptococcus
N2_071_000G1_scaffold_1187	dasN2_071_000G1_concoct_1.fa	Peptostreptococcus
N2_071_000G1_scaffold_3312	dasN2_071_000G1_concoct_1.fa	Peptostreptococcus
N2_071_000G1_scaffold_5169	dasN2_071_000G1_concoct_1.fa	Peptostreptococcus
N2_071_000G1_scaffold_234	dasN2_071_000G1_concoct_1.fa	Peptostreptococcus
N2_071_000G1_scaffold_3597	dasN2_071_000G1_concoct_1.fa	Peptostreptococcus
N2_071_000G1_scaffold_400	dasN2_071_000G1_concoct_1.fa	Peptostreptococcus
N2_071_000G1_scaffold_5643	dasN2_071_000G1_concoct_1.fa	Peptostreptococcus
N2_071_000G1_scaffold_120	dasN2_071_000G1_concoct_1.fa	Peptostreptococcus
N2_071_000G1_scaffold_109	dasN2_071_000G1_concoct_1.fa	Peptostreptococcus
N2_071_000G1_scaffold_5715	dasN2_071_000G1_concoct_1.fa	Peptostreptococcus
N2_071_000G1_scaffold_208	dasN2_071_000G1_concoct_1.fa	Peptostreptococcus
N2_071_000G1_scaffold_4878	dasN2_071_000G1_concoct_1.fa	Peptostreptococcus
N2_071_000G1_scaffold_465	dasN2_071_000G1_concoct_1.fa	Peptostreptococcus
N2_071_000G1_scaffold_845	dasN2_071_000G1_concoct_1.fa	Peptostreptococcus
N2_071_000G1_scaffold_165	dasN2_071_000G1_concoct_1.fa	Peptostreptococcus
N2_071_000G1_scaffold_1114	dasN2_071_000G1_concoct_1.fa	Peptostreptococcus
N2_071_000G1_scaffold_5200	dasN2_071_000G1_concoct_1.fa	Peptostreptococcus
N2_071_000G1_scaffold_1304	dasN2_071_000G1_concoct_1.fa	Peptostreptococcus
N2_071_000G1_scaffold_300	dasN2_071_000G1_concoct_1.fa	Peptostreptococcus
N2_071_000G1_scaffold_4395	dasN2_071_000G1_concoct_1.fa	Peptostreptococcus
N2_071_000G1_scaffold_458	dasN2_071_000G1_concoct_1.fa	Peptostreptococcus
N2_071_000G1_scaffold_20	dasN2_071_000G1_concoct_1.fa	Peptostreptococcus
N2_071_000G1_scaffold_4580	dasN2_071_000G1_concoct_1.fa	Peptostreptococcus
N2_071_000G1_scaffold_245	dasN2_071_000G1_concoct_1.fa	Peptostreptococcus
N2_071_000G1_scaffold_177	dasN2_071_000G1_concoct_1.fa	Peptostreptococcus
N2_071_000G1_scaffold_5346	dasN2_071_000G1_concoct_1.fa	Peptostreptococcus
N2_071_000G1_scaffold_166	dasN2_071_000G1_concoct_1.fa	Peptostreptococcus
N2_071_000G1_scaffold_5818	dasN2_071_000G1_concoct_1.fa	Peptostreptococcus
N2_071_000G1_scaffold_1902	dasN2_071_000G1_concoct_1.fa	Peptostreptococcus
N2_071_000G1_scaffold_5233	dasN2_071_000G1_concoct_1.fa	Peptostreptococcus
N2_071_000G1_scaffold_214	dasN2_071_000G1_concoct_1.fa	Peptostreptococcus
N2_071_000G1_scaffold_443	dasN2_071_000G1_concoct_1.fa	Peptostreptococcus
N2_071_000G1_scaffold_150	dasN2_071_000G1_concoct_1.fa	Peptostreptococcus
N2_071_000G1_scaffold_1860	dasN2_071_000G1_concoct_1.fa	Peptostreptococcus
N2_071_000G1_scaffold_183	dasN2_071_000G1_concoct_1.fa	Peptostreptococcus
N2_071_000G1_scaffold_1000	dasN2_071_000G1_concoct_1.fa	Peptostreptococcus
N2_071_000G1_scaffold_153	dasN2_071_000G1_concoct_1.fa	Peptostreptococcus
N2_071_000G1_scaffold_3888	dasN2_071_000G1_concoct_1.fa	Peptostreptococcus
N2_071_000G1_scaffold_157	dasN2_071_000G1_concoct_1.fa	Peptostreptococcus
N2_071_000G1_scaffold_362	dasN2_071_000G1_concoct_1.fa	Peptostreptococcus
N2_071_000G1_scaffold_5861	dasN2_071_000G1_concoct_1.fa	Peptostreptococcus
N2_071_000G1_scaffold_301	dasN2_071_000G1_concoct_1.fa	Peptostreptococcus
N2_071_000G1_scaffold_776	dasN2_071_000G1_concoct_1.fa	Peptostreptococcus
N2_071_000G1_scaffold_224	dasN2_071_000G1_concoct_1.fa	Peptostreptococcus
N2_071_000G1_scaffold_219	dasN2_071_000G1_concoct_1.fa	Peptostreptococcus
N2_071_000G1_scaffold_319	dasN2_071_000G1_concoct_1.fa	Peptostreptococcus
N2_071_000G1_scaffold_2040	dasN2_071_000G1_concoct_1.fa	Peptostreptococcus
N2_071_000G1_scaffold_3197	dasN2_071_000G1_concoct_1.fa	Peptostreptococcus
N2_071_000G1_scaffold_488	dasN2_071_000G1_concoct_1.fa	Peptostreptococcus
N2_071_000G1_scaffold_797	dasN2_071_000G1_concoct_1.fa	Peptostreptococcus
N2_071_000G1_scaffold_114	dasN2_071_000G1_concoct_1.fa	Peptostreptococcus
N2_071_000G1_scaffold_4586	dasN2_071_000G1_concoct_1.fa	Peptostreptococcus
N2_071_000G1_scaffold_137	dasN2_071_000G1_concoct_1.fa	Peptostreptococcus
N2_071_000G1_scaffold_5852	dasN2_071_000G1_concoct_1.fa	Peptostreptococcus
N2_071_000G1_scaffold_3542	dasN2_071_000G1_concoct_1.fa	Peptostreptococcus
N2_071_000G1_scaffold_903	dasN2_071_000G1_concoct_1.fa	Peptostreptococcus
N2_071_000G1_scaffold_347	dasN2_071_000G1_concoct_1.fa	Peptostreptococcus
N2_071_000G1_scaffold_1223	dasN2_071_000G1_concoct_1.fa	Peptostreptococcus
N2_071_000G1_scaffold_343	dasN2_071_000G1_concoct_1.fa	Peptostreptococcus
N2_071_000G1_scaffold_6228	dasN2_071_000G1_concoct_1.fa	Peptostreptococcus
N2_071_000G1_scaffold_66	dasN2_071_000G1_concoct_1.fa	Peptostreptococcus
N2_071_000G1_scaffold_87	dasN2_071_000G1_concoct_1.fa	Peptostreptococcus
N2_071_000G1_scaffold_5821	dasN2_071_000G1_concoct_1.fa	Peptostreptococcus
N2_071_000G1_scaffold_1358	dasN2_071_000G1_concoct_1.fa	Peptostreptococcus
N2_071_000G1_scaffold_1782	dasN2_071_000G1_concoct_1.fa	Peptostreptococcus
N2_071_000G1_scaffold_3991	dasN2_071_000G1_concoct_1.fa	Peptostreptococcus
N2_071_000G1_scaffold_193	dasN2_071_000G1_concoct_1.fa	Peptostreptococcus
N2_071_000G1_scaffold_471	dasN2_071_000G1_concoct_1.fa	Peptostreptococcus
N2_071_000G1_scaffold_265	dasN2_071_000G1_concoct_1.fa	Peptostreptococcus
N2_071_000G1_scaffold_896	dasN2_071_000G1_concoct_1.fa	Peptostreptococcus
N2_071_000G1_scaffold_185	dasN2_071_000G1_concoct_1.fa	Peptostreptococcus
N2_071_000G1_scaffold_335	dasN2_071_000G1_concoct_1.fa	Peptostreptococcus
N2_071_000G1_scaffold_345	dasN2_071_000G1_concoct_1.fa	Peptostreptococcus
N2_071_000G1_scaffold_701	dasN2_071_000G1_concoct_1.fa	Peptostreptococcus
N2_071_000G1_scaffold_1280	dasN2_071_000G1_concoct_1.fa	Peptostreptococcus
N2_071_000G1_scaffold_235	dasN2_071_000G1_concoct_1.fa	Peptostreptococcus
N2_071_000G1_scaffold_169	dasN2_071_000G1_concoct_1.fa	Peptostreptococcus
N2_071_000G1_scaffold_3157	dasN2_071_000G1_concoct_1.fa	Peptostreptococcus
N2_071_000G1_scaffold_147	dasN2_071_000G1_concoct_1.fa	Peptostreptococcus
N2_071_000G1_scaffold_512	dasN2_071_000G1_concoct_1.fa	Peptostreptococcus
N2_071_000G1_scaffold_5533	dasN2_071_000G1_concoct_1.fa	Peptostreptococcus
N2_071_000G1_scaffold_884	dasN2_071_000G1_concoct_1.fa	Peptostreptococcus
N2_071_000G1_scaffold_2103	dasN2_071_000G1_concoct_1.fa	Peptostreptococcus
N2_071_000G1_scaffold_2285	dasN2_071_000G1_concoct_1.fa	Peptostreptococcus
N2_071_000G1_scaffold_1661	dasN2_071_000G1_concoct_1.fa	Peptostreptococcus
N2_071_000G1_scaffold_730	dasN2_071_000G1_concoct_1.fa	Peptostreptococcus
N2_071_000G1_scaffold_725	dasN2_071_000G1_concoct_1.fa	Peptostreptococcus
N2_071_000G1_scaffold_4633	dasN2_071_000G1_concoct_40.fa	Atopobium minutum
N2_071_000G1_scaffold_2878	dasN2_071_000G1_concoct_40.fa	Atopobium minutum
N2_071_000G1_scaffold_4371	dasN2_071_000G1_concoct_40.fa	Atopobium minutum
N2_071_000G1_scaffold_5106	dasN2_071_000G1_concoct_40.fa	Atopobium minutum
N2_071_000G1_scaffold_27	dasN2_071_000G1_concoct_40.fa	Atopobium minutum
N2_071_000G1_scaffold_291	dasN2_071_000G1_concoct_40.fa	Atopobium minutum
N2_071_000G1_scaffold_19	dasN2_071_000G1_concoct_40.fa	Atopobium minutum
N2_071_000G1_scaffold_0	dasN2_071_000G1_concoct_40.fa	Atopobium minutum
N2_071_000G1_scaffold_12	dasN2_071_000G1_concoct_40.fa	Atopobium minutum
N2_071_000G1_scaffold_9	dasN2_071_000G1_concoct_40.fa	Atopobium minutum
N2_071_000G1_scaffold_2094	dasN2_071_000G1_concoct_40.fa	Atopobium minutum
N2_071_000G1_scaffold_6257	dasN2_071_000G1_concoct_43.fa	Peptoniphilus harei
N2_071_000G1_scaffold_2457	dasN2_071_000G1_concoct_43.fa	Peptoniphilus harei
N2_071_000G1_scaffold_3870	dasN2_071_000G1_concoct_43.fa	Peptoniphilus harei
N2_071_000G1_scaffold_2919	dasN2_071_000G1_concoct_43.fa	Peptoniphilus harei
N2_071_000G1_scaffold_3939	dasN2_071_000G1_concoct_43.fa	Peptoniphilus harei
N2_071_000G1_scaffold_2725	dasN2_071_000G1_concoct_43.fa	Peptoniphilus harei
N2_071_000G1_scaffold_5175	dasN2_071_000G1_concoct_43.fa	Peptoniphilus harei
N2_071_000G1_scaffold_1039	dasN2_071_000G1_concoct_43.fa	Peptoniphilus harei
N2_071_000G1_scaffold_4331	dasN2_071_000G1_concoct_43.fa	Peptoniphilus harei
N2_071_000G1_scaffold_3509	dasN2_071_000G1_concoct_43.fa	Peptoniphilus harei
N2_071_000G1_scaffold_1814	dasN2_071_000G1_concoct_43.fa	Peptoniphilus harei
N2_071_000G1_scaffold_1670	dasN2_071_000G1_concoct_43.fa	Peptoniphilus harei
N2_071_000G1_scaffold_252	dasN2_071_000G1_concoct_43.fa	Peptoniphilus harei
N2_071_000G1_scaffold_4399	dasN2_071_000G1_concoct_43.fa	Peptoniphilus harei
N2_071_000G1_scaffold_1663	dasN2_071_000G1_concoct_43.fa	Peptoniphilus harei
N2_071_000G1_scaffold_1102	dasN2_071_000G1_concoct_43.fa	Peptoniphilus harei
N2_071_000G1_scaffold_1249	dasN2_071_000G1_concoct_43.fa	Peptoniphilus harei
N2_071_000G1_scaffold_737	dasN2_071_000G1_concoct_43.fa	Peptoniphilus harei
N2_071_000G1_scaffold_1493	dasN2_071_000G1_concoct_43.fa	Peptoniphilus harei
N2_071_000G1_scaffold_5525	dasN2_071_000G1_concoct_43.fa	Peptoniphilus harei
N2_071_000G1_scaffold_1548	dasN2_071_000G1_concoct_43.fa	Peptoniphilus harei
N2_071_000G1_scaffold_498	dasN2_071_000G1_concoct_43.fa	Peptoniphilus harei
N2_071_000G1_scaffold_4483	dasN2_071_000G1_concoct_43.fa	Peptoniphilus harei
N2_071_000G1_scaffold_555	dasN2_071_000G1_concoct_43.fa	Peptoniphilus harei
N2_071_000G1_scaffold_2841	dasN2_071_000G1_concoct_43.fa	Peptoniphilus harei
N2_071_000G1_scaffold_931	dasN2_071_000G1_concoct_43.fa	Peptoniphilus harei
N2_071_000G1_scaffold_1071	dasN2_071_000G1_concoct_43.fa	Peptoniphilus harei
N2_071_000G1_scaffold_1741	dasN2_071_000G1_concoct_43.fa	Peptoniphilus harei
N2_071_000G1_scaffold_5592	dasN2_071_000G1_concoct_43.fa	Peptoniphilus harei
N2_071_000G1_scaffold_5846	dasN2_071_000G1_concoct_43.fa	Peptoniphilus harei
N2_071_000G1_scaffold_951	dasN2_071_000G1_concoct_43.fa	Peptoniphilus harei
N2_071_000G1_scaffold_4690	dasN2_071_000G1_concoct_43.fa	Peptoniphilus harei
N2_071_000G1_scaffold_5834	dasN2_071_000G1_concoct_43.fa	Peptoniphilus harei
N2_071_000G1_scaffold_1795	dasN2_071_000G1_concoct_43.fa	Peptoniphilus harei
N2_071_000G1_scaffold_1259	dasN2_071_000G1_concoct_43.fa	Peptoniphilus harei
N2_071_000G1_scaffold_2816	dasN2_071_000G1_concoct_43.fa	Peptoniphilus harei
N2_071_000G1_scaffold_4785	dasN2_071_000G1_concoct_43.fa	Peptoniphilus harei
N2_071_000G1_scaffold_2567	dasN2_071_000G1_concoct_43.fa	Peptoniphilus harei
N2_071_000G1_scaffold_1730	dasN2_071_000G1_concoct_43.fa	Peptoniphilus harei
N2_071_000G1_scaffold_6134	dasN2_071_000G1_concoct_43.fa	Peptoniphilus harei
N2_071_000G1_scaffold_296	dasN2_071_000G1_concoct_43.fa	Peptoniphilus harei
N2_071_000G1_scaffold_5022	dasN2_071_000G1_concoct_43.fa	Peptoniphilus harei
N2_071_000G1_scaffold_1655	dasN2_071_000G1_concoct_43.fa	Peptoniphilus harei
N2_071_000G1_scaffold_4987	dasN2_071_000G1_concoct_43.fa	Peptoniphilus harei
N2_071_000G1_scaffold_3156	dasN2_071_000G1_concoct_43.fa	Peptoniphilus harei
N2_071_000G1_scaffold_1291	dasN2_071_000G1_concoct_43.fa	Peptoniphilus harei
N2_071_000G1_scaffold_5745	dasN2_071_000G1_concoct_43.fa	Peptoniphilus harei
N2_071_000G1_scaffold_5676	dasN2_071_000G1_concoct_43.fa	Peptoniphilus harei
N2_071_000G1_scaffold_5667	dasN2_071_000G1_concoct_43.fa	Peptoniphilus harei
N2_071_000G1_scaffold_3617	dasN2_071_000G1_concoct_43.fa	Peptoniphilus harei
N2_071_000G1_scaffold_4615	dasN2_071_000G1_concoct_43.fa	Peptoniphilus harei
N2_071_000G1_scaffold_1931	dasN2_071_000G1_concoct_43.fa	Peptoniphilus harei
N2_071_000G1_scaffold_2883	dasN2_071_000G1_concoct_43.fa	Peptoniphilus harei
N2_071_000G1_scaffold_6136	dasN2_071_000G1_concoct_43.fa	Peptoniphilus harei
N2_071_000G1_scaffold_666	dasN2_071_000G1_concoct_43.fa	Peptoniphilus harei
N2_071_000G1_scaffold_5664	dasN2_071_000G1_concoct_43.fa	Peptoniphilus harei
N2_071_000G1_scaffold_4843	dasN2_071_000G1_concoct_43.fa	Peptoniphilus harei
N2_071_000G1_scaffold_5810	dasN2_071_000G1_concoct_43.fa	Peptoniphilus harei
N2_071_000G1_scaffold_379	dasN2_071_000G1_concoct_43.fa	Peptoniphilus harei
N2_071_000G1_scaffold_5954	dasN2_071_000G1_concoct_43.fa	Peptoniphilus harei
N2_071_000G1_scaffold_4088	dasN2_071_000G1_concoct_43.fa	Peptoniphilus harei
N2_071_000G1_scaffold_727	dasN2_071_000G1_concoct_43.fa	Peptoniphilus harei
N2_071_000G1_scaffold_3054	dasN2_071_000G1_concoct_43.fa	Peptoniphilus harei
N2_071_000G1_scaffold_4858	dasN2_071_000G1_concoct_43.fa	Peptoniphilus harei
N2_071_000G1_scaffold_3773	dasN2_071_000G1_concoct_43.fa	Peptoniphilus harei
N2_071_000G1_scaffold_550	dasN2_071_000G1_concoct_43.fa	Peptoniphilus harei
N2_071_000G1_scaffold_6289	dasN2_071_000G1_concoct_43.fa	Peptoniphilus harei
N2_071_000G1_scaffold_5725	dasN2_071_000G1_concoct_43.fa	Peptoniphilus harei
N2_071_000G1_scaffold_1235	dasN2_071_000G1_concoct_43.fa	Peptoniphilus harei
N2_071_000G1_scaffold_4907	dasN2_071_000G1_concoct_43.fa	Peptoniphilus harei
N2_071_000G1_scaffold_3448	dasN2_071_000G1_concoct_43.fa	Peptoniphilus harei
N2_071_000G1_scaffold_5297	dasN2_071_000G1_concoct_43.fa	Peptoniphilus harei
N2_071_000G1_scaffold_4140	dasN2_071_000G1_concoct_43.fa	Peptoniphilus harei
N2_071_000G1_scaffold_3226	dasN2_071_000G1_concoct_43.fa	Peptoniphilus harei
N2_071_000G1_scaffold_2647	dasN2_071_000G1_concoct_43.fa	Peptoniphilus harei
N2_071_000G1_scaffold_4064	dasN2_071_000G1_concoct_43.fa	Peptoniphilus harei
N2_071_000G1_scaffold_3215	dasN2_071_000G1_concoct_43.fa	Peptoniphilus harei
N2_071_000G1_scaffold_2392	dasN2_071_000G1_concoct_43.fa	Peptoniphilus harei
N2_071_000G1_scaffold_3738	dasN2_071_000G1_concoct_43.fa	Peptoniphilus harei
N2_071_000G1_scaffold_1357	dasN2_071_000G1_concoct_43.fa	Peptoniphilus harei
N2_071_000G1_scaffold_1237	dasN2_071_000G1_concoct_43.fa	Peptoniphilus harei
N2_071_000G1_scaffold_2730	dasN2_071_000G1_concoct_43.fa	Peptoniphilus harei
N2_071_000G1_scaffold_2604	dasN2_071_000G1_concoct_43.fa	Peptoniphilus harei
N2_071_000G1_scaffold_4449	dasN2_071_000G1_concoct_43.fa	Peptoniphilus harei
N2_071_000G1_scaffold_659	dasN2_071_000G1_concoct_43.fa	Peptoniphilus harei
N2_071_000G1_scaffold_4992	dasN2_071_000G1_concoct_43.fa	Peptoniphilus harei
N2_071_000G1_scaffold_4238	dasN2_071_000G1_concoct_43.fa	Peptoniphilus harei
N2_071_000G1_scaffold_4518	dasN2_071_000G1_concoct_43.fa	Peptoniphilus harei
N2_071_000G1_scaffold_5840	dasN2_071_000G1_concoct_43.fa	Peptoniphilus harei
N2_071_000G1_scaffold_3964	dasN2_071_000G1_concoct_43.fa	Peptoniphilus harei
N2_071_000G1_scaffold_1130	dasN2_071_000G1_concoct_43.fa	Peptoniphilus harei
N2_071_000G1_scaffold_592	dasN2_071_000G1_concoct_43.fa	Peptoniphilus harei
N2_071_000G1_scaffold_3854	dasN2_071_000G1_concoct_43.fa	Peptoniphilus harei
N2_071_000G1_scaffold_4411	dasN2_071_000G1_concoct_43.fa	Peptoniphilus harei
N2_071_000G1_scaffold_2646	dasN2_071_000G1_concoct_43.fa	Peptoniphilus harei
N2_071_000G1_scaffold_1955	dasN2_071_000G1_concoct_43.fa	Peptoniphilus harei
N2_071_000G1_scaffold_5260	dasN2_071_000G1_concoct_43.fa	Peptoniphilus harei
N2_071_000G1_scaffold_3507	dasN2_071_000G1_concoct_43.fa	Peptoniphilus harei
N2_071_000G1_scaffold_2325	dasN2_071_000G1_concoct_43.fa	Peptoniphilus harei
N2_071_000G1_scaffold_1518	dasN2_071_000G1_concoct_43.fa	Peptoniphilus harei
N2_071_000G1_scaffold_1819	dasN2_071_000G1_concoct_43.fa	Peptoniphilus harei
N2_071_000G1_scaffold_3126	dasN2_071_000G1_concoct_43.fa	Peptoniphilus harei
N2_071_000G1_scaffold_2395	dasN2_071_000G1_concoct_43.fa	Peptoniphilus harei
N2_071_000G1_scaffold_2216	dasN2_071_000G1_concoct_43.fa	Peptoniphilus harei
N2_071_000G1_scaffold_1058	dasN2_071_000G1_concoct_43.fa	Peptoniphilus harei
N2_071_000G1_scaffold_3720	dasN2_071_000G1_concoct_43.fa	Peptoniphilus harei
N2_071_000G1_scaffold_5953	dasN2_071_000G1_concoct_43.fa	Peptoniphilus harei
N2_071_000G1_scaffold_1551	dasN2_071_000G1_concoct_43.fa	Peptoniphilus harei
N2_071_000G1_scaffold_5751	dasN2_071_000G1_concoct_43.fa	Peptoniphilus harei
N2_071_000G1_scaffold_638	dasN2_071_000G1_concoct_43.fa	Peptoniphilus harei
N2_071_000G1_scaffold_4263	dasN2_071_000G1_concoct_43.fa	Peptoniphilus harei
N2_071_000G1_scaffold_2693	dasN2_071_000G1_concoct_43.fa	Peptoniphilus harei
N2_071_000G1_scaffold_2221	dasN2_071_000G1_concoct_43.fa	Peptoniphilus harei
N2_071_000G1_scaffold_4208	dasN2_071_000G1_concoct_43.fa	Peptoniphilus harei
N2_071_000G1_scaffold_976	dasN2_071_000G1_concoct_43.fa	Peptoniphilus harei
N2_071_000G1_scaffold_4321	dasN2_071_000G1_concoct_43.fa	Peptoniphilus harei
N2_071_000G1_scaffold_1228	dasN2_071_000G1_concoct_43.fa	Peptoniphilus harei
N2_071_000G1_scaffold_4934	dasN2_071_000G1_concoct_43.fa	Peptoniphilus harei
N2_071_000G1_scaffold_1508	dasN2_071_000G1_concoct_43.fa	Peptoniphilus harei
N2_071_000G1_scaffold_1353	dasN2_071_000G1_concoct_43.fa	Peptoniphilus harei
N2_071_000G1_scaffold_5765	dasN2_071_000G1_concoct_43.fa	Peptoniphilus harei
N2_071_000G1_scaffold_4938	dasN2_071_000G1_concoct_43.fa	Peptoniphilus harei
N2_071_000G1_scaffold_6364	dasN2_071_000G1_concoct_43.fa	Peptoniphilus harei
N2_071_000G1_scaffold_1572	dasN2_071_000G1_concoct_43.fa	Peptoniphilus harei
N2_071_000G1_scaffold_6121	dasN2_071_000G1_concoct_43.fa	Peptoniphilus harei
N2_071_000G1_scaffold_6044	dasN2_071_000G1_concoct_43.fa	Peptoniphilus harei
N2_071_000G1_scaffold_2923	dasN2_071_000G1_concoct_43.fa	Peptoniphilus harei
N2_071_000G1_scaffold_1715	dasN2_071_000G1_concoct_43.fa	Peptoniphilus harei
N2_071_000G1_scaffold_1933	dasN2_071_000G1_concoct_43.fa	Peptoniphilus harei
N2_071_000G1_scaffold_4092	dasN2_071_000G1_concoct_43.fa	Peptoniphilus harei
N2_071_000G1_scaffold_340	dasN2_071_000G1_concoct_43.fa	Peptoniphilus harei
N2_071_000G1_scaffold_1389	dasN2_071_000G1_concoct_43.fa	Peptoniphilus harei
N2_071_000G1_scaffold_1805	dasN2_071_000G1_concoct_43.fa	Peptoniphilus harei
N2_071_000G1_scaffold_5308	dasN2_071_000G1_concoct_43.fa	Peptoniphilus harei
N2_071_000G1_scaffold_6123	dasN2_071_000G1_concoct_43.fa	Peptoniphilus harei
N2_071_000G1_scaffold_2080	dasN2_071_000G1_concoct_43.fa	Peptoniphilus harei
N2_071_000G1_scaffold_1807	dasN2_071_000G1_concoct_43.fa	Peptoniphilus harei
N2_071_000G1_scaffold_2471	dasN2_071_000G1_concoct_43.fa	Peptoniphilus harei
N2_071_000G1_scaffold_4365	dasN2_071_000G1_concoct_43.fa	Peptoniphilus harei
N2_071_000G1_scaffold_549	dasN2_071_000G1_concoct_43.fa	Peptoniphilus harei
N2_071_000G1_scaffold_3184	dasN2_071_000G1_concoct_43.fa	Peptoniphilus harei
N2_071_000G1_scaffold_4745	dasN2_071_000G1_concoct_43.fa	Peptoniphilus harei
N2_071_000G1_scaffold_3200	dasN2_071_000G1_concoct_43.fa	Peptoniphilus harei
N2_071_000G1_scaffold_2817	dasN2_071_000G1_concoct_43.fa	Peptoniphilus harei
N2_071_000G1_scaffold_6348	dasN2_071_000G1_concoct_43.fa	Peptoniphilus harei
N2_071_000G1_scaffold_2763	dasN2_071_000G1_concoct_43.fa	Peptoniphilus harei
N2_071_000G1_scaffold_869	dasN2_071_000G1_concoct_43.fa	Peptoniphilus harei
N2_071_000G1_scaffold_3198	dasN2_071_000G1_concoct_43.fa	Peptoniphilus harei
N2_071_000G1_scaffold_2977	dasN2_071_000G1_concoct_43.fa	Peptoniphilus harei
N2_071_000G1_scaffold_5326	dasN2_071_000G1_concoct_43.fa	Peptoniphilus harei
N2_071_000G1_scaffold_2048	dasN2_071_000G1_concoct_43.fa	Peptoniphilus harei
N2_071_000G1_scaffold_4086	dasN2_071_000G1_concoct_43.fa	Peptoniphilus harei
N2_071_000G1_scaffold_1160	dasN2_071_000G1_concoct_43.fa	Peptoniphilus harei
N2_071_000G1_scaffold_811	dasN2_071_000G1_concoct_43.fa	Peptoniphilus harei
N2_071_000G1_scaffold_2490	dasN2_071_000G1_concoct_43.fa	Peptoniphilus harei
N2_071_000G1_scaffold_5143	dasN2_071_000G1_concoct_43.fa	Peptoniphilus harei
N2_071_000G1_scaffold_3170	dasN2_071_000G1_concoct_43.fa	Peptoniphilus harei
N2_071_000G1_scaffold_4609	dasN2_071_000G1_concoct_43.fa	Peptoniphilus harei
N2_071_000G1_scaffold_1146	dasN2_071_000G1_concoct_43.fa	Peptoniphilus harei
N2_071_000G1_scaffold_1942	dasN2_071_000G1_concoct_43.fa	Peptoniphilus harei
N2_071_000G1_scaffold_2220	dasN2_071_000G1_concoct_43.fa	Peptoniphilus harei
N2_071_000G1_scaffold_2551	dasN2_071_000G1_concoct_43.fa	Peptoniphilus harei
N2_071_000G1_scaffold_3722	dasN2_071_000G1_concoct_43.fa	Peptoniphilus harei
N2_071_000G1_scaffold_4825	dasN2_071_000G1_concoct_43.fa	Peptoniphilus harei
N2_071_000G1_scaffold_2374	dasN2_071_000G1_concoct_43.fa	Peptoniphilus harei
N2_071_000G1_scaffold_3408	dasN2_071_000G1_concoct_43.fa	Peptoniphilus harei
N2_071_000G1_scaffold_6093	dasN2_071_000G1_concoct_43.fa	Peptoniphilus harei
N2_071_000G1_scaffold_448	dasN2_071_000G1_concoct_43.fa	Peptoniphilus harei
N2_071_000G1_scaffold_5594	dasN2_071_000G1_concoct_43.fa	Peptoniphilus harei
N2_071_000G1_scaffold_323	dasN2_071_000G1_concoct_43.fa	Peptoniphilus harei
N2_071_000G1_scaffold_3740	dasN2_071_000G1_concoct_43.fa	Peptoniphilus harei
N2_071_000G1_scaffold_4522	dasN2_071_000G1_concoct_43.fa	Peptoniphilus harei
N2_071_000G1_scaffold_3266	dasN2_071_000G1_concoct_43.fa	Peptoniphilus harei
N2_071_000G1_scaffold_2072	dasN2_071_000G1_concoct_43.fa	Peptoniphilus harei
N2_071_000G1_scaffold_1665	dasN2_071_000G1_concoct_43.fa	Peptoniphilus harei
N2_071_000G1_scaffold_4018	dasN2_071_000G1_concoct_43.fa	Peptoniphilus harei
N2_071_000G1_scaffold_5384	dasN2_071_000G1_concoct_43.fa	Peptoniphilus harei
N2_071_000G1_scaffold_2719	dasN2_071_000G1_concoct_43.fa	Peptoniphilus harei
N2_071_000G1_scaffold_2799	dasN2_071_000G1_concoct_43.fa	Peptoniphilus harei
N2_071_000G1_scaffold_3573	dasN2_071_000G1_concoct_43.fa	Peptoniphilus harei
N2_071_000G1_scaffold_1377	dasN2_071_000G1_concoct_43.fa	Peptoniphilus harei
N2_071_000G1_scaffold_1147	dasN2_071_000G1_concoct_43.fa	Peptoniphilus harei
N2_071_000G1_scaffold_1499	dasN2_071_000G1_concoct_43.fa	Peptoniphilus harei
N2_071_000G1_scaffold_2658	dasN2_071_000G1_concoct_43.fa	Peptoniphilus harei
N2_071_000G1_scaffold_2510	dasN2_071_000G1_concoct_43.fa	Peptoniphilus harei
N2_071_000G1_scaffold_4278	dasN2_071_000G1_concoct_43.fa	Peptoniphilus harei
N2_071_000G1_scaffold_2775	dasN2_071_000G1_concoct_43.fa	Peptoniphilus harei
N2_071_000G1_scaffold_3365	dasN2_071_000G1_concoct_43.fa	Peptoniphilus harei
N2_071_000G1_scaffold_3177	dasN2_071_000G1_concoct_43.fa	Peptoniphilus harei
N2_071_000G1_scaffold_459	dasN2_071_000G1_concoct_43.fa	Peptoniphilus harei
N2_071_000G1_scaffold_6002	dasN2_071_000G1_concoct_43.fa	Peptoniphilus harei
N2_071_000G1_scaffold_1391	dasN2_071_000G1_concoct_43.fa	Peptoniphilus harei
N2_071_000G1_scaffold_1566	dasN2_071_000G1_concoct_43.fa	Peptoniphilus harei
N2_071_000G1_scaffold_1835	dasN2_071_000G1_concoct_43.fa	Peptoniphilus harei
N2_071_000G1_scaffold_464	dasN2_071_000G1_concoct_43.fa	Peptoniphilus harei
N2_071_000G1_scaffold_2287	dasN2_071_000G1_concoct_43.fa	Peptoniphilus harei
N2_071_000G1_scaffold_2171	dasN2_071_000G1_concoct_43.fa	Peptoniphilus harei
N2_071_000G1_scaffold_3602	dasN2_071_000G1_concoct_43.fa	Peptoniphilus harei
N2_071_000G1_scaffold_2381	dasN2_071_000G1_concoct_43.fa	Peptoniphilus harei
N2_071_000G1_scaffold_4750	dasN2_071_000G1_concoct_43.fa	Peptoniphilus harei
N2_071_000G1_scaffold_5477	dasN2_071_000G1_concoct_43.fa	Peptoniphilus harei
N2_071_000G1_scaffold_4541	dasN2_071_000G1_concoct_43.fa	Peptoniphilus harei
N2_071_000G1_scaffold_1086	dasN2_071_000G1_concoct_43.fa	Peptoniphilus harei
N2_071_000G1_scaffold_2734	dasN2_071_000G1_concoct_43.fa	Peptoniphilus harei
N2_071_000G1_scaffold_2480	dasN2_071_000G1_concoct_43.fa	Peptoniphilus harei
N2_071_000G1_scaffold_769	dasN2_071_000G1_concoct_43.fa	Peptoniphilus harei
N2_071_000G1_scaffold_4046	dasN2_071_000G1_concoct_43.fa	Peptoniphilus harei
N2_071_000G1_scaffold_3172	dasN2_071_000G1_concoct_43.fa	Peptoniphilus harei
N2_071_000G1_scaffold_1580	dasN2_071_000G1_concoct_43.fa	Peptoniphilus harei
N2_071_000G1_scaffold_3212	dasN2_071_000G1_concoct_43.fa	Peptoniphilus harei
N2_071_000G1_scaffold_1403	dasN2_071_000G1_concoct_43.fa	Peptoniphilus harei
N2_071_000G1_scaffold_843	dasN2_071_000G1_concoct_43.fa	Peptoniphilus harei
N2_071_000G1_scaffold_965	dasN2_071_000G1_concoct_43.fa	Peptoniphilus harei
N2_071_000G1_scaffold_3572	dasN2_071_000G1_concoct_43.fa	Peptoniphilus harei
N2_071_000G1_scaffold_1392	dasN2_071_000G1_concoct_43.fa	Peptoniphilus harei
N2_071_000G1_scaffold_4600	dasN2_071_000G1_concoct_43.fa	Peptoniphilus harei
N2_071_000G1_scaffold_3420	dasN2_071_000G1_concoct_43.fa	Peptoniphilus harei
N2_071_000G1_scaffold_2699	dasN2_071_000G1_concoct_43.fa	Peptoniphilus harei
N2_071_000G1_scaffold_1733	dasN2_071_000G1_concoct_43.fa	Peptoniphilus harei
N2_071_000G1_scaffold_370	dasN2_071_000G1_concoct_43.fa	Peptoniphilus harei
N2_071_000G1_scaffold_685	dasN2_071_000G1_concoct_43.fa	Peptoniphilus harei
N2_071_000G1_scaffold_5037	dasN2_071_000G1_concoct_43.fa	Peptoniphilus harei
N2_071_000G1_scaffold_2611	dasN2_071_000G1_concoct_43.fa	Peptoniphilus harei
N2_071_000G1_scaffold_892	dasN2_071_000G1_concoct_43.fa	Peptoniphilus harei
N2_071_000G1_scaffold_542	dasN2_071_000G1_concoct_43.fa	Peptoniphilus harei
N2_071_000G1_scaffold_3793	dasN2_071_000G1_concoct_43.fa	Peptoniphilus harei
N2_071_000G1_scaffold_2581	dasN2_071_000G1_concoct_43.fa	Peptoniphilus harei
N2_071_000G1_scaffold_3434	dasN2_071_000G1_concoct_43.fa	Peptoniphilus harei
N2_071_000G1_scaffold_2780	dasN2_071_000G1_concoct_43.fa	Peptoniphilus harei
N2_071_000G1_scaffold_2027	dasN2_071_000G1_concoct_43.fa	Peptoniphilus harei
N2_071_000G1_scaffold_1471	dasN2_071_000G1_concoct_43.fa	Peptoniphilus harei
N2_071_000G1_scaffold_1409	dasN2_071_000G1_concoct_43.fa	Peptoniphilus harei
N2_071_000G1_scaffold_904	dasN2_071_000G1_concoct_43.fa	Peptoniphilus harei
N2_071_000G1_scaffold_5984	dasN2_071_000G1_concoct_43.fa	Peptoniphilus harei
N2_071_000G1_scaffold_5264	dasN2_071_000G1_concoct_43.fa	Peptoniphilus harei
N2_071_000G1_scaffold_3354	dasN2_071_000G1_concoct_43.fa	Peptoniphilus harei
N2_071_000G1_scaffold_2343	dasN2_071_000G1_concoct_43.fa	Peptoniphilus harei
N2_071_000G1_scaffold_429	dasN2_071_000G1_concoct_43.fa	Peptoniphilus harei
N2_071_000G1_scaffold_954	dasN2_071_000G1_concoct_43.fa	Peptoniphilus harei
N2_071_000G1_scaffold_790	dasN2_071_000G1_concoct_43.fa	Peptoniphilus harei
N2_071_000G1_scaffold_4366	dasN2_071_000G1_concoct_43.fa	Peptoniphilus harei
N2_071_000G1_scaffold_1706	dasN2_071_000G1_concoct_43.fa	Peptoniphilus harei
N2_071_000G1_scaffold_5438	dasN2_071_000G1_concoct_43.fa	Peptoniphilus harei
N2_071_000G1_scaffold_3130	dasN2_071_000G1_concoct_43.fa	Peptoniphilus harei
N2_071_000G1_scaffold_2758	dasN2_071_000G1_concoct_43.fa	Peptoniphilus harei
N2_071_000G1_scaffold_5231	dasN2_071_000G1_concoct_43.fa	Peptoniphilus harei
N2_071_000G1_scaffold_3144	dasN2_071_000G1_concoct_43.fa	Peptoniphilus harei
N2_071_000G1_scaffold_598	dasN2_071_000G1_concoct_43.fa	Peptoniphilus harei
N2_071_000G1_scaffold_3318	dasN2_071_000G1_concoct_43.fa	Peptoniphilus harei
N2_071_000G1_scaffold_3213	dasN2_071_000G1_concoct_43.fa	Peptoniphilus harei
N2_071_000G1_scaffold_1776	dasN2_071_000G1_concoct_43.fa	Peptoniphilus harei
N2_071_000G1_scaffold_800	dasN2_071_000G1_concoct_43.fa	Peptoniphilus harei
N2_071_000G1_scaffold_6366	dasN2_071_000G1_concoct_43.fa	Peptoniphilus harei
N2_071_000G1_scaffold_1422	dasN2_071_000G1_concoct_43.fa	Peptoniphilus harei
N2_071_000G1_scaffold_2823	dasN2_071_000G1_concoct_43.fa	Peptoniphilus harei
N2_071_000G1_scaffold_3231	dasN2_071_000G1_concoct_43.fa	Peptoniphilus harei
N2_071_000G1_scaffold_6142	dasN2_071_000G1_concoct_43.fa	Peptoniphilus harei
N2_071_000G1_scaffold_719	dasN2_071_000G1_concoct_43.fa	Peptoniphilus harei
N2_071_000G1_scaffold_4222	dasN2_071_000G1_concoct_43.fa	Peptoniphilus harei
N2_071_000G1_scaffold_4030	dasN2_071_000G1_concoct_43.fa	Peptoniphilus harei
N2_071_000G1_scaffold_479	dasN2_071_000G1_concoct_43.fa	Peptoniphilus harei
N2_071_000G1_scaffold_1279	dasN2_071_000G1_concoct_43.fa	Peptoniphilus harei
N2_071_000G1_scaffold_6321	dasN2_071_000G1_concoct_43.fa	Peptoniphilus harei
N2_071_000G1_scaffold_1331	dasN2_071_000G1_concoct_43.fa	Peptoniphilus harei
N2_071_000G1_scaffold_2688	dasN2_071_000G1_concoct_43.fa	Peptoniphilus harei
N2_071_000G1_scaffold_3415	dasN2_071_000G1_concoct_43.fa	Peptoniphilus harei
N2_071_000G1_scaffold_3897	dasN2_071_000G1_concoct_43.fa	Peptoniphilus harei
N2_071_000G1_scaffold_5918	dasN2_071_000G1_concoct_43.fa	Peptoniphilus harei
N2_071_000G1_scaffold_313	dasN2_071_000G1_concoct_43.fa	Peptoniphilus harei
N2_071_000G1_scaffold_696	dasN2_071_000G1_concoct_43.fa	Peptoniphilus harei
N2_071_000G1_scaffold_1714	dasN2_071_000G1_concoct_43.fa	Peptoniphilus harei
N2_071_000G1_scaffold_855	dasN2_071_000G1_concoct_43.fa	Peptoniphilus harei
N2_071_000G1_scaffold_823	dasN2_071_000G1_concoct_43.fa	Peptoniphilus harei
N2_071_000G1_scaffold_5831	dasN2_071_000G1_concoct_43.fa	Peptoniphilus harei
N2_071_000G1_scaffold_3932	dasN2_071_000G1_concoct_43.fa	Peptoniphilus harei
N2_071_000G1_scaffold_4189	dasN2_071_000G1_concoct_43.fa	Peptoniphilus harei
N2_071_000G1_scaffold_3555	dasN2_071_000G1_concoct_43.fa	Peptoniphilus harei
N2_071_000G1_scaffold_5006	dasN2_071_000G1_concoct_43.fa	Peptoniphilus harei
N2_071_000G1_scaffold_3462	dasN2_071_000G1_concoct_43.fa	Peptoniphilus harei
N2_071_000G1_scaffold_2871	dasN2_071_000G1_concoct_43.fa	Peptoniphilus harei
N2_071_000G1_scaffold_5230	dasN2_071_000G1_concoct_43.fa	Peptoniphilus harei
N2_071_000G1_scaffold_2879	dasN2_071_000G1_concoct_43.fa	Peptoniphilus harei
N2_071_000G1_scaffold_3065	dasN2_071_000G1_concoct_43.fa	Peptoniphilus harei
N2_071_000G1_scaffold_664	dasN2_071_000G1_concoct_43.fa	Peptoniphilus harei
N2_071_000G1_scaffold_6102	dasN2_071_000G1_concoct_43.fa	Peptoniphilus harei
N2_071_000G1_scaffold_2884	dasN2_071_000G1_concoct_43.fa	Peptoniphilus harei
N2_071_000G1_scaffold_5340	dasN2_071_000G1_concoct_43.fa	Peptoniphilus harei
N2_071_000G1_scaffold_858	dasN2_071_000G1_concoct_43.fa	Peptoniphilus harei
N2_071_000G1_scaffold_2266	dasN2_071_000G1_concoct_43.fa	Peptoniphilus harei
N2_071_000G1_scaffold_477	dasN2_071_000G1_concoct_43.fa	Peptoniphilus harei
N2_071_000G1_scaffold_1651	dasN2_071_000G1_concoct_43.fa	Peptoniphilus harei
N2_071_000G1_scaffold_2947	dasN2_071_000G1_concoct_43.fa	Peptoniphilus harei
N2_071_000G1_scaffold_4768	dasN2_071_000G1_concoct_43.fa	Peptoniphilus harei
N2_071_000G1_scaffold_2318	dasN2_071_000G1_concoct_43.fa	Peptoniphilus harei
N2_071_000G1_scaffold_6221	dasN2_071_000G1_concoct_43.fa	Peptoniphilus harei
N2_071_000G1_scaffold_3862	dasN2_071_000G1_concoct_43.fa	Peptoniphilus harei
N2_071_000G1_scaffold_5063	dasN2_071_000G1_concoct_43.fa	Peptoniphilus harei
N2_071_000G1_scaffold_1266	dasN2_071_000G1_concoct_43.fa	Peptoniphilus harei
N2_071_000G1_scaffold_5154	dasN2_071_000G1_concoct_43.fa	Peptoniphilus harei
N2_071_000G1_scaffold_4306	dasN2_071_000G1_concoct_43.fa	Peptoniphilus harei
N2_071_000G1_scaffold_1721	dasN2_071_000G1_concoct_43.fa	Peptoniphilus harei
N2_071_000G1_scaffold_541	dasN2_071_000G1_concoct_43.fa	Peptoniphilus harei
N2_071_000G1_scaffold_2135	dasN2_071_000G1_concoct_43.fa	Peptoniphilus harei
N2_071_000G1_scaffold_4037	dasN2_071_000G1_concoct_43.fa	Peptoniphilus harei
N2_071_000G1_scaffold_3802	dasN2_071_000G1_concoct_43.fa	Peptoniphilus harei
N2_071_000G1_scaffold_4356	dasN2_071_000G1_concoct_43.fa	Peptoniphilus harei
N2_071_000G1_scaffold_262	dasN2_071_000G1_concoct_43.fa	Peptoniphilus harei
N2_071_000G1_scaffold_5566	dasN2_071_000G1_concoct_43.fa	Peptoniphilus harei
N2_071_000G1_scaffold_1312	dasN2_071_000G1_concoct_43.fa	Peptoniphilus harei
N2_071_000G1_scaffold_6340	dasN2_071_000G1_concoct_43.fa	Peptoniphilus harei
N2_071_000G1_scaffold_4587	dasN2_071_000G1_concoct_43.fa	Peptoniphilus harei
N2_071_000G1_scaffold_1614	dasN2_071_000G1_concoct_43.fa	Peptoniphilus harei
N2_071_000G1_scaffold_2834	dasN2_071_000G1_concoct_43.fa	Peptoniphilus harei
N2_071_000G1_scaffold_1288	dasN2_071_000G1_concoct_43.fa	Peptoniphilus harei
N2_071_000G1_scaffold_6328	dasN2_071_000G1_concoct_43.fa	Peptoniphilus harei
N2_071_000G1_scaffold_755	dasN2_071_000G1_concoct_43.fa	Peptoniphilus harei
N2_071_000G1_scaffold_4831	dasN2_071_000G1_concoct_43.fa	Peptoniphilus harei
N2_071_000G1_scaffold_4078	dasN2_071_000G1_concoct_43.fa	Peptoniphilus harei
N2_071_000G1_scaffold_1062	dasN2_071_000G1_concoct_43.fa	Peptoniphilus harei
N2_071_000G1_scaffold_3912	dasN2_071_000G1_concoct_43.fa	Peptoniphilus harei
N2_071_000G1_scaffold_3788	dasN2_071_000G1_concoct_43.fa	Peptoniphilus harei
N2_071_000G1_scaffold_3305	dasN2_071_000G1_concoct_43.fa	Peptoniphilus harei
N2_071_000G1_scaffold_2966	dasN2_071_000G1_concoct_43.fa	Peptoniphilus harei
N2_071_000G1_scaffold_913	dasN2_071_000G1_concoct_43.fa	Peptoniphilus harei
N2_071_000G1_scaffold_4717	dasN2_071_000G1_concoct_43.fa	Peptoniphilus harei
N2_071_000G1_scaffold_2737	dasN2_071_000G1_concoct_43.fa	Peptoniphilus harei
N2_071_000G1_scaffold_3582	dasN2_071_000G1_concoct_43.fa	Peptoniphilus harei
N2_071_000G1_scaffold_5561	dasN2_071_000G1_concoct_43.fa	Peptoniphilus harei
N2_071_000G1_scaffold_861	dasN2_071_000G1_concoct_43.fa	Peptoniphilus harei
N2_071_000G1_scaffold_2496	dasN2_071_000G1_concoct_43.fa	Peptoniphilus harei
N2_071_000G1_scaffold_1644	dasN2_071_000G1_concoct_43.fa	Peptoniphilus harei
N2_071_000G1_scaffold_3550	dasN2_071_000G1_concoct_43.fa	Peptoniphilus harei
N2_071_000G1_scaffold_1067	dasN2_071_000G1_concoct_43.fa	Peptoniphilus harei
N2_071_000G1_scaffold_999	dasN2_071_000G1_concoct_43.fa	Peptoniphilus harei
N2_071_000G1_scaffold_2316	dasN2_071_000G1_concoct_43.fa	Peptoniphilus harei
N2_071_000G1_scaffold_4708	dasN2_071_000G1_concoct_43.fa	Peptoniphilus harei
N2_071_000G1_scaffold_4722	dasN2_071_000G1_concoct_43.fa	Peptoniphilus harei
N2_071_000G1_scaffold_3313	dasN2_071_000G1_concoct_43.fa	Peptoniphilus harei
N2_071_000G1_scaffold_1657	dasN2_071_000G1_concoct_43.fa	Peptoniphilus harei
N2_071_000G1_scaffold_2825	dasN2_071_000G1_concoct_43.fa	Peptoniphilus harei
N2_071_000G1_scaffold_868	dasN2_071_000G1_concoct_43.fa	Peptoniphilus harei
N2_071_000G1_scaffold_2102	dasN2_071_000G1_concoct_43.fa	Peptoniphilus harei
N2_071_000G1_scaffold_4631	dasN2_071_000G1_concoct_43.fa	Peptoniphilus harei
N2_071_000G1_scaffold_4911	dasN2_071_000G1_concoct_43.fa	Peptoniphilus harei
N2_071_000G1_scaffold_1309	dasN2_071_000G1_concoct_43.fa	Peptoniphilus harei
N2_071_000G1_scaffold_1943	dasN2_071_000G1_concoct_43.fa	Peptoniphilus harei
N2_071_000G1_scaffold_2242	dasN2_071_000G1_concoct_43.fa	Peptoniphilus harei
N2_071_000G1_scaffold_6105	dasN2_071_000G1_concoct_43.fa	Peptoniphilus harei
N2_071_000G1_scaffold_5155	dasN2_071_000G1_concoct_43.fa	Peptoniphilus harei
N2_071_000G1_scaffold_1861	dasN2_071_000G1_concoct_43.fa	Peptoniphilus harei
N2_071_000G1_scaffold_5838	dasN2_071_000G1_concoct_43.fa	Peptoniphilus harei
N2_071_000G1_scaffold_3795	dasN2_071_000G1_concoct_43.fa	Peptoniphilus harei
N2_071_000G1_scaffold_3461	dasN2_071_000G1_concoct_43.fa	Peptoniphilus harei
N2_071_000G1_scaffold_4008	dasN2_071_000G1_concoct_43.fa	Peptoniphilus harei
N2_071_000G1_scaffold_5302	dasN2_071_000G1_concoct_43.fa	Peptoniphilus harei
N2_071_000G1_scaffold_1921	dasN2_071_000G1_concoct_43.fa	Peptoniphilus harei
N2_071_000G1_scaffold_673	dasN2_071_000G1_concoct_43.fa	Peptoniphilus harei
N2_071_000G1_scaffold_1798	dasN2_071_000G1_concoct_43.fa	Peptoniphilus harei
N2_071_000G1_scaffold_2212	dasN2_071_000G1_concoct_43.fa	Peptoniphilus harei
N2_071_000G1_scaffold_3894	dasN2_071_000G1_concoct_43.fa	Peptoniphilus harei
N2_071_000G1_scaffold_2577	dasN2_071_000G1_concoct_43.fa	Peptoniphilus harei
N2_071_000G1_scaffold_1078	dasN2_071_000G1_concoct_43.fa	Peptoniphilus harei
N2_071_000G1_scaffold_6096	dasN2_071_000G1_concoct_43.fa	Peptoniphilus harei
N2_071_000G1_scaffold_1778	dasN2_071_000G1_concoct_43.fa	Peptoniphilus harei
N2_071_000G1_scaffold_6031	dasN2_071_000G1_concoct_43.fa	Peptoniphilus harei
N2_071_000G1_scaffold_2430	dasN2_071_000G1_concoct_43.fa	Peptoniphilus harei
N2_071_000G1_scaffold_6127	dasN2_071_000G1_concoct_43.fa	Peptoniphilus harei
N2_071_000G1_scaffold_4076	dasN2_071_000G1_concoct_43.fa	Peptoniphilus harei
N2_071_000G1_scaffold_1569	dasN2_071_000G1_concoct_43.fa	Peptoniphilus harei
N2_071_000G1_scaffold_2653	dasN2_071_000G1_concoct_43.fa	Peptoniphilus harei
N2_071_000G1_scaffold_4015	dasN2_071_000G1_concoct_43.fa	Peptoniphilus harei
N2_071_000G1_scaffold_2524	dasN2_071_000G1_concoct_45.fa	Prevotella bivia
N2_071_000G1_scaffold_600	dasN2_071_000G1_concoct_45.fa	Prevotella bivia
N2_071_000G1_scaffold_704	dasN2_071_000G1_concoct_45.fa	Prevotella bivia
N2_071_000G1_scaffold_1419	dasN2_071_000G1_concoct_45.fa	Prevotella bivia
N2_071_000G1_scaffold_1179	dasN2_071_000G1_concoct_45.fa	Prevotella bivia
N2_071_000G1_scaffold_5931	dasN2_071_000G1_concoct_45.fa	Prevotella bivia
N2_071_000G1_scaffold_2190	dasN2_071_000G1_concoct_45.fa	Prevotella bivia
N2_071_000G1_scaffold_1216	dasN2_071_000G1_concoct_45.fa	Prevotella bivia
N2_071_000G1_scaffold_2675	dasN2_071_000G1_concoct_45.fa	Prevotella bivia
N2_071_000G1_scaffold_2751	dasN2_071_000G1_concoct_45.fa	Prevotella bivia
N2_071_000G1_scaffold_2118	dasN2_071_000G1_concoct_45.fa	Prevotella bivia
N2_071_000G1_scaffold_2722	dasN2_071_000G1_concoct_45.fa	Prevotella bivia
N2_071_000G1_scaffold_6227	dasN2_071_000G1_concoct_45.fa	Prevotella bivia
N2_071_000G1_scaffold_6166	dasN2_071_000G1_concoct_45.fa	Prevotella bivia
N2_071_000G1_scaffold_2613	dasN2_071_000G1_concoct_45.fa	Prevotella bivia
N2_071_000G1_scaffold_641	dasN2_071_000G1_concoct_45.fa	Prevotella bivia
N2_071_000G1_scaffold_1586	dasN2_071_000G1_concoct_45.fa	Prevotella bivia
N2_071_000G1_scaffold_834	dasN2_071_000G1_concoct_45.fa	Prevotella bivia
N2_071_000G1_scaffold_1664	dasN2_071_000G1_concoct_45.fa	Prevotella bivia
N2_071_000G1_scaffold_1265	dasN2_071_000G1_concoct_45.fa	Prevotella bivia
N2_071_000G1_scaffold_2458	dasN2_071_000G1_concoct_45.fa	Prevotella bivia
N2_071_000G1_scaffold_2515	dasN2_071_000G1_concoct_45.fa	Prevotella bivia
N2_071_000G1_scaffold_1308	dasN2_071_000G1_concoct_45.fa	Prevotella bivia
N2_071_000G1_scaffold_1978	dasN2_071_000G1_concoct_45.fa	Prevotella bivia
N2_071_000G1_scaffold_5853	dasN2_071_000G1_concoct_45.fa	Prevotella bivia
N2_071_000G1_scaffold_4296	dasN2_071_000G1_concoct_45.fa	Prevotella bivia
N2_071_000G1_scaffold_1366	dasN2_071_000G1_concoct_45.fa	Prevotella bivia
N2_071_000G1_scaffold_3345	dasN2_071_000G1_concoct_45.fa	Prevotella bivia
N2_071_000G1_scaffold_824	dasN2_071_000G1_concoct_45.fa	Prevotella bivia
N2_071_000G1_scaffold_6087	dasN2_071_000G1_concoct_45.fa	Prevotella bivia
N2_071_000G1_scaffold_1516	dasN2_071_000G1_concoct_45.fa	Prevotella bivia
N2_071_000G1_scaffold_368	dasN2_071_000G1_concoct_45.fa	Prevotella bivia
N2_071_000G1_scaffold_4596	dasN2_071_000G1_concoct_45.fa	Prevotella bivia
N2_071_000G1_scaffold_575	dasN2_071_000G1_concoct_45.fa	Prevotella bivia
N2_071_000G1_scaffold_2017	dasN2_071_000G1_concoct_45.fa	Prevotella bivia
N2_071_000G1_scaffold_3535	dasN2_071_000G1_concoct_45.fa	Prevotella bivia
N2_071_000G1_scaffold_1305	dasN2_071_000G1_concoct_45.fa	Prevotella bivia
N2_071_000G1_scaffold_507	dasN2_071_000G1_concoct_45.fa	Prevotella bivia
N2_071_000G1_scaffold_3373	dasN2_071_000G1_concoct_45.fa	Prevotella bivia
N2_071_000G1_scaffold_307	dasN2_071_000G1_concoct_45.fa	Prevotella bivia
N2_071_000G1_scaffold_3924	dasN2_071_000G1_concoct_45.fa	Prevotella bivia
N2_071_000G1_scaffold_1828	dasN2_071_000G1_concoct_45.fa	Prevotella bivia
N2_071_000G1_scaffold_933	dasN2_071_000G1_concoct_45.fa	Prevotella bivia
N2_071_000G1_scaffold_4305	dasN2_071_000G1_concoct_45.fa	Prevotella bivia
N2_071_000G1_scaffold_935	dasN2_071_000G1_concoct_45.fa	Prevotella bivia
N2_071_000G1_scaffold_2765	dasN2_071_000G1_concoct_45.fa	Prevotella bivia
N2_071_000G1_scaffold_4413	dasN2_071_000G1_concoct_45.fa	Prevotella bivia
N2_071_000G1_scaffold_1273	dasN2_071_000G1_concoct_45.fa	Prevotella bivia
N2_071_000G1_scaffold_2957	dasN2_071_000G1_concoct_45.fa	Prevotella bivia
N2_071_000G1_scaffold_5168	dasN2_071_000G1_concoct_45.fa	Prevotella bivia
N2_071_000G1_scaffold_6083	dasN2_071_000G1_concoct_45.fa	Prevotella bivia
N2_071_000G1_scaffold_4618	dasN2_071_000G1_concoct_45.fa	Prevotella bivia
N2_071_000G1_scaffold_1987	dasN2_071_000G1_concoct_45.fa	Prevotella bivia
N2_071_000G1_scaffold_2716	dasN2_071_000G1_concoct_45.fa	Prevotella bivia
N2_071_000G1_scaffold_709	dasN2_071_000G1_concoct_45.fa	Prevotella bivia
N2_071_000G1_scaffold_3691	dasN2_071_000G1_concoct_45.fa	Prevotella bivia
N2_071_000G1_scaffold_2264	dasN2_071_000G1_concoct_45.fa	Prevotella bivia
N2_071_000G1_scaffold_2700	dasN2_071_000G1_concoct_45.fa	Prevotella bivia
N2_071_000G1_scaffold_2265	dasN2_071_000G1_concoct_45.fa	Prevotella bivia
N2_071_000G1_scaffold_2022	dasN2_071_000G1_concoct_45.fa	Prevotella bivia
N2_071_000G1_scaffold_2368	dasN2_071_000G1_concoct_45.fa	Prevotella bivia
N2_071_000G1_scaffold_4219	dasN2_071_000G1_concoct_45.fa	Prevotella bivia
N2_071_000G1_scaffold_3265	dasN2_071_000G1_concoct_45.fa	Prevotella bivia
N2_071_000G1_scaffold_2488	dasN2_071_000G1_concoct_45.fa	Prevotella bivia
N2_071_000G1_scaffold_5258	dasN2_071_000G1_concoct_45.fa	Prevotella bivia
N2_071_000G1_scaffold_819	dasN2_071_000G1_concoct_45.fa	Prevotella bivia
N2_071_000G1_scaffold_5029	dasN2_071_000G1_concoct_45.fa	Prevotella bivia
N2_071_000G1_scaffold_4612	dasN2_071_000G1_concoct_45.fa	Prevotella bivia
N2_071_000G1_scaffold_1232	dasN2_071_000G1_concoct_45.fa	Prevotella bivia
N2_071_000G1_scaffold_4498	dasN2_071_000G1_concoct_45.fa	Prevotella bivia
N2_071_000G1_scaffold_1107	dasN2_071_000G1_concoct_45.fa	Prevotella bivia
N2_071_000G1_scaffold_1745	dasN2_071_000G1_concoct_45.fa	Prevotella bivia
N2_071_000G1_scaffold_2939	dasN2_071_000G1_concoct_45.fa	Prevotella bivia
N2_071_000G1_scaffold_5092	dasN2_071_000G1_concoct_45.fa	Prevotella bivia
N2_071_000G1_scaffold_6015	dasN2_071_000G1_concoct_45.fa	Prevotella bivia
N2_071_000G1_scaffold_2784	dasN2_071_000G1_concoct_45.fa	Prevotella bivia
N2_071_000G1_scaffold_2383	dasN2_071_000G1_concoct_45.fa	Prevotella bivia
N2_071_000G1_scaffold_1344	dasN2_071_000G1_concoct_45.fa	Prevotella bivia
N2_071_000G1_scaffold_4568	dasN2_071_000G1_concoct_45.fa	Prevotella bivia
N2_071_000G1_scaffold_5342	dasN2_071_000G1_concoct_45.fa	Prevotella bivia
N2_071_000G1_scaffold_2113	dasN2_071_000G1_concoct_45.fa	Prevotella bivia
N2_071_000G1_scaffold_1449	dasN2_071_000G1_concoct_45.fa	Prevotella bivia
N2_071_000G1_scaffold_2662	dasN2_071_000G1_concoct_45.fa	Prevotella bivia
N2_071_000G1_scaffold_4093	dasN2_071_000G1_concoct_45.fa	Prevotella bivia
N2_071_000G1_scaffold_1935	dasN2_071_000G1_concoct_45.fa	Prevotella bivia
N2_071_000G1_scaffold_925	dasN2_071_000G1_concoct_45.fa	Prevotella bivia
N2_071_000G1_scaffold_711	dasN2_071_000G1_concoct_45.fa	Prevotella bivia
N2_071_000G1_scaffold_4236	dasN2_071_000G1_concoct_45.fa	Prevotella bivia
N2_071_000G1_scaffold_3982	dasN2_071_000G1_concoct_45.fa	Prevotella bivia
N2_071_000G1_scaffold_2566	dasN2_071_000G1_concoct_45.fa	Prevotella bivia
N2_071_000G1_scaffold_2739	dasN2_071_000G1_concoct_45.fa	Prevotella bivia
N2_071_000G1_scaffold_1329	dasN2_071_000G1_concoct_45.fa	Prevotella bivia
N2_071_000G1_scaffold_1153	dasN2_071_000G1_concoct_45.fa	Prevotella bivia
N2_071_000G1_scaffold_2166	dasN2_071_000G1_concoct_45.fa	Prevotella bivia
N2_071_000G1_scaffold_3999	dasN2_071_000G1_concoct_45.fa	Prevotella bivia
N2_071_000G1_scaffold_2417	dasN2_071_000G1_concoct_45.fa	Prevotella bivia
N2_071_000G1_scaffold_5656	dasN2_071_000G1_concoct_45.fa	Prevotella bivia
N2_071_000G1_scaffold_2009	dasN2_071_000G1_concoct_45.fa	Prevotella bivia
N2_071_000G1_scaffold_2141	dasN2_071_000G1_concoct_45.fa	Prevotella bivia
N2_071_000G1_scaffold_3338	dasN2_071_000G1_concoct_45.fa	Prevotella bivia
N2_071_000G1_scaffold_975	dasN2_071_000G1_concoct_45.fa	Prevotella bivia
N2_071_000G1_scaffold_703	dasN2_071_000G1_concoct_45.fa	Prevotella bivia
N2_071_000G1_scaffold_4286	dasN2_071_000G1_concoct_45.fa	Prevotella bivia
N2_071_000G1_scaffold_6349	dasN2_071_000G1_concoct_45.fa	Prevotella bivia
N2_071_000G1_scaffold_1178	dasN2_071_000G1_concoct_45.fa	Prevotella bivia
N2_071_000G1_scaffold_3596	dasN2_071_000G1_concoct_45.fa	Prevotella bivia
N2_071_000G1_scaffold_1457	dasN2_071_000G1_concoct_45.fa	Prevotella bivia
N2_071_000G1_scaffold_3828	dasN2_071_000G1_concoct_45.fa	Prevotella bivia
N2_071_000G1_scaffold_2385	dasN2_071_000G1_concoct_45.fa	Prevotella bivia
N2_071_000G1_scaffold_635	dasN2_071_000G1_concoct_45.fa	Prevotella bivia
N2_071_000G1_scaffold_2982	dasN2_071_000G1_concoct_45.fa	Prevotella bivia
N2_071_000G1_scaffold_5873	dasN2_071_000G1_concoct_45.fa	Prevotella bivia
N2_071_000G1_scaffold_4502	dasN2_071_000G1_concoct_45.fa	Prevotella bivia
N2_071_000G1_scaffold_3481	dasN2_071_000G1_concoct_45.fa	Prevotella bivia
N2_071_000G1_scaffold_2063	dasN2_071_000G1_concoct_45.fa	Prevotella bivia
N2_071_000G1_scaffold_3574	dasN2_071_000G1_concoct_45.fa	Prevotella bivia
N2_071_000G1_scaffold_585	dasN2_071_000G1_concoct_45.fa	Prevotella bivia
N2_071_000G1_scaffold_1986	dasN2_071_000G1_concoct_45.fa	Prevotella bivia
N2_071_000G1_scaffold_3513	dasN2_071_000G1_concoct_45.fa	Prevotella bivia
N2_071_000G1_scaffold_4207	dasN2_071_000G1_concoct_45.fa	Prevotella bivia
N2_071_000G1_scaffold_2428	dasN2_071_000G1_concoct_45.fa	Prevotella bivia
N2_071_000G1_scaffold_2223	dasN2_071_000G1_concoct_45.fa	Prevotella bivia
N2_071_000G1_scaffold_1009	dasN2_071_000G1_concoct_45.fa	Prevotella bivia
N2_071_000G1_scaffold_466	dasN2_071_000G1_concoct_45.fa	Prevotella bivia
N2_071_000G1_scaffold_2435	dasN2_071_000G1_concoct_45.fa	Prevotella bivia
N2_071_000G1_scaffold_2146	dasN2_071_000G1_concoct_45.fa	Prevotella bivia
N2_071_000G1_scaffold_2927	dasN2_071_000G1_concoct_45.fa	Prevotella bivia
N2_071_000G1_scaffold_5282	dasN2_071_000G1_concoct_45.fa	Prevotella bivia
N2_071_000G1_scaffold_4067	dasN2_071_000G1_concoct_45.fa	Prevotella bivia
N2_071_000G1_scaffold_2154	dasN2_071_000G1_concoct_45.fa	Prevotella bivia
N2_071_000G1_scaffold_4636	dasN2_071_000G1_concoct_45.fa	Prevotella bivia
N2_071_000G1_scaffold_2786	dasN2_071_000G1_concoct_45.fa	Prevotella bivia
N2_071_000G1_scaffold_4205	dasN2_071_000G1_concoct_45.fa	Prevotella bivia
N2_071_000G1_scaffold_2347	dasN2_071_000G1_concoct_45.fa	Prevotella bivia
N2_071_000G1_scaffold_1194	dasN2_071_000G1_concoct_45.fa	Prevotella bivia
N2_071_000G1_scaffold_1314	dasN2_071_000G1_concoct_45.fa	Prevotella bivia
N2_071_000G1_scaffold_1761	dasN2_071_000G1_concoct_45.fa	Prevotella bivia
N2_071_000G1_scaffold_288	dasN2_071_000G1_concoct_45.fa	Prevotella bivia
N2_071_000G1_scaffold_5332	dasN2_071_000G1_concoct_45.fa	Prevotella bivia
N2_071_000G1_scaffold_1328	dasN2_071_000G1_concoct_45.fa	Prevotella bivia
N2_071_000G1_scaffold_4349	dasN2_071_000G1_concoct_45.fa	Prevotella bivia
N2_071_000G1_scaffold_1076	dasN2_071_000G1_concoct_45.fa	Prevotella bivia
N2_071_000G1_scaffold_3217	dasN2_071_000G1_concoct_45.fa	Prevotella bivia
N2_071_000G1_scaffold_3070	dasN2_071_000G1_concoct_45.fa	Prevotella bivia
N2_071_000G1_scaffold_2104	dasN2_071_000G1_concoct_45.fa	Prevotella bivia
N2_071_000G1_scaffold_4658	dasN2_071_000G1_concoct_45.fa	Prevotella bivia
N2_071_000G1_scaffold_1474	dasN2_071_000G1_concoct_45.fa	Prevotella bivia
N2_071_000G1_scaffold_1520	dasN2_071_000G1_concoct_45.fa	Prevotella bivia
N2_071_000G1_scaffold_5925	dasN2_071_000G1_concoct_45.fa	Prevotella bivia
N2_071_000G1_scaffold_4855	dasN2_071_000G1_concoct_45.fa	Prevotella bivia
N2_071_000G1_scaffold_2698	dasN2_071_000G1_concoct_45.fa	Prevotella bivia
N2_071_000G1_scaffold_3011	dasN2_071_000G1_concoct_45.fa	Prevotella bivia
N2_071_000G1_scaffold_1502	dasN2_071_000G1_concoct_45.fa	Prevotella bivia
N2_071_000G1_scaffold_2036	dasN2_071_000G1_concoct_45.fa	Prevotella bivia
N2_071_000G1_scaffold_4396	dasN2_071_000G1_concoct_45.fa	Prevotella bivia
N2_071_000G1_scaffold_1637	dasN2_071_000G1_concoct_45.fa	Prevotella bivia
N2_071_000G1_scaffold_1151	dasN2_071_000G1_concoct_45.fa	Prevotella bivia
N2_071_000G1_scaffold_5910	dasN2_071_000G1_concoct_45.fa	Prevotella bivia
N2_071_000G1_scaffold_1851	dasN2_071_000G1_concoct_45.fa	Prevotella bivia
N2_071_000G1_scaffold_1559	dasN2_071_000G1_concoct_45.fa	Prevotella bivia
N2_071_000G1_scaffold_879	dasN2_071_000G1_concoct_45.fa	Prevotella bivia
N2_071_000G1_scaffold_3192	dasN2_071_000G1_concoct_45.fa	Prevotella bivia
N2_071_000G1_scaffold_1522	dasN2_071_000G1_concoct_45.fa	Prevotella bivia
N2_071_000G1_scaffold_3850	dasN2_071_000G1_concoct_45.fa	Prevotella bivia
N2_071_000G1_scaffold_2664	dasN2_071_000G1_concoct_45.fa	Prevotella bivia
N2_071_000G1_scaffold_1875	dasN2_071_000G1_concoct_45.fa	Prevotella bivia
N2_071_000G1_scaffold_1489	dasN2_071_000G1_concoct_45.fa	Prevotella bivia
N2_071_000G1_scaffold_876	dasN2_071_000G1_concoct_45.fa	Prevotella bivia
N2_071_000G1_scaffold_1487	dasN2_071_000G1_concoct_45.fa	Prevotella bivia
N2_071_000G1_scaffold_5581	dasN2_071_000G1_concoct_45.fa	Prevotella bivia
N2_071_000G1_scaffold_2291	dasN2_071_000G1_concoct_45.fa	Prevotella bivia
N2_071_000G1_scaffold_1278	dasN2_071_000G1_concoct_45.fa	Prevotella bivia
N2_071_000G1_scaffold_3064	dasN2_071_000G1_concoct_45.fa	Prevotella bivia
N2_071_000G1_scaffold_2401	dasN2_071_000G1_concoct_45.fa	Prevotella bivia
N2_071_000G1_scaffold_1887	dasN2_071_000G1_concoct_45.fa	Prevotella bivia
N2_071_000G1_scaffold_1560	dasN2_071_000G1_concoct_45.fa	Prevotella bivia
N2_071_000G1_scaffold_3041	dasN2_071_000G1_concoct_45.fa	Prevotella bivia
N2_071_000G1_scaffold_2579	dasN2_071_000G1_concoct_45.fa	Prevotella bivia
N2_071_000G1_scaffold_5543	dasN2_071_000G1_concoct_45.fa	Prevotella bivia
N2_071_000G1_scaffold_2468	dasN2_071_000G1_concoct_45.fa	Prevotella bivia
N2_071_000G1_scaffold_4313	dasN2_071_000G1_concoct_45.fa	Prevotella bivia
N2_071_000G1_scaffold_1868	dasN2_071_000G1_concoct_45.fa	Prevotella bivia
N2_071_000G1_scaffold_4101	dasN2_071_000G1_concoct_45.fa	Prevotella bivia
N2_071_000G1_scaffold_4364	dasN2_071_000G1_concoct_45.fa	Prevotella bivia
N2_071_000G1_scaffold_3194	dasN2_071_000G1_concoct_45.fa	Prevotella bivia
N2_071_000G1_scaffold_2176	dasN2_071_000G1_concoct_45.fa	Prevotella bivia
N2_071_000G1_scaffold_4863	dasN2_071_000G1_concoct_45.fa	Prevotella bivia
N2_071_000G1_scaffold_4087	dasN2_071_000G1_concoct_45.fa	Prevotella bivia
N2_071_000G1_scaffold_2315	dasN2_071_000G1_concoct_45.fa	Prevotella bivia
N2_071_000G1_scaffold_4094	dasN2_071_000G1_concoct_45.fa	Prevotella bivia
N2_071_000G1_scaffold_4682	dasN2_071_000G1_concoct_45.fa	Prevotella bivia
N2_071_000G1_scaffold_2302	dasN2_071_000G1_concoct_45.fa	Prevotella bivia
N2_071_000G1_scaffold_3140	dasN2_071_000G1_concoct_45.fa	Prevotella bivia
N2_071_000G1_scaffold_364	dasN2_071_000G1_concoct_45.fa	Prevotella bivia
N2_071_000G1_scaffold_3104	dasN2_071_000G1_concoct_45.fa	Prevotella bivia
N2_071_000G1_scaffold_4055	dasN2_071_000G1_concoct_45.fa	Prevotella bivia
N2_071_000G1_scaffold_2098	dasN2_071_000G1_concoct_45.fa	Prevotella bivia
N2_071_000G1_scaffold_472	dasN2_071_000G1_concoct_45.fa	Prevotella bivia
N2_071_000G1_scaffold_1452	dasN2_071_000G1_concoct_45.fa	Prevotella bivia
N2_071_000G1_scaffold_1929	dasN2_071_000G1_concoct_45.fa	Prevotella bivia
N2_071_000G1_scaffold_1500	dasN2_071_000G1_concoct_45.fa	Prevotella bivia
N2_071_000G1_scaffold_1593	dasN2_071_000G1_concoct_45.fa	Prevotella bivia
N2_071_000G1_scaffold_1530	dasN2_071_000G1_concoct_45.fa	Prevotella bivia
N2_071_000G1_scaffold_5095	dasN2_071_000G1_concoct_45.fa	Prevotella bivia
N2_071_000G1_scaffold_505	dasN2_071_000G1_concoct_45.fa	Prevotella bivia
N2_071_000G1_scaffold_4762	dasN2_071_000G1_concoct_45.fa	Prevotella bivia
N2_071_000G1_scaffold_1204	dasN2_071_000G1_concoct_45.fa	Prevotella bivia
N2_071_000G1_scaffold_3243	dasN2_071_000G1_concoct_45.fa	Prevotella bivia
N2_071_000G1_scaffold_1315	dasN2_071_000G1_concoct_45.fa	Prevotella bivia
N2_071_000G1_scaffold_1818	dasN2_071_000G1_concoct_45.fa	Prevotella bivia
N2_071_000G1_scaffold_3494	dasN2_071_000G1_concoct_45.fa	Prevotella bivia
N2_071_000G1_scaffold_680	dasN2_071_000G1_concoct_45.fa	Prevotella bivia
N2_071_000G1_scaffold_4848	dasN2_071_000G1_concoct_45.fa	Prevotella bivia
N2_071_000G1_scaffold_3306	dasN2_071_000G1_concoct_45.fa	Prevotella bivia
N2_071_000G1_scaffold_5358	dasN2_071_000G1_concoct_45.fa	Prevotella bivia
N2_071_000G1_scaffold_1439	dasN2_071_000G1_concoct_45.fa	Prevotella bivia
N2_071_000G1_scaffold_2050	dasN2_071_000G1_concoct_45.fa	Prevotella bivia
N2_071_000G1_scaffold_5075	dasN2_071_000G1_concoct_45.fa	Prevotella bivia
N2_071_000G1_scaffold_3533	dasN2_071_000G1_concoct_45.fa	Prevotella bivia
N2_071_000G1_scaffold_2981	dasN2_071_000G1_concoct_45.fa	Prevotella bivia
N2_071_000G1_scaffold_3625	dasN2_071_000G1_concoct_45.fa	Prevotella bivia
N2_071_000G1_scaffold_4029	dasN2_071_000G1_concoct_45.fa	Prevotella bivia
N2_071_000G1_scaffold_1963	dasN2_071_000G1_concoct_45.fa	Prevotella bivia
N2_071_000G1_scaffold_5076	dasN2_071_000G1_concoct_45.fa	Prevotella bivia
N2_071_000G1_scaffold_1904	dasN2_071_000G1_concoct_45.fa	Prevotella bivia
N2_071_000G1_scaffold_3499	dasN2_071_000G1_concoct_45.fa	Prevotella bivia
N2_071_000G1_scaffold_1325	dasN2_071_000G1_concoct_45.fa	Prevotella bivia
N2_071_000G1_scaffold_2047	dasN2_071_000G1_concoct_45.fa	Prevotella bivia
N2_071_000G1_scaffold_2686	dasN2_071_000G1_concoct_45.fa	Prevotella bivia
N2_071_000G1_scaffold_5186	dasN2_071_000G1_concoct_45.fa	Prevotella bivia
N2_071_000G1_scaffold_4113	dasN2_071_000G1_concoct_45.fa	Prevotella bivia
N2_071_000G1_scaffold_2032	dasN2_071_000G1_concoct_45.fa	Prevotella bivia
N2_071_000G1_scaffold_761	dasN2_071_000G1_concoct_45.fa	Prevotella bivia
N2_071_000G1_scaffold_2677	dasN2_071_000G1_concoct_45.fa	Prevotella bivia
N2_071_000G1_scaffold_2850	dasN2_071_000G1_concoct_45.fa	Prevotella bivia
N2_071_000G1_scaffold_3705	dasN2_071_000G1_concoct_45.fa	Prevotella bivia
N2_071_000G1_scaffold_3841	dasN2_071_000G1_concoct_45.fa	Prevotella bivia
N2_071_000G1_scaffold_4246	dasN2_071_000G1_concoct_45.fa	Prevotella bivia
N2_071_000G1_scaffold_3053	dasN2_071_000G1_concoct_45.fa	Prevotella bivia
N2_071_000G1_scaffold_2508	dasN2_071_000G1_concoct_45.fa	Prevotella bivia
N2_071_000G1_scaffold_1242	dasN2_071_000G1_concoct_45.fa	Prevotella bivia
N2_071_000G1_scaffold_3368	dasN2_071_000G1_concoct_45.fa	Prevotella bivia
N2_071_000G1_scaffold_1763	dasN2_071_000G1_concoct_45.fa	Prevotella bivia
N2_071_000G1_scaffold_1855	dasN2_071_000G1_concoct_45.fa	Prevotella bivia
N2_071_000G1_scaffold_2847	dasN2_071_000G1_concoct_45.fa	Prevotella bivia
N2_071_000G1_scaffold_562	dasN2_071_000G1_concoct_45.fa	Prevotella bivia
N2_071_000G1_scaffold_2227	dasN2_071_000G1_concoct_45.fa	Prevotella bivia
N2_071_000G1_scaffold_1831	dasN2_071_000G1_concoct_45.fa	Prevotella bivia
N2_071_000G1_scaffold_4984	dasN2_071_000G1_concoct_45.fa	Prevotella bivia
N2_071_000G1_scaffold_4827	dasN2_071_000G1_concoct_45.fa	Prevotella bivia
N2_071_000G1_scaffold_3586	dasN2_071_000G1_concoct_45.fa	Prevotella bivia
N2_071_000G1_scaffold_1538	dasN2_071_000G1_concoct_45.fa	Prevotella bivia
N2_071_000G1_scaffold_1613	dasN2_071_000G1_concoct_45.fa	Prevotella bivia
N2_071_000G1_scaffold_3235	dasN2_071_000G1_concoct_45.fa	Prevotella bivia
N2_071_000G1_scaffold_810	dasN2_071_000G1_concoct_45.fa	Prevotella bivia
N2_071_000G1_scaffold_1345	dasN2_071_000G1_concoct_45.fa	Prevotella bivia
N2_071_000G1_scaffold_4042	dasN2_071_000G1_concoct_45.fa	Prevotella bivia
N2_071_000G1_scaffold_2299	dasN2_071_000G1_concoct_45.fa	Prevotella bivia
N2_071_000G1_scaffold_2344	dasN2_071_000G1_concoct_45.fa	Prevotella bivia
N2_071_000G1_scaffold_2830	dasN2_071_000G1_concoct_45.fa	Prevotella bivia
N2_071_000G1_scaffold_2597	dasN2_071_000G1_concoct_45.fa	Prevotella bivia
N2_071_000G1_scaffold_4668	dasN2_071_000G1_concoct_45.fa	Prevotella bivia
N2_071_000G1_scaffold_2205	dasN2_071_000G1_concoct_45.fa	Prevotella bivia
N2_071_000G1_scaffold_2710	dasN2_071_000G1_concoct_45.fa	Prevotella bivia
N2_071_000G1_scaffold_3152	dasN2_071_000G1_concoct_45.fa	Prevotella bivia
N2_071_000G1_scaffold_2726	dasN2_071_000G1_concoct_45.fa	Prevotella bivia
N2_071_000G1_scaffold_4210	dasN2_071_000G1_concoct_45.fa	Prevotella bivia
N2_071_000G1_scaffold_1174	dasN2_071_000G1_concoct_45.fa	Prevotella bivia
N2_071_000G1_scaffold_702	dasN2_071_000G1_concoct_45.fa	Prevotella bivia
N2_071_000G1_scaffold_4980	dasN2_071_000G1_concoct_45.fa	Prevotella bivia
N2_071_000G1_scaffold_1097	dasN2_071_000G1_concoct_45.fa	Prevotella bivia
N2_071_000G1_scaffold_848	dasN2_071_000G1_concoct_45.fa	Prevotella bivia
N2_071_000G1_scaffold_2116	dasN2_071_000G1_concoct_45.fa	Prevotella bivia
N2_071_000G1_scaffold_3660	dasN2_071_000G1_concoct_45.fa	Prevotella bivia
N2_071_000G1_scaffold_1320	dasN2_071_000G1_concoct_45.fa	Prevotella bivia
N2_071_000G1_scaffold_4047	dasN2_071_000G1_concoct_45.fa	Prevotella bivia
N2_071_000G1_scaffold_3990	dasN2_071_000G1_concoct_45.fa	Prevotella bivia
N2_071_000G1_scaffold_2654	dasN2_071_000G1_concoct_45.fa	Prevotella bivia
N2_071_000G1_scaffold_785	dasN2_071_000G1_concoct_45.fa	Prevotella bivia
N2_071_000G1_scaffold_1408	dasN2_071_000G1_concoct_45.fa	Prevotella bivia
N2_071_000G1_scaffold_4414	dasN2_071_000G1_concoct_45.fa	Prevotella bivia
N2_071_000G1_scaffold_2150	dasN2_071_000G1_concoct_45.fa	Prevotella bivia
N2_071_000G1_scaffold_1853	dasN2_071_000G1_concoct_45.fa	Prevotella bivia
N2_071_000G1_scaffold_1186	dasN2_071_000G1_concoct_45.fa	Prevotella bivia
N2_071_000G1_scaffold_953	dasN2_071_000G1_concoct_45.fa	Prevotella bivia
N2_071_000G1_scaffold_2162	dasN2_071_000G1_concoct_45.fa	Prevotella bivia
N2_071_000G1_scaffold_2828	dasN2_071_000G1_concoct_45.fa	Prevotella bivia
N2_071_000G1_scaffold_3480	dasN2_071_000G1_concoct_45.fa	Prevotella bivia
N2_071_000G1_scaffold_5442	dasN2_071_000G1_concoct_45.fa	Prevotella bivia
N2_071_000G1_scaffold_1008	dasN2_071_000G1_concoct_45.fa	Prevotella bivia
N2_071_000G1_scaffold_2605	dasN2_071_000G1_concoct_45.fa	Prevotella bivia
N2_071_000G1_scaffold_588	dasN2_071_000G1_concoct_45.fa	Prevotella bivia
N2_071_000G1_scaffold_581	dasN2_071_000G1_concoct_45.fa	Prevotella bivia
N2_071_000G1_scaffold_5171	dasN2_071_000G1_concoct_45.fa	Prevotella bivia
N2_071_000G1_scaffold_1482	dasN2_071_000G1_concoct_45.fa	Prevotella bivia
N2_071_000G1_scaffold_4095	dasN2_071_000G1_concoct_45.fa	Prevotella bivia
N2_071_000G1_scaffold_6146	dasN2_071_000G1_concoct_45.fa	Prevotella bivia
N2_071_000G1_scaffold_3975	dasN2_071_000G1_concoct_45.fa	Prevotella bivia
N2_071_000G1_scaffold_3093	dasN2_071_000G1_concoct_45.fa	Prevotella bivia
N2_071_000G1_scaffold_1966	dasN2_071_000G1_concoct_45.fa	Prevotella bivia
N2_071_000G1_scaffold_1717	dasN2_071_000G1_concoct_45.fa	Prevotella bivia
N2_071_000G1_scaffold_3026	dasN2_071_000G1_concoct_45.fa	Prevotella bivia
N2_071_000G1_scaffold_3557	dasN2_071_000G1_concoct_45.fa	Prevotella bivia
N2_071_000G1_scaffold_4425	dasN2_071_000G1_concoct_45.fa	Prevotella bivia
N2_071_000G1_scaffold_1101	dasN2_071_000G1_concoct_45.fa	Prevotella bivia
N2_071_000G1_scaffold_1386	dasN2_071_000G1_concoct_45.fa	Prevotella bivia
N2_071_000G1_scaffold_1704	dasN2_071_000G1_concoct_45.fa	Prevotella bivia
N2_071_000G1_scaffold_1804	dasN2_071_000G1_concoct_45.fa	Prevotella bivia
N2_071_000G1_scaffold_2980	dasN2_071_000G1_concoct_45.fa	Prevotella bivia
N2_071_000G1_scaffold_2706	dasN2_071_000G1_concoct_45.fa	Prevotella bivia
N2_071_000G1_scaffold_4500	dasN2_071_000G1_concoct_45.fa	Prevotella bivia
N2_071_000G1_scaffold_4588	dasN2_071_000G1_concoct_45.fa	Prevotella bivia
N2_071_000G1_scaffold_2144	dasN2_071_000G1_concoct_45.fa	Prevotella bivia
N2_071_000G1_scaffold_4716	dasN2_071_000G1_concoct_45.fa	Prevotella bivia
N2_071_000G1_scaffold_4559	dasN2_071_000G1_concoct_45.fa	Prevotella bivia
N2_071_000G1_scaffold_1785	dasN2_071_000G1_concoct_45.fa	Prevotella bivia
N2_071_000G1_scaffold_5344	dasN2_071_000G1_concoct_45.fa	Prevotella bivia
N2_071_000G1_scaffold_2298	dasN2_071_000G1_concoct_45.fa	Prevotella bivia
N2_071_000G1_scaffold_4192	dasN2_071_000G1_concoct_45.fa	Prevotella bivia
N2_071_000G1_scaffold_958	dasN2_071_000G1_concoct_45.fa	Prevotella bivia
N2_071_000G1_scaffold_2112	dasN2_071_000G1_concoct_45.fa	Prevotella bivia
N2_071_000G1_scaffold_937	dasN2_071_000G1_concoct_45.fa	Prevotella bivia
N2_071_000G1_scaffold_1549	dasN2_071_000G1_concoct_45.fa	Prevotella bivia
N2_071_000G1_scaffold_1121	dasN2_071_000G1_concoct_45.fa	Prevotella bivia
N2_071_000G1_scaffold_1505	dasN2_071_000G1_concoct_45.fa	Prevotella bivia
N2_071_000G1_scaffold_1219	dasN2_071_000G1_concoct_45.fa	Prevotella bivia
N2_071_000G1_scaffold_1011	dasN2_071_000G1_concoct_45.fa	Prevotella bivia
N2_071_000G1_scaffold_3701	dasN2_071_000G1_concoct_45.fa	Prevotella bivia
N2_071_000G1_scaffold_2649	dasN2_071_000G1_concoct_45.fa	Prevotella bivia
N2_071_000G1_scaffold_2534	dasN2_071_000G1_concoct_45.fa	Prevotella bivia
N2_071_000G1_scaffold_2709	dasN2_071_000G1_concoct_45.fa	Prevotella bivia
N2_071_000G1_scaffold_747	dasN2_071_000G1_concoct_45.fa	Prevotella bivia
N2_071_000G1_scaffold_2054	dasN2_071_000G1_concoct_45.fa	Prevotella bivia
N2_071_000G1_scaffold_1773	dasN2_071_000G1_concoct_45.fa	Prevotella bivia
N2_071_000G1_scaffold_929	dasN2_071_000G1_concoct_45.fa	Prevotella bivia
N2_071_000G1_scaffold_1794	dasN2_071_000G1_concoct_45.fa	Prevotella bivia
N2_071_000G1_scaffold_2526	dasN2_071_000G1_concoct_45.fa	Prevotella bivia
N2_071_000G1_scaffold_2529	dasN2_071_000G1_concoct_45.fa	Prevotella bivia
N2_071_000G1_scaffold_605	dasN2_071_000G1_concoct_45.fa	Prevotella bivia
N2_071_000G1_scaffold_4421	dasN2_071_000G1_concoct_45.fa	Prevotella bivia
N2_071_000G1_scaffold_1964	dasN2_071_000G1_concoct_45.fa	Prevotella bivia
N2_071_000G1_scaffold_779	dasN2_071_000G1_concoct_45.fa	Prevotella bivia
N2_071_000G1_scaffold_1793	dasN2_071_000G1_concoct_45.fa	Prevotella bivia
N2_071_000G1_scaffold_1588	dasN2_071_000G1_concoct_45.fa	Prevotella bivia
N2_071_000G1_scaffold_6233	dasN2_071_000G1_concoct_45.fa	Prevotella bivia
N2_071_000G1_scaffold_5190	dasN2_071_000G1_concoct_45.fa	Prevotella bivia
N2_071_000G1_scaffold_998	dasN2_071_000G1_concoct_45.fa	Prevotella bivia
N2_071_000G1_scaffold_2695	dasN2_071_000G1_concoct_45.fa	Prevotella bivia
N2_071_000G1_scaffold_1979	dasN2_071_000G1_concoct_45.fa	Prevotella bivia
N2_071_000G1_scaffold_3232	dasN2_071_000G1_concoct_45.fa	Prevotella bivia
N2_071_000G1_scaffold_3650	dasN2_071_000G1_concoct_45.fa	Prevotella bivia
N2_071_000G1_scaffold_627	dasN2_071_000G1_concoct_45.fa	Prevotella bivia
N2_071_000G1_scaffold_4338	dasN2_071_000G1_concoct_45.fa	Prevotella bivia
N2_071_000G1_scaffold_4525	dasN2_071_000G1_concoct_45.fa	Prevotella bivia
N2_071_000G1_scaffold_3523	dasN2_071_000G1_concoct_45.fa	Prevotella bivia
N2_071_000G1_scaffold_3852	dasN2_071_000G1_concoct_45.fa	Prevotella bivia
N2_071_000G1_scaffold_3037	dasN2_071_000G1_concoct_45.fa	Prevotella bivia
N2_071_000G1_scaffold_4419	dasN2_071_000G1_concoct_45.fa	Prevotella bivia
N2_071_000G1_scaffold_1180	dasN2_071_000G1_concoct_45.fa	Prevotella bivia
N2_071_000G1_scaffold_2772	dasN2_071_000G1_concoct_45.fa	Prevotella bivia
N2_071_000G1_scaffold_1736	dasN2_071_000G1_concoct_45.fa	Prevotella bivia
N2_071_000G1_scaffold_4212	dasN2_071_000G1_concoct_45.fa	Prevotella bivia
N2_071_000G1_scaffold_2459	dasN2_071_000G1_concoct_45.fa	Prevotella bivia
N2_071_000G1_scaffold_2186	dasN2_071_000G1_concoct_45.fa	Prevotella bivia
N2_071_000G1_scaffold_2196	dasN2_071_000G1_concoct_45.fa	Prevotella bivia
N2_071_000G1_scaffold_3165	dasN2_071_000G1_concoct_45.fa	Prevotella bivia
N2_071_000G1_scaffold_6098	dasN2_071_000G1_concoct_45.fa	Prevotella bivia
N2_071_000G1_scaffold_3842	dasN2_071_000G1_concoct_45.fa	Prevotella bivia
N2_071_000G1_scaffold_1899	dasN2_071_000G1_concoct_45.fa	Prevotella bivia
N2_071_000G1_scaffold_2219	dasN2_071_000G1_concoct_45.fa	Prevotella bivia
N2_071_000G1_scaffold_3737	dasN2_071_000G1_concoct_45.fa	Prevotella bivia
N2_071_000G1_scaffold_2270	dasN2_071_000G1_concoct_45.fa	Prevotella bivia
N2_071_000G1_scaffold_4673	dasN2_071_000G1_concoct_45.fa	Prevotella bivia
N2_071_000G1_scaffold_4567	dasN2_071_000G1_concoct_45.fa	Prevotella bivia
N2_071_000G1_scaffold_5257	dasN2_071_000G1_concoct_45.fa	Prevotella bivia
N2_071_000G1_scaffold_3568	dasN2_071_000G1_concoct_45.fa	Prevotella bivia
N2_071_000G1_scaffold_3664	dasN2_071_000G1_concoct_45.fa	Prevotella bivia
N2_071_000G1_scaffold_957	dasN2_071_000G1_concoct_45.fa	Prevotella bivia
N2_071_000G1_scaffold_3633	dasN2_071_000G1_concoct_45.fa	Prevotella bivia
N2_071_000G1_scaffold_1848	dasN2_071_000G1_concoct_45.fa	Prevotella bivia
N2_071_000G1_scaffold_1491	dasN2_071_000G1_concoct_45.fa	Prevotella bivia
N2_071_000G1_scaffold_1406	dasN2_071_000G1_concoct_45.fa	Prevotella bivia
N2_071_000G1_scaffold_1961	dasN2_071_000G1_concoct_45.fa	Prevotella bivia
N2_071_000G1_scaffold_2337	dasN2_071_000G1_concoct_45.fa	Prevotella bivia
N2_071_000G1_scaffold_3116	dasN2_071_000G1_concoct_45.fa	Prevotella bivia
N2_071_000G1_scaffold_2782	dasN2_071_000G1_concoct_45.fa	Prevotella bivia
N2_071_000G1_scaffold_2355	dasN2_071_000G1_concoct_45.fa	Prevotella bivia
N2_071_000G1_scaffold_1126	dasN2_071_000G1_concoct_45.fa	Prevotella bivia
N2_071_000G1_scaffold_4019	dasN2_071_000G1_concoct_45.fa	Prevotella bivia
N2_071_000G1_scaffold_3207	dasN2_071_000G1_concoct_45.fa	Prevotella bivia
N2_071_000G1_scaffold_2985	dasN2_071_000G1_concoct_45.fa	Prevotella bivia
N2_071_000G1_scaffold_3873	dasN2_071_000G1_concoct_45.fa	Prevotella bivia
N2_071_000G1_scaffold_2748	dasN2_071_000G1_concoct_45.fa	Prevotella bivia
N2_071_000G1_scaffold_5306	dasN2_071_000G1_concoct_45.fa	Prevotella bivia
N2_071_000G1_scaffold_5826	dasN2_071_000G1_concoct_45.fa	Prevotella bivia
N2_071_000G1_scaffold_2934	dasN2_071_000G1_concoct_45.fa	Prevotella bivia
N2_071_000G1_scaffold_2972	dasN2_071_000G1_concoct_45.fa	Prevotella bivia
N2_071_000G1_scaffold_2053	dasN2_071_000G1_concoct_45.fa	Prevotella bivia
N2_071_000G1_scaffold_3775	dasN2_071_000G1_concoct_45.fa	Prevotella bivia
N2_071_000G1_scaffold_3765	dasN2_071_000G1_concoct_45.fa	Prevotella bivia
N2_071_000G1_scaffold_6085	dasN2_071_000G1_concoct_45.fa	Prevotella bivia
N2_071_000G1_scaffold_3563	dasN2_071_000G1_concoct_45.fa	Prevotella bivia
N2_071_000G1_scaffold_1822	dasN2_071_000G1_concoct_45.fa	Prevotella bivia
N2_071_000G1_scaffold_2185	dasN2_071_000G1_concoct_45.fa	Prevotella bivia
N2_071_000G1_scaffold_1169	dasN2_071_000G1_concoct_45.fa	Prevotella bivia
N2_071_000G1_scaffold_1846	dasN2_071_000G1_concoct_45.fa	Prevotella bivia
N2_071_000G1_scaffold_3750	dasN2_071_000G1_concoct_45.fa	Prevotella bivia
N2_071_000G1_scaffold_4072	dasN2_071_000G1_concoct_45.fa	Prevotella bivia
N2_071_000G1_scaffold_1098	dasN2_071_000G1_concoct_45.fa	Prevotella bivia
N2_071_000G1_scaffold_533	dasN2_071_000G1_concoct_45.fa	Prevotella bivia
N2_071_000G1_scaffold_1224	dasN2_071_000G1_concoct_45.fa	Prevotella bivia
N2_071_000G1_scaffold_2940	dasN2_071_000G1_concoct_45.fa	Prevotella bivia
N2_071_000G1_scaffold_2387	dasN2_071_000G1_concoct_45.fa	Prevotella bivia
N2_071_000G1_scaffold_2489	dasN2_071_000G1_concoct_45.fa	Prevotella bivia
N2_071_000G1_scaffold_1841	dasN2_071_000G1_concoct_45.fa	Prevotella bivia
N2_071_000G1_scaffold_5367	dasN2_071_000G1_concoct_45.fa	Prevotella bivia
N2_071_000G1_scaffold_3514	dasN2_071_000G1_concoct_45.fa	Prevotella bivia
N2_071_000G1_scaffold_3503	dasN2_071_000G1_concoct_45.fa	Prevotella bivia
N2_071_000G1_scaffold_1074	dasN2_071_000G1_concoct_45.fa	Prevotella bivia
N2_071_000G1_scaffold_4159	dasN2_071_000G1_concoct_45.fa	Prevotella bivia
N2_071_000G1_scaffold_2209	dasN2_071_000G1_concoct_45.fa	Prevotella bivia
N2_071_000G1_scaffold_5701	dasN2_071_000G1_concoct_45.fa	Prevotella bivia
N2_071_000G1_scaffold_4326	dasN2_071_000G1_concoct_45.fa	Prevotella bivia
N2_071_000G1_scaffold_2306	dasN2_071_000G1_concoct_45.fa	Prevotella bivia
N2_071_000G1_scaffold_1595	dasN2_071_000G1_concoct_45.fa	Prevotella bivia
N2_071_000G1_scaffold_420	dasN2_071_000G1_concoct_45.fa	Prevotella bivia
N2_071_000G1_scaffold_3081	dasN2_071_000G1_concoct_45.fa	Prevotella bivia
N2_071_000G1_scaffold_1539	dasN2_071_000G1_concoct_45.fa	Prevotella bivia
N2_071_000G1_scaffold_3595	dasN2_071_000G1_concoct_45.fa	Prevotella bivia
N2_071_000G1_scaffold_2897	dasN2_071_000G1_concoct_45.fa	Prevotella bivia
N2_071_000G1_scaffold_2912	dasN2_071_000G1_concoct_45.fa	Prevotella bivia
N2_071_000G1_scaffold_4216	dasN2_071_000G1_concoct_45.fa	Prevotella bivia
N2_071_000G1_scaffold_773	dasN2_071_000G1_concoct_45.fa	Prevotella bivia
N2_071_000G1_scaffold_5993	dasN2_071_000G1_concoct_45.fa	Prevotella bivia
N2_071_000G1_scaffold_1190	dasN2_071_000G1_concoct_45.fa	Prevotella bivia
N2_071_000G1_scaffold_3712	dasN2_071_000G1_concoct_45.fa	Prevotella bivia
N2_071_000G1_scaffold_1507	dasN2_071_000G1_concoct_45.fa	Prevotella bivia
N2_071_000G1_scaffold_2188	dasN2_071_000G1_concoct_45.fa	Prevotella bivia
N2_071_000G1_scaffold_2145	dasN2_071_000G1_concoct_45.fa	Prevotella bivia
N2_071_000G1_scaffold_2770	dasN2_071_000G1_concoct_45.fa	Prevotella bivia
N2_071_000G1_scaffold_1815	dasN2_071_000G1_concoct_45.fa	Prevotella bivia
N2_071_000G1_scaffold_4859	dasN2_071_000G1_concoct_45.fa	Prevotella bivia
N2_071_000G1_scaffold_3588	dasN2_071_000G1_concoct_45.fa	Prevotella bivia
N2_071_000G1_scaffold_1047	dasN2_071_000G1_concoct_45.fa	Prevotella bivia
N2_071_000G1_scaffold_2210	dasN2_071_000G1_concoct_45.fa	Prevotella bivia
N2_071_000G1_scaffold_4051	dasN2_071_000G1_concoct_45.fa	Prevotella bivia
N2_071_000G1_scaffold_1191	dasN2_071_000G1_concoct_45.fa	Prevotella bivia
N2_071_000G1_scaffold_2303	dasN2_071_000G1_concoct_45.fa	Prevotella bivia
N2_071_000G1_scaffold_2950	dasN2_071_000G1_concoct_45.fa	Prevotella bivia
N2_071_000G1_scaffold_1444	dasN2_071_000G1_concoct_45.fa	Prevotella bivia
N2_071_000G1_scaffold_2002	dasN2_071_000G1_concoct_45.fa	Prevotella bivia
N2_071_000G1_scaffold_1625	dasN2_071_000G1_concoct_45.fa	Prevotella bivia
N2_071_000G1_scaffold_3391	dasN2_071_000G1_concoct_45.fa	Prevotella bivia
N2_071_000G1_scaffold_1531	dasN2_071_000G1_concoct_45.fa	Prevotella bivia
N2_071_000G1_scaffold_6363	dasN2_071_000G1_concoct_45.fa	Prevotella bivia
N2_071_000G1_scaffold_276	dasN2_071_000G1_concoct_45.fa	Prevotella bivia
N2_071_000G1_scaffold_1396	dasN2_071_000G1_concoct_45.fa	Prevotella bivia
N2_071_000G1_scaffold_2956	dasN2_071_000G1_concoct_45.fa	Prevotella bivia
N2_071_000G1_scaffold_718	dasN2_071_000G1_concoct_45.fa	Prevotella bivia
N2_071_000G1_scaffold_1324	dasN2_071_000G1_concoct_45.fa	Prevotella bivia
N2_071_000G1_scaffold_2492	dasN2_071_000G1_concoct_45.fa	Prevotella bivia
N2_071_000G1_scaffold_2591	dasN2_071_000G1_concoct_45.fa	Prevotella bivia
N2_071_000G1_scaffold_1840	dasN2_071_000G1_concoct_45.fa	Prevotella bivia
N2_071_000G1_scaffold_4283	dasN2_071_000G1_concoct_45.fa	Prevotella bivia
N2_071_000G1_scaffold_5479	dasN2_071_000G1_concoct_45.fa	Prevotella bivia
N2_071_000G1_scaffold_2767	dasN2_071_000G1_concoct_45.fa	Prevotella bivia
N2_071_000G1_scaffold_787	dasN2_071_000G1_concoct_45.fa	Prevotella bivia
N2_071_000G1_scaffold_4204	dasN2_071_000G1_concoct_45.fa	Prevotella bivia
N2_071_000G1_scaffold_5582	dasN2_071_000G1_concoct_45.fa	Prevotella bivia
N2_071_000G1_scaffold_1306	dasN2_071_000G1_concoct_45.fa	Prevotella bivia
N2_071_000G1_scaffold_3101	dasN2_071_000G1_concoct_45.fa	Prevotella bivia
N2_071_000G1_scaffold_5502	dasN2_071_000G1_concoct_45.fa	Prevotella bivia
N2_071_000G1_scaffold_3438	dasN2_071_000G1_concoct_45.fa	Prevotella bivia
N2_071_000G1_scaffold_4423	dasN2_071_000G1_concoct_45.fa	Prevotella bivia
N2_071_000G1_scaffold_2411	dasN2_071_000G1_concoct_45.fa	Prevotella bivia
N2_071_000G1_scaffold_3078	dasN2_071_000G1_concoct_45.fa	Prevotella bivia
N2_071_000G1_scaffold_2125	dasN2_071_000G1_concoct_45.fa	Prevotella bivia
N2_071_000G1_scaffold_2898	dasN2_071_000G1_concoct_45.fa	Prevotella bivia
N2_071_000G1_scaffold_3264	dasN2_071_000G1_concoct_45.fa	Prevotella bivia
N2_071_000G1_scaffold_3163	dasN2_071_000G1_concoct_45.fa	Prevotella bivia
N2_071_000G1_scaffold_3275	dasN2_071_000G1_concoct_45.fa	Prevotella bivia
N2_071_000G1_scaffold_2868	dasN2_071_000G1_concoct_45.fa	Prevotella bivia
N2_071_000G1_scaffold_2484	dasN2_071_000G1_concoct_45.fa	Prevotella bivia
N2_071_000G1_scaffold_5210	dasN2_071_000G1_concoct_45.fa	Prevotella bivia
N2_071_000G1_scaffold_3141	dasN2_071_000G1_concoct_45.fa	Prevotella bivia
N2_071_000G1_scaffold_2406	dasN2_071_000G1_concoct_45.fa	Prevotella bivia
N2_071_000G1_scaffold_1080	dasN2_071_000G1_concoct_45.fa	Prevotella bivia
N2_071_000G1_scaffold_1384	dasN2_071_000G1_concoct_45.fa	Prevotella bivia
N2_071_000G1_scaffold_1035	dasN2_071_000G1_concoct_45.fa	Prevotella bivia
N2_071_000G1_scaffold_967	dasN2_071_000G1_concoct_45.fa	Prevotella bivia
N2_071_000G1_scaffold_5471	dasN2_071_000G1_concoct_45.fa	Prevotella bivia
N2_071_000G1_scaffold_1878	dasN2_071_000G1_concoct_45.fa	Prevotella bivia
N2_071_000G1_scaffold_889	dasN2_071_000G1_concoct_45.fa	Prevotella bivia
N2_071_000G1_scaffold_1685	dasN2_071_000G1_concoct_45.fa	Prevotella bivia
N2_071_000G1_scaffold_3467	dasN2_071_000G1_concoct_45.fa	Prevotella bivia
N2_071_000G1_scaffold_2086	dasN2_071_000G1_concoct_45.fa	Prevotella bivia
N2_071_000G1_scaffold_2124	dasN2_071_000G1_concoct_45.fa	Prevotella bivia
N2_071_000G1_scaffold_3076	dasN2_071_000G1_concoct_45.fa	Prevotella bivia
N2_071_000G1_scaffold_3074	dasN2_071_000G1_concoct_45.fa	Prevotella bivia
N2_071_000G1_scaffold_5209	dasN2_071_000G1_concoct_9.fa	Dialister micraerophilus
N2_071_000G1_scaffold_1193	dasN2_071_000G1_concoct_9.fa	Dialister micraerophilus
N2_071_000G1_scaffold_2959	dasN2_071_000G1_concoct_9.fa	Dialister micraerophilus
N2_071_000G1_scaffold_4908	dasN2_071_000G1_concoct_9.fa	Dialister micraerophilus
N2_071_000G1_scaffold_2806	dasN2_071_000G1_concoct_9.fa	Dialister micraerophilus
N2_071_000G1_scaffold_6104	dasN2_071_000G1_concoct_9.fa	Dialister micraerophilus
N2_071_000G1_scaffold_4642	dasN2_071_000G1_concoct_9.fa	Dialister micraerophilus
N2_071_000G1_scaffold_1718	dasN2_071_000G1_concoct_9.fa	Dialister micraerophilus
N2_071_000G1_scaffold_2369	dasN2_071_000G1_concoct_9.fa	Dialister micraerophilus
N2_071_000G1_scaffold_1873	dasN2_071_000G1_concoct_9.fa	Dialister micraerophilus
N2_071_000G1_scaffold_4686	dasN2_071_000G1_concoct_9.fa	Dialister micraerophilus
N2_071_000G1_scaffold_2892	dasN2_071_000G1_concoct_9.fa	Dialister micraerophilus
N2_071_000G1_scaffold_1620	dasN2_071_000G1_concoct_9.fa	Dialister micraerophilus
N2_071_000G1_scaffold_6016	dasN2_071_000G1_concoct_9.fa	Dialister micraerophilus
N2_071_000G1_scaffold_1674	dasN2_071_000G1_concoct_9.fa	Dialister micraerophilus
N2_071_000G1_scaffold_2031	dasN2_071_000G1_concoct_9.fa	Dialister micraerophilus
N2_071_000G1_scaffold_724	dasN2_071_000G1_concoct_9.fa	Dialister micraerophilus
N2_071_000G1_scaffold_2672	dasN2_071_000G1_concoct_9.fa	Dialister micraerophilus
N2_071_000G1_scaffold_1529	dasN2_071_000G1_concoct_9.fa	Dialister micraerophilus
N2_071_000G1_scaffold_2152	dasN2_071_000G1_concoct_9.fa	Dialister micraerophilus
N2_071_000G1_scaffold_3330	dasN2_071_000G1_concoct_9.fa	Dialister micraerophilus
N2_071_000G1_scaffold_2222	dasN2_071_000G1_concoct_9.fa	Dialister micraerophilus
N2_071_000G1_scaffold_5004	dasN2_071_000G1_concoct_9.fa	Dialister micraerophilus
N2_071_000G1_scaffold_1017	dasN2_071_000G1_concoct_9.fa	Dialister micraerophilus
N2_071_000G1_scaffold_1732	dasN2_071_000G1_concoct_9.fa	Dialister micraerophilus
N2_071_000G1_scaffold_3349	dasN2_071_000G1_concoct_9.fa	Dialister micraerophilus
N2_071_000G1_scaffold_5362	dasN2_071_000G1_concoct_9.fa	Dialister micraerophilus
N2_071_000G1_scaffold_3288	dasN2_071_000G1_concoct_9.fa	Dialister micraerophilus
N2_071_000G1_scaffold_5449	dasN2_071_000G1_concoct_9.fa	Dialister micraerophilus
N2_071_000G1_scaffold_1464	dasN2_071_000G1_concoct_9.fa	Dialister micraerophilus
N2_071_000G1_scaffold_4320	dasN2_071_000G1_concoct_9.fa	Dialister micraerophilus
N2_071_000G1_scaffold_2442	dasN2_071_000G1_concoct_9.fa	Dialister micraerophilus
N2_071_000G1_scaffold_3121	dasN2_071_000G1_concoct_9.fa	Dialister micraerophilus
N2_071_000G1_scaffold_3277	dasN2_071_000G1_concoct_9.fa	Dialister micraerophilus
N2_071_000G1_scaffold_4553	dasN2_071_000G1_concoct_9.fa	Dialister micraerophilus
N2_071_000G1_scaffold_2795	dasN2_071_000G1_concoct_9.fa	Dialister micraerophilus
N2_071_000G1_scaffold_3225	dasN2_071_000G1_concoct_9.fa	Dialister micraerophilus
N2_071_000G1_scaffold_1916	dasN2_071_000G1_concoct_9.fa	Dialister micraerophilus
N2_071_000G1_scaffold_3987	dasN2_071_000G1_concoct_9.fa	Dialister micraerophilus
N2_071_000G1_scaffold_3255	dasN2_071_000G1_concoct_9.fa	Dialister micraerophilus
N2_071_000G1_scaffold_4495	dasN2_071_000G1_concoct_9.fa	Dialister micraerophilus
N2_071_000G1_scaffold_3169	dasN2_071_000G1_concoct_9.fa	Dialister micraerophilus
N2_071_000G1_scaffold_3724	dasN2_071_000G1_concoct_9.fa	Dialister micraerophilus
N2_071_000G1_scaffold_3346	dasN2_071_000G1_concoct_9.fa	Dialister micraerophilus
N2_071_000G1_scaffold_3598	dasN2_071_000G1_concoct_9.fa	Dialister micraerophilus
N2_071_000G1_scaffold_3208	dasN2_071_000G1_concoct_9.fa	Dialister micraerophilus
N2_071_000G1_scaffold_2259	dasN2_071_000G1_concoct_9.fa	Dialister micraerophilus
N2_071_000G1_scaffold_1378	dasN2_071_000G1_concoct_9.fa	Dialister micraerophilus
N2_071_000G1_scaffold_2233	dasN2_071_000G1_concoct_9.fa	Dialister micraerophilus
N2_071_000G1_scaffold_4332	dasN2_071_000G1_concoct_9.fa	Dialister micraerophilus
N2_071_000G1_scaffold_1641	dasN2_071_000G1_concoct_9.fa	Dialister micraerophilus
N2_071_000G1_scaffold_4821	dasN2_071_000G1_concoct_9.fa	Dialister micraerophilus
N2_071_000G1_scaffold_6248	dasN2_071_000G1_concoct_9.fa	Dialister micraerophilus
N2_071_000G1_scaffold_1905	dasN2_071_000G1_concoct_9.fa	Dialister micraerophilus
N2_071_000G1_scaffold_1192	dasN2_071_000G1_concoct_9.fa	Dialister micraerophilus
N2_071_000G1_scaffold_3950	dasN2_071_000G1_concoct_9.fa	Dialister micraerophilus
N2_071_000G1_scaffold_4440	dasN2_071_000G1_concoct_9.fa	Dialister micraerophilus
N2_071_000G1_scaffold_4844	dasN2_071_000G1_concoct_9.fa	Dialister micraerophilus
N2_071_000G1_scaffold_4329	dasN2_071_000G1_concoct_9.fa	Dialister micraerophilus
N2_071_000G1_scaffold_4877	dasN2_071_000G1_concoct_9.fa	Dialister micraerophilus
N2_071_000G1_scaffold_3460	dasN2_071_000G1_concoct_9.fa	Dialister micraerophilus
N2_071_000G1_scaffold_3644	dasN2_071_000G1_concoct_9.fa	Dialister micraerophilus
N2_071_000G1_scaffold_3180	dasN2_071_000G1_concoct_9.fa	Dialister micraerophilus
N2_071_000G1_scaffold_2680	dasN2_071_000G1_concoct_9.fa	Dialister micraerophilus
N2_071_000G1_scaffold_2691	dasN2_071_000G1_concoct_9.fa	Dialister micraerophilus
N2_071_000G1_scaffold_6187	dasN2_071_000G1_concoct_9.fa	Dialister micraerophilus
N2_071_000G1_scaffold_3456	dasN2_071_000G1_concoct_9.fa	Dialister micraerophilus
N2_071_000G1_scaffold_6337	dasN2_071_000G1_concoct_9.fa	Dialister micraerophilus
N2_071_000G1_scaffold_2674	dasN2_071_000G1_concoct_9.fa	Dialister micraerophilus
N2_071_000G1_scaffold_1558	dasN2_071_000G1_concoct_9.fa	Dialister micraerophilus
N2_071_000G1_scaffold_4537	dasN2_071_000G1_concoct_9.fa	Dialister micraerophilus
N2_071_000G1_scaffold_2502	dasN2_071_000G1_concoct_9.fa	Dialister micraerophilus
N2_071_000G1_scaffold_3676	dasN2_071_000G1_concoct_9.fa	Dialister micraerophilus
N2_071_000G1_scaffold_3930	dasN2_071_000G1_concoct_9.fa	Dialister micraerophilus
N2_071_000G1_scaffold_2944	dasN2_071_000G1_concoct_9.fa	Dialister micraerophilus
N2_071_000G1_scaffold_5000	dasN2_071_000G1_concoct_9.fa	Dialister micraerophilus
N2_071_000G1_scaffold_1991	dasN2_071_000G1_concoct_9.fa	Dialister micraerophilus
N2_071_000G1_scaffold_4173	dasN2_071_000G1_concoct_9.fa	Dialister micraerophilus
N2_071_000G1_scaffold_5446	dasN2_071_000G1_concoct_9.fa	Dialister micraerophilus
N2_071_000G1_scaffold_4629	dasN2_071_000G1_concoct_9.fa	Dialister micraerophilus
N2_071_000G1_scaffold_4300	dasN2_071_000G1_concoct_9.fa	Dialister micraerophilus
N2_071_000G1_scaffold_4571	dasN2_071_000G1_concoct_9.fa	Dialister micraerophilus
N2_071_000G1_scaffold_3864	dasN2_071_000G1_concoct_9.fa	Dialister micraerophilus
N2_071_000G1_scaffold_3374	dasN2_071_000G1_concoct_9.fa	Dialister micraerophilus
N2_071_000G1_scaffold_2393	dasN2_071_000G1_concoct_9.fa	Dialister micraerophilus
N2_071_000G1_scaffold_2117	dasN2_071_000G1_concoct_9.fa	Dialister micraerophilus
N2_071_000G1_scaffold_2941	dasN2_071_000G1_concoct_9.fa	Dialister micraerophilus
N2_071_000G1_scaffold_2918	dasN2_071_000G1_concoct_9.fa	Dialister micraerophilus
N2_071_000G1_scaffold_3276	dasN2_071_000G1_concoct_9.fa	Dialister micraerophilus
N2_071_000G1_scaffold_3171	dasN2_071_000G1_concoct_9.fa	Dialister micraerophilus
N2_071_000G1_scaffold_5726	dasN2_071_000G1_concoct_9.fa	Dialister micraerophilus
N2_071_000G1_scaffold_4006	dasN2_071_000G1_concoct_9.fa	Dialister micraerophilus
N2_071_000G1_scaffold_2025	dasN2_071_000G1_concoct_9.fa	Dialister micraerophilus
N2_071_000G1_scaffold_2284	dasN2_071_000G1_concoct_9.fa	Dialister micraerophilus
N2_071_000G1_scaffold_3495	dasN2_071_000G1_concoct_9.fa	Dialister micraerophilus
N2_071_000G1_scaffold_2193	dasN2_071_000G1_concoct_9.fa	Dialister micraerophilus
N2_071_000G1_scaffold_4706	dasN2_071_000G1_concoct_9.fa	Dialister micraerophilus
N2_071_000G1_scaffold_1166	dasN2_071_000G1_concoct_9.fa	Dialister micraerophilus
N2_071_000G1_scaffold_6280	dasN2_071_000G1_concoct_9.fa	Dialister micraerophilus
N2_071_000G1_scaffold_3358	dasN2_071_000G1_concoct_9.fa	Dialister micraerophilus
N2_071_000G1_scaffold_1719	dasN2_071_000G1_concoct_9.fa	Dialister micraerophilus
N2_071_000G1_scaffold_2639	dasN2_071_000G1_concoct_9.fa	Dialister micraerophilus
N2_071_000G1_scaffold_5437	dasN2_071_000G1_concoct_9.fa	Dialister micraerophilus
N2_071_000G1_scaffold_4943	dasN2_071_000G1_concoct_9.fa	Dialister micraerophilus
N2_071_000G1_scaffold_5204	dasN2_071_000G1_concoct_9.fa	Dialister micraerophilus
N2_071_000G1_scaffold_6297	dasN2_071_000G1_concoct_9.fa	Dialister micraerophilus
N2_071_000G1_scaffold_3199	dasN2_071_000G1_concoct_9.fa	Dialister micraerophilus
N2_071_000G1_scaffold_4656	dasN2_071_000G1_concoct_9.fa	Dialister micraerophilus
N2_071_000G1_scaffold_3500	dasN2_071_000G1_concoct_9.fa	Dialister micraerophilus
N2_071_000G1_scaffold_1834	dasN2_071_000G1_concoct_9.fa	Dialister micraerophilus
N2_071_000G1_scaffold_4487	dasN2_071_000G1_concoct_9.fa	Dialister micraerophilus
N2_071_000G1_scaffold_3780	dasN2_071_000G1_concoct_9.fa	Dialister micraerophilus
N2_071_000G1_scaffold_1636	dasN2_071_000G1_concoct_9.fa	Dialister micraerophilus
N2_071_000G1_scaffold_3038	dasN2_071_000G1_concoct_9.fa	Dialister micraerophilus
N2_071_000G1_scaffold_1277	dasN2_071_000G1_concoct_9.fa	Dialister micraerophilus
N2_071_000G1_scaffold_5640	dasN2_071_000G1_concoct_9.fa	Dialister micraerophilus
N2_071_000G1_scaffold_3731	dasN2_071_000G1_concoct_9.fa	Dialister micraerophilus
N2_071_000G1_scaffold_2410	dasN2_071_000G1_concoct_9.fa	Dialister micraerophilus
N2_071_000G1_scaffold_5978	dasN2_071_000G1_concoct_9.fa	Dialister micraerophilus
N2_071_000G1_scaffold_5754	dasN2_071_000G1_concoct_9.fa	Dialister micraerophilus
N2_071_000G1_scaffold_3405	dasN2_071_000G1_concoct_9.fa	Dialister micraerophilus
N2_071_000G1_scaffold_3764	dasN2_071_000G1_concoct_9.fa	Dialister micraerophilus
N2_071_000G1_scaffold_2189	dasN2_071_000G1_concoct_9.fa	Dialister micraerophilus
N2_071_000G1_scaffold_2983	dasN2_071_000G1_concoct_9.fa	Dialister micraerophilus
N2_071_000G1_scaffold_3431	dasN2_071_000G1_concoct_9.fa	Dialister micraerophilus
N2_071_000G1_scaffold_1057	dasN2_071_000G1_concoct_9.fa	Dialister micraerophilus
N2_071_000G1_scaffold_2682	dasN2_071_000G1_concoct_9.fa	Dialister micraerophilus
N2_071_000G1_scaffold_2138	dasN2_071_000G1_concoct_9.fa	Dialister micraerophilus
N2_071_000G1_scaffold_4469	dasN2_071_000G1_concoct_9.fa	Dialister micraerophilus
N2_071_000G1_scaffold_4880	dasN2_071_000G1_concoct_9.fa	Dialister micraerophilus
N2_071_000G1_scaffold_3472	dasN2_071_000G1_concoct_9.fa	Dialister micraerophilus
N2_071_000G1_scaffold_2711	dasN2_071_000G1_concoct_9.fa	Dialister micraerophilus
N2_071_000G1_scaffold_1185	dasN2_071_000G1_concoct_9.fa	Dialister micraerophilus
N2_071_000G1_scaffold_1628	dasN2_071_000G1_concoct_9.fa	Dialister micraerophilus
N2_071_000G1_scaffold_1442	dasN2_071_000G1_concoct_9.fa	Dialister micraerophilus
N2_071_000G1_scaffold_1728	dasN2_071_000G1_concoct_9.fa	Dialister micraerophilus
N2_071_000G1_scaffold_4235	dasN2_071_000G1_concoct_9.fa	Dialister micraerophilus
N2_071_000G1_scaffold_2713	dasN2_071_000G1_concoct_9.fa	Dialister micraerophilus
N2_071_000G1_scaffold_1323	dasN2_071_000G1_concoct_9.fa	Dialister micraerophilus
N2_071_000G1_scaffold_3926	dasN2_071_000G1_concoct_9.fa	Dialister micraerophilus
N2_071_000G1_scaffold_4476	dasN2_071_000G1_concoct_9.fa	Dialister micraerophilus
N2_071_000G1_scaffold_4233	dasN2_071_000G1_concoct_9.fa	Dialister micraerophilus
N2_071_000G1_scaffold_527	dasN2_071_000G1_concoct_9.fa	Dialister micraerophilus
N2_071_000G1_scaffold_2136	dasN2_071_000G1_concoct_9.fa	Dialister micraerophilus
N2_071_000G1_scaffold_2671	dasN2_071_000G1_concoct_9.fa	Dialister micraerophilus
N2_071_000G1_scaffold_3142	dasN2_071_000G1_concoct_9.fa	Dialister micraerophilus
N2_071_000G1_scaffold_2173	dasN2_071_000G1_concoct_9.fa	Dialister micraerophilus
N2_071_000G1_scaffold_891	dasN2_071_000G1_concoct_9.fa	Dialister micraerophilus
N2_071_000G1_scaffold_665	dasN2_071_000G1_concoct_9.fa	Dialister micraerophilus
N2_071_000G1_scaffold_4572	dasN2_071_000G1_concoct_9.fa	Dialister micraerophilus
N2_071_000G1_scaffold_3790	dasN2_071_000G1_concoct_9.fa	Dialister micraerophilus
N2_071_000G1_scaffold_917	dasN2_071_000G1_concoct_9.fa	Dialister micraerophilus
N2_071_000G1_scaffold_6012	dasN2_071_000G1_concoct_9.fa	Dialister micraerophilus
N2_071_000G1_scaffold_2353	dasN2_071_000G1_concoct_9.fa	Dialister micraerophilus
N2_071_000G1_scaffold_3032	dasN2_071_000G1_concoct_9.fa	Dialister micraerophilus
N2_071_000G1_scaffold_3332	dasN2_071_000G1_concoct_9.fa	Dialister micraerophilus
N2_071_000G1_scaffold_5414	dasN2_071_000G1_concoct_9.fa	Dialister micraerophilus
N2_071_000G1_scaffold_4309	dasN2_071_000G1_concoct_9.fa	Dialister micraerophilus
N2_071_000G1_scaffold_4346	dasN2_071_000G1_concoct_9.fa	Dialister micraerophilus
N2_071_000G1_scaffold_3504	dasN2_071_000G1_concoct_9.fa	Dialister micraerophilus
N2_071_000G1_scaffold_2246	dasN2_071_000G1_concoct_9.fa	Dialister micraerophilus
N2_071_000G1_scaffold_1992	dasN2_071_000G1_concoct_9.fa	Dialister micraerophilus
N2_071_000G1_scaffold_2598	dasN2_071_000G1_concoct_9.fa	Dialister micraerophilus
N2_071_000G1_scaffold_5463	dasN2_071_000G1_concoct_9.fa	Dialister micraerophilus
N2_071_000G1_scaffold_2644	dasN2_071_000G1_concoct_9.fa	Dialister micraerophilus
N2_071_000G1_scaffold_4900	dasN2_071_000G1_concoct_9.fa	Dialister micraerophilus
N2_071_000G1_scaffold_4304	dasN2_071_000G1_concoct_9.fa	Dialister micraerophilus
N2_071_000G1_scaffold_5247	dasN2_071_000G1_concoct_9.fa	Dialister micraerophilus
N2_071_000G1_scaffold_4182	dasN2_071_000G1_concoct_9.fa	Dialister micraerophilus
N2_071_000G1_scaffold_1041	dasN2_071_000G1_concoct_9.fa	Dialister micraerophilus
N2_071_000G1_scaffold_1090	dasN2_071_000G1_concoct_9.fa	Dialister micraerophilus
N2_071_000G1_scaffold_3356	dasN2_071_000G1_concoct_9.fa	Dialister micraerophilus
N2_071_000G1_scaffold_2881	dasN2_071_000G1_concoct_9.fa	Dialister micraerophilus
N2_071_000G1_scaffold_3004	dasN2_071_000G1_concoct_9.fa	Dialister micraerophilus
N2_071_000G1_scaffold_2461	dasN2_071_000G1_concoct_9.fa	Dialister micraerophilus
N2_071_000G1_scaffold_4974	dasN2_071_000G1_concoct_9.fa	Dialister micraerophilus
N2_071_000G1_scaffold_5510	dasN2_071_000G1_concoct_9.fa	Dialister micraerophilus
N2_071_000G1_scaffold_2322	dasN2_071_000G1_concoct_9.fa	Dialister micraerophilus
N2_071_000G1_scaffold_3538	dasN2_071_000G1_concoct_9.fa	Dialister micraerophilus
N2_071_000G1_scaffold_2973	dasN2_071_000G1_concoct_9.fa	Dialister micraerophilus
N2_071_000G1_scaffold_3304	dasN2_071_000G1_concoct_9.fa	Dialister micraerophilus
N2_071_000G1_scaffold_4367	dasN2_071_000G1_concoct_9.fa	Dialister micraerophilus
N2_071_000G1_scaffold_2808	dasN2_071_000G1_concoct_9.fa	Dialister micraerophilus
N2_071_000G1_scaffold_3423	dasN2_071_000G1_concoct_9.fa	Dialister micraerophilus
N2_071_000G1_scaffold_915	dasN2_071_000G1_concoct_9.fa	Dialister micraerophilus
N2_071_000G1_scaffold_4065	dasN2_071_000G1_concoct_9.fa	Dialister micraerophilus
N2_071_000G1_scaffold_870	dasN2_071_000G1_concoct_9.fa	Dialister micraerophilus
N2_071_000G1_scaffold_4898	dasN2_071_000G1_concoct_9.fa	Dialister micraerophilus
N2_071_000G1_scaffold_1574	dasN2_071_000G1_concoct_9.fa	Dialister micraerophilus
N2_071_000G1_scaffold_5600	dasN2_071_000G1_concoct_9.fa	Dialister micraerophilus
N2_071_000G1_scaffold_4077	dasN2_071_000G1_concoct_9.fa	Dialister micraerophilus
N2_071_000G1_scaffold_4097	dasN2_071_000G1_concoct_9.fa	Dialister micraerophilus
N2_071_000G1_scaffold_1883	dasN2_071_000G1_concoct_9.fa	Dialister micraerophilus
N2_071_000G1_scaffold_721	dasN2_071_000G1_concoct_9.fa	Dialister micraerophilus
N2_071_000G1_scaffold_764	dasN2_071_000G1_concoct_9.fa	Dialister micraerophilus
N2_071_000G1_scaffold_2636	dasN2_071_000G1_concoct_9.fa	Dialister micraerophilus
N2_071_000G1_scaffold_4584	dasN2_071_000G1_concoct_9.fa	Dialister micraerophilus
N2_071_000G1_scaffold_5012	dasN2_071_000G1_concoct_9.fa	Dialister micraerophilus
N2_071_000G1_scaffold_2938	dasN2_071_000G1_concoct_9.fa	Dialister micraerophilus
N2_071_000G1_scaffold_3069	dasN2_071_000G1_concoct_9.fa	Dialister micraerophilus
N2_071_000G1_scaffold_4285	dasN2_071_000G1_concoct_9.fa	Dialister micraerophilus
N2_071_000G1_scaffold_6270	dasN2_071_000G1_concoct_9.fa	Dialister micraerophilus
N2_071_000G1_scaffold_4254	dasN2_071_000G1_concoct_9.fa	Dialister micraerophilus
N2_071_000G1_scaffold_5693	dasN2_071_000G1_concoct_9.fa	Dialister micraerophilus
N2_071_000G1_scaffold_5480	dasN2_071_000G1_concoct_9.fa	Dialister micraerophilus
N2_071_000G1_scaffold_4675	dasN2_071_000G1_concoct_9.fa	Dialister micraerophilus
N2_071_000G1_scaffold_3545	dasN2_071_000G1_concoct_9.fa	Dialister micraerophilus
N2_071_000G1_scaffold_2906	dasN2_071_000G1_concoct_9.fa	Dialister micraerophilus
N2_071_000G1_scaffold_3755	dasN2_071_000G1_concoct_9.fa	Dialister micraerophilus
N2_071_000G1_scaffold_4012	dasN2_071_000G1_concoct_9.fa	Dialister micraerophilus
N2_071_000G1_scaffold_5048	dasN2_071_000G1_concoct_9.fa	Dialister micraerophilus
N2_071_000G1_scaffold_5292	dasN2_071_000G1_concoct_9.fa	Dialister micraerophilus
N2_071_000G1_scaffold_4111	dasN2_071_000G1_concoct_9.fa	Dialister micraerophilus
N2_071_000G1_scaffold_4438	dasN2_071_000G1_concoct_9.fa	Dialister micraerophilus
N2_071_000G1_scaffold_441	dasN2_071_000G1_concoct_9.fa	Dialister micraerophilus
N2_071_000G1_scaffold_6240	dasN2_071_000G1_concoct_9.fa	Dialister micraerophilus
N2_071_000G1_scaffold_5142	dasN2_071_000G1_concoct_9.fa	Dialister micraerophilus
N2_071_000G1_scaffold_2824	dasN2_071_000G1_concoct_9.fa	Dialister micraerophilus
N2_071_000G1_scaffold_2673	dasN2_071_000G1_concoct_9.fa	Dialister micraerophilus
N2_071_000G1_scaffold_2244	dasN2_071_000G1_concoct_9.fa	Dialister micraerophilus
N2_071_000G1_scaffold_1469	dasN2_071_000G1_concoct_9.fa	Dialister micraerophilus
N2_071_000G1_scaffold_2571	dasN2_071_000G1_concoct_9.fa	Dialister micraerophilus
N2_071_000G1_scaffold_4167	dasN2_071_000G1_concoct_9.fa	Dialister micraerophilus
N2_071_000G1_scaffold_5955	dasN2_071_000G1_concoct_9.fa	Dialister micraerophilus
N2_071_000G1_scaffold_2615	dasN2_071_000G1_concoct_9.fa	Dialister micraerophilus
N2_071_000G1_scaffold_2602	dasN2_071_000G1_concoct_9.fa	Dialister micraerophilus
N2_071_000G1_scaffold_3050	dasN2_071_000G1_concoct_9.fa	Dialister micraerophilus
N2_071_000G1_scaffold_2943	dasN2_071_000G1_concoct_9.fa	Dialister micraerophilus
N2_071_000G1_scaffold_3337	dasN2_071_000G1_concoct_9.fa	Dialister micraerophilus
N2_071_000G1_scaffold_3698	dasN2_071_000G1_concoct_9.fa	Dialister micraerophilus
N2_071_000G1_scaffold_3981	dasN2_071_000G1_concoct_9.fa	Dialister micraerophilus
N2_071_000G1_scaffold_2404	dasN2_071_000G1_concoct_9.fa	Dialister micraerophilus
N2_071_000G1_scaffold_5094	dasN2_071_000G1_concoct_9.fa	Dialister micraerophilus
N2_071_000G1_scaffold_4789	dasN2_071_000G1_concoct_9.fa	Dialister micraerophilus
N2_071_000G1_scaffold_3723	dasN2_071_000G1_concoct_9.fa	Dialister micraerophilus
N2_071_000G1_scaffold_1998	dasN2_071_000G1_concoct_9.fa	Dialister micraerophilus
N2_071_000G1_scaffold_820	dasN2_071_000G1_concoct_9.fa	Dialister micraerophilus
N2_071_000G1_scaffold_4407	dasN2_071_000G1_concoct_9.fa	Dialister micraerophilus
N2_071_000G1_scaffold_2624	dasN2_071_000G1_concoct_9.fa	Dialister micraerophilus
N2_071_000G1_scaffold_3911	dasN2_071_000G1_concoct_9.fa	Dialister micraerophilus
N2_071_000G1_scaffold_1578	dasN2_071_000G1_concoct_9.fa	Dialister micraerophilus
N2_071_000G1_scaffold_4347	dasN2_071_000G1_concoct_9.fa	Dialister micraerophilus
N2_071_000G1_scaffold_2389	dasN2_071_000G1_concoct_9.fa	Dialister micraerophilus
N2_071_000G1_scaffold_3827	dasN2_071_000G1_concoct_9.fa	Dialister micraerophilus
N2_071_000G1_scaffold_1653	dasN2_071_000G1_concoct_9.fa	Dialister micraerophilus
N2_071_000G1_scaffold_4311	dasN2_071_000G1_concoct_9.fa	Dialister micraerophilus
N2_071_000G1_scaffold_4085	dasN2_071_000G1_concoct_9.fa	Dialister micraerophilus
N2_071_000G1_scaffold_2669	dasN2_071_000G1_concoct_9.fa	Dialister micraerophilus
N2_071_000G1_scaffold_2961	dasN2_071_000G1_concoct_9.fa	Dialister micraerophilus
N2_071_000G1_scaffold_2243	dasN2_071_000G1_concoct_9.fa	Dialister micraerophilus
N2_071_000G1_scaffold_2423	dasN2_071_000G1_concoct_9.fa	Dialister micraerophilus
N2_071_000G1_scaffold_5720	dasN2_071_000G1_concoct_9.fa	Dialister micraerophilus
N2_071_000G1_scaffold_2917	dasN2_071_000G1_concoct_9.fa	Dialister micraerophilus
N2_071_000G1_scaffold_1752	dasN2_071_000G1_concoct_9.fa	Dialister micraerophilus
N2_071_000G1_scaffold_2506	dasN2_071_000G1_concoct_9.fa	Dialister micraerophilus
N2_071_000G1_scaffold_2390	dasN2_071_000G1_concoct_9.fa	Dialister micraerophilus
N2_071_000G1_scaffold_4485	dasN2_071_000G1_concoct_9.fa	Dialister micraerophilus
N2_071_000G1_scaffold_3095	dasN2_071_000G1_concoct_9.fa	Dialister micraerophilus
N2_071_000G1_scaffold_2844	dasN2_071_000G1_concoct_9.fa	Dialister micraerophilus
N2_071_000G1_scaffold_2854	dasN2_071_000G1_concoct_9.fa	Dialister micraerophilus
N2_071_000G1_scaffold_3205	dasN2_071_000G1_concoct_9.fa	Dialister micraerophilus
N2_071_000G1_scaffold_2235	dasN2_071_000G1_concoct_9.fa	Dialister micraerophilus
N2_071_000G1_scaffold_2559	dasN2_071_000G1_concoct_9.fa	Dialister micraerophilus
N2_071_000G1_scaffold_4265	dasN2_071_000G1_concoct_9.fa	Dialister micraerophilus
N2_071_000G1_scaffold_5609	dasN2_071_000G1_concoct_9.fa	Dialister micraerophilus
N2_071_000G1_scaffold_2563	dasN2_071_000G1_concoct_9.fa	Dialister micraerophilus
N2_071_000G1_scaffold_1951	dasN2_071_000G1_concoct_9.fa	Dialister micraerophilus
N2_071_000G1_scaffold_2429	dasN2_071_000G1_concoct_9.fa	Dialister micraerophilus
N2_071_000G1_scaffold_1286	dasN2_071_000G1_concoct_9.fa	Dialister micraerophilus
N2_071_000G1_scaffold_4683	dasN2_071_000G1_concoct_9.fa	Dialister micraerophilus
N2_071_000G1_scaffold_2439	dasN2_071_000G1_concoct_9.fa	Dialister micraerophilus
N2_071_000G1_scaffold_5007	dasN2_071_000G1_concoct_9.fa	Dialister micraerophilus
N2_071_000G1_scaffold_5196	dasN2_071_000G1_concoct_9.fa	Dialister micraerophilus
N2_071_000G1_scaffold_3324	dasN2_071_000G1_concoct_9.fa	Dialister micraerophilus
N2_071_000G1_scaffold_6153	dasN2_071_000G1_concoct_9.fa	Dialister micraerophilus
N2_071_000G1_scaffold_2476	dasN2_071_000G1_concoct_9.fa	Dialister micraerophilus
N2_071_000G1_scaffold_2994	dasN2_071_000G1_concoct_9.fa	Dialister micraerophilus
N2_071_000G1_scaffold_2648	dasN2_071_000G1_concoct_9.fa	Dialister micraerophilus
N2_071_000G1_scaffold_2845	dasN2_071_000G1_concoct_9.fa	Dialister micraerophilus
N2_071_000G1_scaffold_1092	dasN2_071_000G1_concoct_9.fa	Dialister micraerophilus
N2_071_000G1_scaffold_1802	dasN2_071_000G1_concoct_9.fa	Dialister micraerophilus
N2_071_000G1_scaffold_3066	dasN2_071_000G1_concoct_9.fa	Dialister micraerophilus
N2_071_000G1_scaffold_1867	dasN2_071_000G1_concoct_9.fa	Dialister micraerophilus
N2_071_000G1_scaffold_4533	dasN2_071_000G1_concoct_9.fa	Dialister micraerophilus
N2_071_000G1_scaffold_968	dasN2_071_000G1_concoct_9.fa	Dialister micraerophilus
N2_071_000G1_scaffold_3971	dasN2_071_000G1_concoct_9.fa	Dialister micraerophilus
N2_071_000G1_scaffold_3404	dasN2_071_000G1_concoct_9.fa	Dialister micraerophilus
N2_071_000G1_scaffold_4230	dasN2_071_000G1_concoct_9.fa	Dialister micraerophilus
N2_071_000G1_scaffold_1197	dasN2_071_000G1_concoct_9.fa	Dialister micraerophilus
N2_071_000G1_scaffold_2874	dasN2_071_000G1_concoct_9.fa	Dialister micraerophilus
N2_071_000G1_scaffold_2252	dasN2_071_000G1_concoct_9.fa	Dialister micraerophilus
N2_071_000G1_scaffold_3569	dasN2_071_000G1_concoct_9.fa	Dialister micraerophilus
N2_071_000G1_scaffold_2067	dasN2_071_000G1_concoct_9.fa	Dialister micraerophilus
N2_071_000G1_scaffold_4198	dasN2_071_000G1_concoct_9.fa	Dialister micraerophilus
N2_071_000G1_scaffold_1094	dasN2_071_000G1_concoct_9.fa	Dialister micraerophilus
N2_071_000G1_scaffold_977	dasN2_071_000G1_concoct_9.fa	Dialister micraerophilus
N2_071_000G1_scaffold_2044	dasN2_071_000G1_concoct_9.fa	Dialister micraerophilus
N2_071_000G1_scaffold_3206	dasN2_071_000G1_concoct_9.fa	Dialister micraerophilus
N2_071_000G1_scaffold_2530	dasN2_071_000G1_concoct_9.fa	Dialister micraerophilus
N2_071_000G1_scaffold_3027	dasN2_071_000G1_concoct_9.fa	Dialister micraerophilus
N2_071_000G1_scaffold_2596	dasN2_071_000G1_concoct_9.fa	Dialister micraerophilus
N2_071_000G1_scaffold_4148	dasN2_071_000G1_concoct_9.fa	Dialister micraerophilus
N2_071_000G1_scaffold_3728	dasN2_071_000G1_concoct_9.fa	Dialister micraerophilus
N2_071_000G1_scaffold_6143	dasN2_071_000G1_concoct_9.fa	Dialister micraerophilus
N2_071_000G1_scaffold_4910	dasN2_071_000G1_concoct_9.fa	Dialister micraerophilus
N2_071_000G1_scaffold_3505	dasN2_071_000G1_concoct_9.fa	Dialister micraerophilus
N2_071_000G1_scaffold_5544	dasN2_071_000G1_concoct_9.fa	Dialister micraerophilus
N2_071_000G1_scaffold_871	dasN2_071_000G1_concoct_9.fa	Dialister micraerophilus
N2_071_000G1_scaffold_4545	dasN2_071_000G1_concoct_9.fa	Dialister micraerophilus
N2_071_000G1_scaffold_2987	dasN2_071_000G1_concoct_9.fa	Dialister micraerophilus
N2_071_000G1_scaffold_3039	dasN2_071_000G1_concoct_9.fa	Dialister micraerophilus
N2_071_000G1_scaffold_1909	dasN2_071_000G1_concoct_9.fa	Dialister micraerophilus
N2_071_000G1_scaffold_3291	dasN2_071_000G1_concoct_9.fa	Dialister micraerophilus
N2_071_000G1_scaffold_3263	dasN2_071_000G1_concoct_9.fa	Dialister micraerophilus
N2_071_000G1_scaffold_2931	dasN2_071_000G1_concoct_9.fa	Dialister micraerophilus
N2_071_000G1_scaffold_4842	dasN2_071_000G1_concoct_9.fa	Dialister micraerophilus
N2_071_000G1_scaffold_4068	dasN2_071_000G1_concoct_9.fa	Dialister micraerophilus
N2_071_000G1_scaffold_2694	dasN2_071_000G1_concoct_9.fa	Dialister micraerophilus
N2_071_000G1_scaffold_1727	dasN2_071_000G1_concoct_9.fa	Dialister micraerophilus
N2_071_000G1_scaffold_3315	dasN2_071_000G1_concoct_9.fa	Dialister micraerophilus
N2_071_000G1_scaffold_4657	dasN2_071_000G1_concoct_9.fa	Dialister micraerophilus
N2_071_000G1_scaffold_1365	dasN2_071_000G1_concoct_9.fa	Dialister micraerophilus
N2_071_000G1_scaffold_1412	dasN2_071_000G1_concoct_9.fa	Dialister micraerophilus
N2_071_000G1_scaffold_1428	dasN2_071_000G1_maxbin2.maxbin.003.fasta.fa	Escherichia coli
N2_071_000G1_scaffold_1015	dasN2_071_000G1_maxbin2.maxbin.003.fasta.fa	Escherichia coli
N2_071_000G1_scaffold_8715	dasN2_071_000G1_maxbin2.maxbin.003.fasta.fa	Escherichia coli
N2_071_000G1_scaffold_2609	dasN2_071_000G1_maxbin2.maxbin.003.fasta.fa	Escherichia coli
N2_071_000G1_scaffold_989	dasN2_071_000G1_maxbin2.maxbin.003.fasta.fa	Escherichia coli
N2_071_000G1_scaffold_1870	dasN2_071_000G1_maxbin2.maxbin.003.fasta.fa	Escherichia coli
N2_071_000G1_scaffold_482	dasN2_071_000G1_maxbin2.maxbin.003.fasta.fa	Escherichia coli
N2_071_000G1_scaffold_2803	dasN2_071_000G1_maxbin2.maxbin.003.fasta.fa	Escherichia coli
N2_071_000G1_scaffold_7765	dasN2_071_000G1_maxbin2.maxbin.003.fasta.fa	Escherichia coli
N2_071_000G1_scaffold_1691	dasN2_071_000G1_maxbin2.maxbin.003.fasta.fa	Escherichia coli
N2_071_000G1_scaffold_6208	dasN2_071_000G1_maxbin2.maxbin.003.fasta.fa	Escherichia coli
N2_071_000G1_scaffold_687	dasN2_071_000G1_maxbin2.maxbin.003.fasta.fa	Escherichia coli
N2_071_000G1_scaffold_911	dasN2_071_000G1_maxbin2.maxbin.003.fasta.fa	Escherichia coli
N2_071_000G1_scaffold_3320	dasN2_071_000G1_maxbin2.maxbin.003.fasta.fa	Escherichia coli
N2_071_000G1_scaffold_2549	dasN2_071_000G1_maxbin2.maxbin.003.fasta.fa	Escherichia coli
N2_071_000G1_scaffold_1825	dasN2_071_000G1_maxbin2.maxbin.003.fasta.fa	Escherichia coli
N2_071_000G1_scaffold_4376	dasN2_071_000G1_maxbin2.maxbin.003.fasta.fa	Escherichia coli
N2_071_000G1_scaffold_767	dasN2_071_000G1_maxbin2.maxbin.003.fasta.fa	Escherichia coli
N2_071_000G1_scaffold_1914	dasN2_071_000G1_maxbin2.maxbin.003.fasta.fa	Escherichia coli
N2_071_000G1_scaffold_1692	dasN2_071_000G1_maxbin2.maxbin.003.fasta.fa	Escherichia coli
N2_071_000G1_scaffold_1944	dasN2_071_000G1_maxbin2.maxbin.003.fasta.fa	Escherichia coli
N2_071_000G1_scaffold_1742	dasN2_071_000G1_maxbin2.maxbin.003.fasta.fa	Escherichia coli
N2_071_000G1_scaffold_2926	dasN2_071_000G1_maxbin2.maxbin.003.fasta.fa	Escherichia coli
N2_071_000G1_scaffold_256	dasN2_071_000G1_maxbin2.maxbin.003.fasta.fa	Escherichia coli
N2_071_000G1_scaffold_2360	dasN2_071_000G1_maxbin2.maxbin.003.fasta.fa	Escherichia coli
N2_071_000G1_scaffold_814	dasN2_071_000G1_maxbin2.maxbin.003.fasta.fa	Escherichia coli
N2_071_000G1_scaffold_1820	dasN2_071_000G1_maxbin2.maxbin.003.fasta.fa	Escherichia coli
N2_071_000G1_scaffold_552	dasN2_071_000G1_maxbin2.maxbin.003.fasta.fa	Escherichia coli
N2_071_000G1_scaffold_4680	dasN2_071_000G1_maxbin2.maxbin.003.fasta.fa	Escherichia coli
N2_071_000G1_scaffold_1567	dasN2_071_000G1_maxbin2.maxbin.003.fasta.fa	Escherichia coli
N2_071_000G1_scaffold_1294	dasN2_071_000G1_maxbin2.maxbin.003.fasta.fa	Escherichia coli
N2_071_000G1_scaffold_3604	dasN2_071_000G1_maxbin2.maxbin.003.fasta.fa	Escherichia coli
N2_071_000G1_scaffold_923	dasN2_071_000G1_maxbin2.maxbin.003.fasta.fa	Escherichia coli
N2_071_000G1_scaffold_816	dasN2_071_000G1_maxbin2.maxbin.003.fasta.fa	Escherichia coli
N2_071_000G1_scaffold_4653	dasN2_071_000G1_maxbin2.maxbin.003.fasta.fa	Escherichia coli
N2_071_000G1_scaffold_4975	dasN2_071_000G1_maxbin2.maxbin.003.fasta.fa	Escherichia coli
N2_071_000G1_scaffold_8503	dasN2_071_000G1_maxbin2.maxbin.003.fasta.fa	Escherichia coli
N2_071_000G1_scaffold_4641	dasN2_071_000G1_maxbin2.maxbin.003.fasta.fa	Escherichia coli
N2_071_000G1_scaffold_740	dasN2_071_000G1_maxbin2.maxbin.003.fasta.fa	Escherichia coli
N2_071_000G1_scaffold_1928	dasN2_071_000G1_maxbin2.maxbin.003.fasta.fa	Escherichia coli
N2_071_000G1_scaffold_1044	dasN2_071_000G1_maxbin2.maxbin.003.fasta.fa	Escherichia coli
N2_071_000G1_scaffold_402	dasN2_071_000G1_maxbin2.maxbin.003.fasta.fa	Escherichia coli
N2_071_000G1_scaffold_3125	dasN2_071_000G1_maxbin2.maxbin.003.fasta.fa	Escherichia coli
N2_071_000G1_scaffold_2415	dasN2_071_000G1_maxbin2.maxbin.003.fasta.fa	Escherichia coli
N2_071_000G1_scaffold_4990	dasN2_071_000G1_maxbin2.maxbin.003.fasta.fa	Escherichia coli
N2_071_000G1_scaffold_1725	dasN2_071_000G1_maxbin2.maxbin.003.fasta.fa	Escherichia coli
N2_071_000G1_scaffold_3811	dasN2_071_000G1_maxbin2.maxbin.003.fasta.fa	Escherichia coli
N2_071_000G1_scaffold_1882	dasN2_071_000G1_maxbin2.maxbin.003.fasta.fa	Escherichia coli
N2_071_000G1_scaffold_3583	dasN2_071_000G1_maxbin2.maxbin.003.fasta.fa	Escherichia coli
N2_071_000G1_scaffold_948	dasN2_071_000G1_maxbin2.maxbin.003.fasta.fa	Escherichia coli
N2_071_000G1_scaffold_3806	dasN2_071_000G1_maxbin2.maxbin.003.fasta.fa	Escherichia coli
N2_071_000G1_scaffold_692	dasN2_071_000G1_maxbin2.maxbin.003.fasta.fa	Escherichia coli
N2_071_000G1_scaffold_4465	dasN2_071_000G1_maxbin2.maxbin.003.fasta.fa	Escherichia coli
N2_071_000G1_scaffold_2460	dasN2_071_000G1_maxbin2.maxbin.003.fasta.fa	Escherichia coli
N2_071_000G1_scaffold_3254	dasN2_071_000G1_maxbin2.maxbin.003.fasta.fa	Escherichia coli
N2_071_000G1_scaffold_3428	dasN2_071_000G1_maxbin2.maxbin.003.fasta.fa	Escherichia coli
N2_071_000G1_scaffold_4696	dasN2_071_000G1_maxbin2.maxbin.003.fasta.fa	Escherichia coli
N2_071_000G1_scaffold_1318	dasN2_071_000G1_maxbin2.maxbin.003.fasta.fa	Escherichia coli
N2_071_000G1_scaffold_1144	dasN2_071_000G1_maxbin2.maxbin.003.fasta.fa	Escherichia coli
N2_071_000G1_scaffold_5079	dasN2_071_000G1_maxbin2.maxbin.003.fasta.fa	Escherichia coli
N2_071_000G1_scaffold_1601	dasN2_071_000G1_maxbin2.maxbin.003.fasta.fa	Escherichia coli
N2_071_000G1_scaffold_3463	dasN2_071_000G1_maxbin2.maxbin.003.fasta.fa	Escherichia coli
N2_071_000G1_scaffold_2372	dasN2_071_000G1_maxbin2.maxbin.003.fasta.fa	Escherichia coli
N2_071_000G1_scaffold_1677	dasN2_071_000G1_maxbin2.maxbin.003.fasta.fa	Escherichia coli
N2_071_000G1_scaffold_3547	dasN2_071_000G1_maxbin2.maxbin.003.fasta.fa	Escherichia coli
N2_071_000G1_scaffold_539	dasN2_071_000G1_maxbin2.maxbin.003.fasta.fa	Escherichia coli
N2_071_000G1_scaffold_2214	dasN2_071_000G1_maxbin2.maxbin.003.fasta.fa	Escherichia coli
N2_071_000G1_scaffold_1484	dasN2_071_000G1_maxbin2.maxbin.003.fasta.fa	Escherichia coli
N2_071_000G1_scaffold_2304	dasN2_071_000G1_maxbin2.maxbin.003.fasta.fa	Escherichia coli
N2_071_000G1_scaffold_2522	dasN2_071_000G1_maxbin2.maxbin.003.fasta.fa	Escherichia coli
N2_071_000G1_scaffold_1038	dasN2_071_000G1_maxbin2.maxbin.003.fasta.fa	Escherichia coli
N2_071_000G1_scaffold_4060	dasN2_071_000G1_maxbin2.maxbin.003.fasta.fa	Escherichia coli
N2_071_000G1_scaffold_2574	dasN2_071_000G1_maxbin2.maxbin.003.fasta.fa	Escherichia coli
N2_071_000G1_scaffold_4288	dasN2_071_000G1_maxbin2.maxbin.003.fasta.fa	Escherichia coli
N2_071_000G1_scaffold_2297	dasN2_071_000G1_maxbin2.maxbin.003.fasta.fa	Escherichia coli
N2_071_000G1_scaffold_3009	dasN2_071_000G1_maxbin2.maxbin.003.fasta.fa	Escherichia coli
N2_071_000G1_scaffold_8512	dasN2_071_000G1_maxbin2.maxbin.003.fasta.fa	Escherichia coli
N2_071_000G1_scaffold_1303	dasN2_071_000G1_maxbin2.maxbin.003.fasta.fa	Escherichia coli
N2_071_000G1_scaffold_2942	dasN2_071_000G1_maxbin2.maxbin.003.fasta.fa	Escherichia coli
N2_071_000G1_scaffold_5572	dasN2_071_000G1_maxbin2.maxbin.003.fasta.fa	Escherichia coli
N2_071_000G1_scaffold_4739	dasN2_071_000G1_maxbin2.maxbin.003.fasta.fa	Escherichia coli
N2_071_000G1_scaffold_4917	dasN2_071_000G1_maxbin2.maxbin.003.fasta.fa	Escherichia coli
N2_071_000G1_scaffold_4771	dasN2_071_000G1_maxbin2.maxbin.003.fasta.fa	Escherichia coli
N2_071_000G1_scaffold_3648	dasN2_071_000G1_maxbin2.maxbin.003.fasta.fa	Escherichia coli
N2_071_000G1_scaffold_3362	dasN2_071_000G1_maxbin2.maxbin.003.fasta.fa	Escherichia coli
N2_071_000G1_scaffold_460	dasN2_071_000G1_maxbin2.maxbin.003.fasta.fa	Escherichia coli
N2_071_000G1_scaffold_3094	dasN2_071_000G1_maxbin2.maxbin.003.fasta.fa	Escherichia coli
N2_071_000G1_scaffold_2586	dasN2_071_000G1_maxbin2.maxbin.003.fasta.fa	Escherichia coli
N2_071_000G1_scaffold_3260	dasN2_071_000G1_maxbin2.maxbin.003.fasta.fa	Escherichia coli
N2_071_000G1_scaffold_1405	dasN2_071_000G1_maxbin2.maxbin.003.fasta.fa	Escherichia coli
N2_071_000G1_scaffold_5512	dasN2_071_000G1_maxbin2.maxbin.003.fasta.fa	Escherichia coli
N2_071_000G1_scaffold_2855	dasN2_071_000G1_maxbin2.maxbin.003.fasta.fa	Escherichia coli
N2_071_000G1_scaffold_1854	dasN2_071_000G1_maxbin2.maxbin.003.fasta.fa	Escherichia coli
N2_071_000G1_scaffold_1050	dasN2_071_000G1_maxbin2.maxbin.003.fasta.fa	Escherichia coli
N2_071_000G1_scaffold_4297	dasN2_071_000G1_maxbin2.maxbin.003.fasta.fa	Escherichia coli
N2_071_000G1_scaffold_6991	dasN2_071_000G1_maxbin2.maxbin.003.fasta.fa	Escherichia coli
N2_071_000G1_scaffold_3432	dasN2_071_000G1_maxbin2.maxbin.003.fasta.fa	Escherichia coli
N2_071_000G1_scaffold_2969	dasN2_071_000G1_maxbin2.maxbin.003.fasta.fa	Escherichia coli
N2_071_000G1_scaffold_3488	dasN2_071_000G1_maxbin2.maxbin.003.fasta.fa	Escherichia coli
N2_071_000G1_scaffold_2253	dasN2_071_000G1_maxbin2.maxbin.003.fasta.fa	Escherichia coli
N2_071_000G1_scaffold_2494	dasN2_071_000G1_maxbin2.maxbin.003.fasta.fa	Escherichia coli
N2_071_000G1_scaffold_2095	dasN2_071_000G1_maxbin2.maxbin.003.fasta.fa	Escherichia coli
N2_071_000G1_scaffold_2408	dasN2_071_000G1_maxbin2.maxbin.003.fasta.fa	Escherichia coli
N2_071_000G1_scaffold_1448	dasN2_071_000G1_maxbin2.maxbin.003.fasta.fa	Escherichia coli
N2_071_000G1_scaffold_1635	dasN2_071_000G1_maxbin2.maxbin.003.fasta.fa	Escherichia coli
N2_071_000G1_scaffold_4141	dasN2_071_000G1_maxbin2.maxbin.003.fasta.fa	Escherichia coli
N2_071_000G1_scaffold_1432	dasN2_071_000G1_maxbin2.maxbin.003.fasta.fa	Escherichia coli
N2_071_000G1_scaffold_2339	dasN2_071_000G1_maxbin2.maxbin.003.fasta.fa	Escherichia coli
N2_071_000G1_scaffold_3079	dasN2_071_000G1_maxbin2.maxbin.003.fasta.fa	Escherichia coli
N2_071_000G1_scaffold_474	dasN2_071_000G1_maxbin2.maxbin.003.fasta.fa	Escherichia coli
N2_071_000G1_scaffold_3665	dasN2_071_000G1_maxbin2.maxbin.003.fasta.fa	Escherichia coli
N2_071_000G1_scaffold_985	dasN2_071_000G1_maxbin2.maxbin.003.fasta.fa	Escherichia coli
N2_071_000G1_scaffold_2660	dasN2_071_000G1_maxbin2.maxbin.003.fasta.fa	Escherichia coli
N2_071_000G1_scaffold_4972	dasN2_071_000G1_maxbin2.maxbin.003.fasta.fa	Escherichia coli
N2_071_000G1_scaffold_5969	dasN2_071_000G1_maxbin2.maxbin.003.fasta.fa	Escherichia coli
N2_071_000G1_scaffold_712	dasN2_071_000G1_maxbin2.maxbin.003.fasta.fa	Escherichia coli
N2_071_000G1_scaffold_3020	dasN2_071_000G1_maxbin2.maxbin.003.fasta.fa	Escherichia coli
N2_071_000G1_scaffold_4021	dasN2_071_000G1_maxbin2.maxbin.003.fasta.fa	Escherichia coli
N2_071_000G1_scaffold_3536	dasN2_071_000G1_maxbin2.maxbin.003.fasta.fa	Escherichia coli
N2_071_000G1_scaffold_2399	dasN2_071_000G1_maxbin2.maxbin.003.fasta.fa	Escherichia coli
N2_071_000G1_scaffold_2663	dasN2_071_000G1_maxbin2.maxbin.003.fasta.fa	Escherichia coli
N2_071_000G1_scaffold_1450	dasN2_071_000G1_maxbin2.maxbin.003.fasta.fa	Escherichia coli
N2_071_000G1_scaffold_2206	dasN2_071_000G1_maxbin2.maxbin.003.fasta.fa	Escherichia coli
N2_071_000G1_scaffold_4174	dasN2_071_000G1_maxbin2.maxbin.003.fasta.fa	Escherichia coli
N2_071_000G1_scaffold_6035	dasN2_071_000G1_maxbin2.maxbin.003.fasta.fa	Escherichia coli
N2_071_000G1_scaffold_4459	dasN2_071_000G1_maxbin2.maxbin.003.fasta.fa	Escherichia coli
N2_071_000G1_scaffold_2625	dasN2_071_000G1_maxbin2.maxbin.003.fasta.fa	Escherichia coli
N2_071_000G1_scaffold_5862	dasN2_071_000G1_maxbin2.maxbin.003.fasta.fa	Escherichia coli
N2_071_000G1_scaffold_5121	dasN2_071_000G1_maxbin2.maxbin.003.fasta.fa	Escherichia coli
N2_071_000G1_scaffold_1079	dasN2_071_000G1_maxbin2.maxbin.003.fasta.fa	Escherichia coli
N2_071_000G1_scaffold_2642	dasN2_071_000G1_maxbin2.maxbin.003.fasta.fa	Escherichia coli
N2_071_000G1_scaffold_2056	dasN2_071_000G1_maxbin2.maxbin.003.fasta.fa	Escherichia coli
N2_071_000G1_scaffold_9033	dasN2_071_000G1_maxbin2.maxbin.003.fasta.fa	Escherichia coli
N2_071_000G1_scaffold_1700	dasN2_071_000G1_maxbin2.maxbin.003.fasta.fa	Escherichia coli
N2_071_000G1_scaffold_4798	dasN2_071_000G1_maxbin2.maxbin.003.fasta.fa	Escherichia coli
N2_071_000G1_scaffold_1838	dasN2_071_000G1_maxbin2.maxbin.003.fasta.fa	Escherichia coli
N2_071_000G1_scaffold_4001	dasN2_071_000G1_maxbin2.maxbin.003.fasta.fa	Escherichia coli
N2_071_000G1_scaffold_1440	dasN2_071_000G1_maxbin2.maxbin.003.fasta.fa	Escherichia coli
N2_071_000G1_scaffold_1694	dasN2_071_000G1_maxbin2.maxbin.003.fasta.fa	Escherichia coli
N2_071_000G1_scaffold_1746	dasN2_071_000G1_maxbin2.maxbin.003.fasta.fa	Escherichia coli
N2_071_000G1_scaffold_2759	dasN2_071_000G1_maxbin2.maxbin.003.fasta.fa	Escherichia coli
N2_071_000G1_scaffold_1024	dasN2_071_000G1_maxbin2.maxbin.003.fasta.fa	Escherichia coli
N2_071_000G1_scaffold_728	dasN2_071_000G1_maxbin2.maxbin.003.fasta.fa	Escherichia coli
N2_071_000G1_scaffold_5686	dasN2_071_000G1_maxbin2.maxbin.003.fasta.fa	Escherichia coli
N2_071_000G1_scaffold_1463	dasN2_071_000G1_maxbin2.maxbin.003.fasta.fa	Escherichia coli
N2_071_000G1_scaffold_1722	dasN2_071_000G1_maxbin2.maxbin.003.fasta.fa	Escherichia coli
N2_071_000G1_scaffold_991	dasN2_071_000G1_maxbin2.maxbin.003.fasta.fa	Escherichia coli
N2_071_000G1_scaffold_713	dasN2_071_000G1_maxbin2.maxbin.003.fasta.fa	Escherichia coli
N2_071_000G1_scaffold_2245	dasN2_071_000G1_maxbin2.maxbin.003.fasta.fa	Escherichia coli
N2_071_000G1_scaffold_4268	dasN2_071_000G1_maxbin2.maxbin.003.fasta.fa	Escherichia coli
N2_071_000G1_scaffold_2560	dasN2_071_000G1_maxbin2.maxbin.003.fasta.fa	Escherichia coli
N2_071_000G1_scaffold_1272	dasN2_071_000G1_maxbin2.maxbin.003.fasta.fa	Escherichia coli
N2_071_000G1_scaffold_4493	dasN2_071_000G1_maxbin2.maxbin.003.fasta.fa	Escherichia coli
N2_071_000G1_scaffold_3195	dasN2_071_000G1_maxbin2.maxbin.003.fasta.fa	Escherichia coli
N2_071_000G1_scaffold_2864	dasN2_071_000G1_maxbin2.maxbin.003.fasta.fa	Escherichia coli
N2_071_000G1_scaffold_376	dasN2_071_000G1_maxbin2.maxbin.003.fasta.fa	Escherichia coli
N2_071_000G1_scaffold_1647	dasN2_071_000G1_maxbin2.maxbin.003.fasta.fa	Escherichia coli
N2_071_000G1_scaffold_8096	dasN2_071_000G1_maxbin2.maxbin.003.fasta.fa	Escherichia coli
N2_071_000G1_scaffold_2288	dasN2_071_000G1_maxbin2.maxbin.003.fasta.fa	Escherichia coli
N2_071_000G1_scaffold_1946	dasN2_071_000G1_maxbin2.maxbin.003.fasta.fa	Escherichia coli
N2_071_000G1_scaffold_5844	dasN2_071_000G1_maxbin2.maxbin.003.fasta.fa	Escherichia coli
N2_071_000G1_scaffold_1605	dasN2_071_000G1_maxbin2.maxbin.003.fasta.fa	Escherichia coli
N2_071_000G1_scaffold_2128	dasN2_071_000G1_maxbin2.maxbin.003.fasta.fa	Escherichia coli
N2_071_000G1_scaffold_3530	dasN2_071_000G1_maxbin2.maxbin.003.fasta.fa	Escherichia coli
N2_071_000G1_scaffold_1399	dasN2_071_000G1_maxbin2.maxbin.003.fasta.fa	Escherichia coli
N2_071_000G1_scaffold_3046	dasN2_071_000G1_maxbin2.maxbin.003.fasta.fa	Escherichia coli
N2_071_000G1_scaffold_2905	dasN2_071_000G1_maxbin2.maxbin.003.fasta.fa	Escherichia coli
N2_071_000G1_scaffold_1631	dasN2_071_000G1_maxbin2.maxbin.003.fasta.fa	Escherichia coli
N2_071_000G1_scaffold_804	dasN2_071_000G1_maxbin2.maxbin.003.fasta.fa	Escherichia coli
N2_071_000G1_scaffold_1397	dasN2_071_000G1_maxbin2.maxbin.003.fasta.fa	Escherichia coli
N2_071_000G1_scaffold_833	dasN2_071_000G1_maxbin2.maxbin.003.fasta.fa	Escherichia coli
N2_071_000G1_scaffold_2870	dasN2_071_000G1_maxbin2.maxbin.003.fasta.fa	Escherichia coli
N2_071_000G1_scaffold_3774	dasN2_071_000G1_maxbin2.maxbin.003.fasta.fa	Escherichia coli
N2_071_000G1_scaffold_3627	dasN2_071_000G1_maxbin2.maxbin.003.fasta.fa	Escherichia coli
N2_071_000G1_scaffold_1478	dasN2_071_000G1_maxbin2.maxbin.003.fasta.fa	Escherichia coli
N2_071_000G1_scaffold_4474	dasN2_071_000G1_maxbin2.maxbin.003.fasta.fa	Escherichia coli
N2_071_000G1_scaffold_1610	dasN2_071_000G1_maxbin2.maxbin.003.fasta.fa	Escherichia coli
N2_071_000G1_scaffold_7267	dasN2_071_000G1_maxbin2.maxbin.003.fasta.fa	Escherichia coli
N2_071_000G1_scaffold_3164	dasN2_071_000G1_maxbin2.maxbin.003.fasta.fa	Escherichia coli
N2_071_000G1_scaffold_2330	dasN2_071_000G1_maxbin2.maxbin.003.fasta.fa	Escherichia coli
N2_071_000G1_scaffold_1884	dasN2_071_000G1_maxbin2.maxbin.003.fasta.fa	Escherichia coli
N2_071_000G1_scaffold_1021	dasN2_071_000G1_maxbin2.maxbin.003.fasta.fa	Escherichia coli
N2_071_000G1_scaffold_6463	dasN2_071_000G1_maxbin2.maxbin.003.fasta.fa	Escherichia coli
N2_071_000G1_scaffold_451	dasN2_071_000G1_maxbin2.maxbin.003.fasta.fa	Escherichia coli
N2_071_000G1_scaffold_854	dasN2_071_000G1_maxbin2.maxbin.003.fasta.fa	Escherichia coli
N2_071_000G1_scaffold_2172	dasN2_071_000G1_maxbin2.maxbin.003.fasta.fa	Escherichia coli
N2_071_000G1_scaffold_4508	dasN2_071_000G1_maxbin2.maxbin.003.fasta.fa	Escherichia coli
N2_071_000G1_scaffold_3042	dasN2_071_000G1_maxbin2.maxbin.003.fasta.fa	Escherichia coli
N2_071_000G1_scaffold_2055	dasN2_071_000G1_maxbin2.maxbin.003.fasta.fa	Escherichia coli
N2_071_000G1_scaffold_4330	dasN2_071_000G1_maxbin2.maxbin.003.fasta.fa	Escherichia coli
N2_071_000G1_scaffold_3134	dasN2_071_000G1_maxbin2.maxbin.003.fasta.fa	Escherichia coli
N2_071_000G1_scaffold_2131	dasN2_071_000G1_maxbin2.maxbin.003.fasta.fa	Escherichia coli
N2_071_000G1_scaffold_3022	dasN2_071_000G1_maxbin2.maxbin.003.fasta.fa	Escherichia coli
N2_071_000G1_scaffold_3928	dasN2_071_000G1_maxbin2.maxbin.003.fasta.fa	Escherichia coli
N2_071_000G1_scaffold_7344	dasN2_071_000G1_maxbin2.maxbin.003.fasta.fa	Escherichia coli
N2_071_000G1_scaffold_654	dasN2_071_000G1_maxbin2.maxbin.003.fasta.fa	Escherichia coli
N2_071_000G1_scaffold_5450	dasN2_071_000G1_maxbin2.maxbin.003.fasta.fa	Escherichia coli
N2_071_000G1_scaffold_1027	dasN2_071_000G1_maxbin2.maxbin.003.fasta.fa	Escherichia coli
N2_071_000G1_scaffold_4315	dasN2_071_000G1_maxbin2.maxbin.003.fasta.fa	Escherichia coli
N2_071_000G1_scaffold_3849	dasN2_071_000G1_maxbin2.maxbin.003.fasta.fa	Escherichia coli
N2_071_000G1_scaffold_500	dasN2_071_000G1_maxbin2.maxbin.003.fasta.fa	Escherichia coli
N2_071_000G1_scaffold_2643	dasN2_071_000G1_maxbin2.maxbin.003.fasta.fa	Escherichia coli
N2_071_000G1_scaffold_580	dasN2_071_000G1_maxbin2.maxbin.003.fasta.fa	Escherichia coli
N2_071_000G1_scaffold_1352	dasN2_071_000G1_maxbin2.maxbin.003.fasta.fa	Escherichia coli
N2_071_000G1_scaffold_521	dasN2_071_000G1_maxbin2.maxbin.003.fasta.fa	Escherichia coli
N2_071_000G1_scaffold_5511	dasN2_071_000G1_maxbin2.maxbin.003.fasta.fa	Escherichia coli
N2_071_000G1_scaffold_2011	dasN2_071_000G1_maxbin2.maxbin.003.fasta.fa	Escherichia coli
N2_071_000G1_scaffold_388	dasN2_071_000G1_maxbin2.maxbin.003.fasta.fa	Escherichia coli
N2_071_000G1_scaffold_415	dasN2_071_000G1_maxbin2.maxbin.003.fasta.fa	Escherichia coli
N2_071_000G1_scaffold_803	dasN2_071_000G1_maxbin2.maxbin.003.fasta.fa	Escherichia coli
N2_071_000G1_scaffold_2066	dasN2_071_000G1_maxbin2.maxbin.003.fasta.fa	Escherichia coli
N2_071_000G1_scaffold_964	dasN2_071_000G1_maxbin2.maxbin.003.fasta.fa	Escherichia coli
N2_071_000G1_scaffold_3636	dasN2_071_000G1_maxbin2.maxbin.003.fasta.fa	Escherichia coli
N2_071_000G1_scaffold_878	dasN2_071_000G1_maxbin2.maxbin.003.fasta.fa	Escherichia coli
N2_071_000G1_scaffold_3825	dasN2_071_000G1_maxbin2.maxbin.003.fasta.fa	Escherichia coli
N2_071_000G1_scaffold_5768	dasN2_071_000G1_maxbin2.maxbin.003.fasta.fa	Escherichia coli
N2_071_000G1_scaffold_5900	dasN2_071_000G1_maxbin2.maxbin.003.fasta.fa	Escherichia coli
N2_071_000G1_scaffold_1912	dasN2_071_000G1_maxbin2.maxbin.003.fasta.fa	Escherichia coli
N2_071_000G1_scaffold_1161	dasN2_071_000G1_maxbin2.maxbin.003.fasta.fa	Escherichia coli
N2_071_000G1_scaffold_1557	dasN2_071_000G1_maxbin2.maxbin.003.fasta.fa	Escherichia coli
N2_071_000G1_scaffold_2464	dasN2_071_000G1_maxbin2.maxbin.003.fasta.fa	Escherichia coli
N2_071_000G1_scaffold_1918	dasN2_071_000G1_maxbin2.maxbin.003.fasta.fa	Escherichia coli
N2_071_000G1_scaffold_1451	dasN2_071_000G1_maxbin2.maxbin.003.fasta.fa	Escherichia coli
N2_071_000G1_scaffold_7164	dasN2_071_000G1_maxbin2.maxbin.003.fasta.fa	Escherichia coli
N2_071_000G1_scaffold_1330	dasN2_071_000G1_maxbin2.maxbin.003.fasta.fa	Escherichia coli
N2_071_000G1_scaffold_1205	dasN2_071_000G1_maxbin2.maxbin.003.fasta.fa	Escherichia coli
N2_071_000G1_scaffold_1340	dasN2_071_000G1_maxbin2.maxbin.003.fasta.fa	Escherichia coli
N2_071_000G1_scaffold_805	dasN2_071_000G1_maxbin2.maxbin.003.fasta.fa	Escherichia coli
N2_071_000G1_scaffold_1134	dasN2_071_000G1_maxbin2.maxbin.003.fasta.fa	Escherichia coli
N2_071_000G1_scaffold_994	dasN2_071_000G1_maxbin2.maxbin.003.fasta.fa	Escherichia coli
N2_071_000G1_scaffold_2049	dasN2_071_000G1_maxbin2.maxbin.003.fasta.fa	Escherichia coli
N2_071_000G1_scaffold_599	dasN2_071_000G1_maxbin2.maxbin.003.fasta.fa	Escherichia coli
N2_071_000G1_scaffold_530	dasN2_071_000G1_maxbin2.maxbin.003.fasta.fa	Escherichia coli
N2_071_000G1_scaffold_6676	dasN2_071_000G1_maxbin2.maxbin.003.fasta.fa	Escherichia coli
N2_071_000G1_scaffold_3280	dasN2_071_000G1_maxbin2.maxbin.003.fasta.fa	Escherichia coli
N2_071_000G1_scaffold_3995	dasN2_071_000G1_maxbin2.maxbin.003.fasta.fa	Escherichia coli
N2_071_000G1_scaffold_2121	dasN2_071_000G1_maxbin2.maxbin.003.fasta.fa	Escherichia coli
N2_071_000G1_scaffold_2832	dasN2_071_000G1_maxbin2.maxbin.003.fasta.fa	Escherichia coli
N2_071_000G1_scaffold_2084	dasN2_071_000G1_maxbin2.maxbin.003.fasta.fa	Escherichia coli
N2_071_000G1_scaffold_729	dasN2_071_000G1_maxbin2.maxbin.003.fasta.fa	Escherichia coli
N2_071_000G1_scaffold_3730	dasN2_071_000G1_maxbin2.maxbin.003.fasta.fa	Escherichia coli
N2_071_000G1_scaffold_661	dasN2_071_000G1_maxbin2.maxbin.003.fasta.fa	Escherichia coli
N2_071_000G1_scaffold_2126	dasN2_071_000G1_maxbin2.maxbin.003.fasta.fa	Escherichia coli
N2_071_000G1_scaffold_4555	dasN2_071_000G1_maxbin2.maxbin.003.fasta.fa	Escherichia coli
N2_071_000G1_scaffold_3682	dasN2_071_000G1_maxbin2.maxbin.003.fasta.fa	Escherichia coli
N2_071_000G1_scaffold_6505	dasN2_071_000G1_maxbin2.maxbin.003.fasta.fa	Escherichia coli
N2_071_000G1_scaffold_4741	dasN2_071_000G1_maxbin2.maxbin.003.fasta.fa	Escherichia coli
N2_071_000G1_scaffold_1202	dasN2_071_000G1_maxbin2.maxbin.003.fasta.fa	Escherichia coli
N2_071_000G1_scaffold_6347	dasN2_071_000G1_maxbin2.maxbin.003.fasta.fa	Escherichia coli
N2_071_000G1_scaffold_1596	dasN2_071_000G1_maxbin2.maxbin.003.fasta.fa	Escherichia coli
N2_071_000G1_scaffold_4253	dasN2_071_000G1_maxbin2.maxbin.003.fasta.fa	Escherichia coli
N2_071_000G1_scaffold_3673	dasN2_071_000G1_maxbin2.maxbin.003.fasta.fa	Escherichia coli
N2_071_000G1_scaffold_7657	dasN2_071_000G1_maxbin2.maxbin.003.fasta.fa	Escherichia coli
N2_071_000G1_scaffold_1369	dasN2_071_000G1_maxbin2.maxbin.003.fasta.fa	Escherichia coli
N2_071_000G1_scaffold_3248	dasN2_071_000G1_maxbin2.maxbin.003.fasta.fa	Escherichia coli
N2_071_000G1_scaffold_532	dasN2_071_000G1_maxbin2.maxbin.003.fasta.fa	Escherichia coli
N2_071_000G1_scaffold_1123	dasN2_071_000G1_maxbin2.maxbin.003.fasta.fa	Escherichia coli
N2_071_000G1_scaffold_982	dasN2_071_000G1_maxbin2.maxbin.003.fasta.fa	Escherichia coli
N2_071_000G1_scaffold_3016	dasN2_071_000G1_maxbin2.maxbin.003.fasta.fa	Escherichia coli
N2_071_000G1_scaffold_1839	dasN2_071_000G1_maxbin2.maxbin.003.fasta.fa	Escherichia coli
N2_071_000G1_scaffold_893	dasN2_071_000G1_maxbin2.maxbin.003.fasta.fa	Escherichia coli
N2_071_000G1_scaffold_1465	dasN2_071_000G1_maxbin2.maxbin.003.fasta.fa	Escherichia coli
N2_071_000G1_scaffold_4914	dasN2_071_000G1_maxbin2.maxbin.003.fasta.fa	Escherichia coli
N2_071_000G1_scaffold_1816	dasN2_071_000G1_maxbin2.maxbin.003.fasta.fa	Escherichia coli
N2_071_000G1_scaffold_4597	dasN2_071_000G1_maxbin2.maxbin.003.fasta.fa	Escherichia coli
N2_071_000G1_scaffold_697	dasN2_071_000G1_maxbin2.maxbin.003.fasta.fa	Escherichia coli
N2_071_000G1_scaffold_1591	dasN2_071_000G1_maxbin2.maxbin.003.fasta.fa	Escherichia coli
N2_071_000G1_scaffold_1562	dasN2_071_000G1_maxbin2.maxbin.003.fasta.fa	Escherichia coli
N2_071_000G1_scaffold_622	dasN2_071_000G1_maxbin2.maxbin.003.fasta.fa	Escherichia coli
N2_071_000G1_scaffold_3876	dasN2_071_000G1_maxbin2.maxbin.003.fasta.fa	Escherichia coli
N2_071_000G1_scaffold_920	dasN2_071_000G1_maxbin2.maxbin.003.fasta.fa	Escherichia coli
N2_071_000G1_scaffold_3983	dasN2_071_000G1_maxbin2.maxbin.003.fasta.fa	Escherichia coli
N2_071_000G1_scaffold_3015	dasN2_071_000G1_maxbin2.maxbin.003.fasta.fa	Escherichia coli
N2_071_000G1_scaffold_774	dasN2_071_000G1_maxbin2.maxbin.003.fasta.fa	Escherichia coli
N2_071_000G1_scaffold_4123	dasN2_071_000G1_maxbin2.maxbin.003.fasta.fa	Escherichia coli
N2_071_000G1_scaffold_1552	dasN2_071_000G1_maxbin2.maxbin.003.fasta.fa	Escherichia coli
N2_071_000G1_scaffold_1110	dasN2_071_000G1_maxbin2.maxbin.003.fasta.fa	Escherichia coli
N2_071_000G1_scaffold_1568	dasN2_071_000G1_maxbin2.maxbin.003.fasta.fa	Escherichia coli
N2_071_000G1_scaffold_1445	dasN2_071_000G1_maxbin2.maxbin.003.fasta.fa	Escherichia coli
N2_071_000G1_scaffold_8499	dasN2_071_000G1_maxbin2.maxbin.003.fasta.fa	Escherichia coli
71_016_scaffold_93	dasN2_071_008G1_concoct_4.fa	Bifidobacterium scardovii
71_016_scaffold_198	dasN2_071_008G1_concoct_4.fa	Bifidobacterium scardovii
71_016_scaffold_296	dasN2_071_008G1_concoct_4.fa	Bifidobacterium scardovii
71_016_scaffold_77	dasN2_071_008G1_concoct_4.fa	Bifidobacterium scardovii
71_016_scaffold_355	dasN2_071_008G1_concoct_4.fa	Bifidobacterium scardovii
71_016_scaffold_18	dasN2_071_008G1_concoct_4.fa	Bifidobacterium scardovii
71_016_scaffold_232	dasN2_071_008G1_concoct_4.fa	Bifidobacterium scardovii
71_016_scaffold_192	dasN2_071_008G1_concoct_4.fa	Bifidobacterium scardovii
71_016_scaffold_588	dasN2_071_008G1_concoct_4.fa	Bifidobacterium scardovii
71_016_scaffold_31	dasN2_071_008G1_concoct_4.fa	Bifidobacterium scardovii
71_016_scaffold_246	dasN2_071_008G1_concoct_4.fa	Bifidobacterium scardovii
71_016_scaffold_313	dasN2_071_008G1_concoct_4.fa	Bifidobacterium scardovii
71_016_scaffold_19	dasN2_071_008G1_concoct_4.fa	Bifidobacterium scardovii
71_016_scaffold_174	dasN2_071_008G1_concoct_4.fa	Bifidobacterium scardovii
71_016_scaffold_376	dasN2_071_008G1_concoct_4.fa	Bifidobacterium scardovii
71_016_scaffold_302	dasN2_071_008G1_concoct_4.fa	Bifidobacterium scardovii
71_016_scaffold_878	dasN2_071_008G1_concoct_4.fa	Bifidobacterium scardovii
71_016_scaffold_138	dasN2_071_008G1_concoct_4.fa	Bifidobacterium scardovii
71_016_scaffold_1564	dasN2_071_008G1_concoct_4.fa	Bifidobacterium scardovii
71_016_scaffold_1397	dasN2_071_008G1_concoct_4.fa	Bifidobacterium scardovii
71_016_scaffold_99	dasN2_071_008G1_concoct_4.fa	Bifidobacterium scardovii
71_016_scaffold_2082	dasN2_071_008G1_concoct_4.fa	Bifidobacterium scardovii
71_016_scaffold_420	dasN2_071_008G1_concoct_4.fa	Bifidobacterium scardovii
71_016_scaffold_79	dasN2_071_008G1_concoct_4.fa	Bifidobacterium scardovii
71_016_scaffold_53	dasN2_071_008G1_concoct_4.fa	Bifidobacterium scardovii
71_016_scaffold_183	dasN2_071_008G1_concoct_4.fa	Bifidobacterium scardovii
71_016_scaffold_46	dasN2_071_008G1_concoct_4.fa	Bifidobacterium scardovii
71_016_scaffold_9	dasN2_071_008G1_concoct_4.fa	Bifidobacterium scardovii
71_016_scaffold_1797	dasN2_071_008G1_concoct_4.fa	Bifidobacterium scardovii
71_016_scaffold_28	dasN2_071_008G1_concoct_4.fa	Bifidobacterium scardovii
71_016_scaffold_20	dasN2_071_008G1_concoct_4.fa	Bifidobacterium scardovii
71_016_scaffold_7	dasN2_071_008G1_concoct_4.fa	Bifidobacterium scardovii
71_016_scaffold_261	dasN2_071_008G1_concoct_4.fa	Bifidobacterium scardovii
71_016_scaffold_62	dasN2_071_008G1_concoct_4.fa	Bifidobacterium scardovii
71_016_scaffold_50	dasN2_071_008G1_concoct_4.fa	Bifidobacterium scardovii
71_016_scaffold_3	dasN2_071_008G1_concoct_4.fa	Bifidobacterium scardovii
71_016_scaffold_1311	dasN2_071_008G1_concoct_4.fa	Bifidobacterium scardovii
71_016_scaffold_35	dasN2_071_008G1_concoct_4.fa	Bifidobacterium scardovii
71_016_scaffold_8	dasN2_071_008G1_concoct_4.fa	Bifidobacterium scardovii
71_016_scaffold_5	dasN2_071_008G1_concoct_4.fa	Bifidobacterium scardovii
71_016_scaffold_873	dasN2_071_008G1_concoct_4.fa	Bifidobacterium scardovii
71_016_scaffold_26	dasN2_071_008G1_concoct_4.fa	Bifidobacterium scardovii
71_016_scaffold_291	dasN2_071_008G1_concoct_4.fa	Bifidobacterium scardovii
71_016_scaffold_25	dasN2_071_008G1_concoct_4.fa	Bifidobacterium scardovii
71_016_scaffold_1	dasN2_071_008G1_concoct_4.fa	Bifidobacterium scardovii
71_016_scaffold_155	dasN2_071_008G1_concoct_4.fa	Bifidobacterium scardovii
71_016_scaffold_301	dasN2_071_008G1_concoct_4.fa	Bifidobacterium scardovii
71_016_scaffold_15	dasN2_071_008G1_concoct_4.fa	Bifidobacterium scardovii
71_016_scaffold_2	dasN2_071_008G1_concoct_4.fa	Bifidobacterium scardovii
71_016_scaffold_124	dasN2_071_008G1_concoct_4.fa	Bifidobacterium scardovii
71_016_scaffold_0	dasN2_071_008G1_concoct_4.fa	Bifidobacterium scardovii
71_016_scaffold_188	dasN2_071_008G1_concoct_4.fa	Bifidobacterium scardovii
71_016_scaffold_190	dasN2_071_008G1_concoct_4.fa	Bifidobacterium scardovii
71_016_scaffold_71	dasN2_071_008G1_concoct_4.fa	Bifidobacterium scardovii
71_016_scaffold_1206	dasN2_071_008G1_concoct_5.fa	Staphylococcus epidermidis
71_016_scaffold_1112	dasN2_071_008G1_concoct_5.fa	Staphylococcus epidermidis
71_016_scaffold_2136	dasN2_071_008G1_concoct_5.fa	Staphylococcus epidermidis
71_016_scaffold_600	dasN2_071_008G1_concoct_5.fa	Staphylococcus epidermidis
71_016_scaffold_1536	dasN2_071_008G1_concoct_5.fa	Staphylococcus epidermidis
71_016_scaffold_1184	dasN2_071_008G1_concoct_5.fa	Staphylococcus epidermidis
71_016_scaffold_1782	dasN2_071_008G1_concoct_5.fa	Staphylococcus epidermidis
71_016_scaffold_1290	dasN2_071_008G1_concoct_5.fa	Staphylococcus epidermidis
71_016_scaffold_484	dasN2_071_008G1_concoct_5.fa	Staphylococcus epidermidis
71_016_scaffold_825	dasN2_071_008G1_concoct_5.fa	Staphylococcus epidermidis
71_016_scaffold_514	dasN2_071_008G1_concoct_5.fa	Staphylococcus epidermidis
71_016_scaffold_1257	dasN2_071_008G1_concoct_5.fa	Staphylococcus epidermidis
71_016_scaffold_1006	dasN2_071_008G1_concoct_5.fa	Staphylococcus epidermidis
71_016_scaffold_2188	dasN2_071_008G1_concoct_5.fa	Staphylococcus epidermidis
71_016_scaffold_1024	dasN2_071_008G1_concoct_5.fa	Staphylococcus epidermidis
71_016_scaffold_1279	dasN2_071_008G1_concoct_5.fa	Staphylococcus epidermidis
71_016_scaffold_926	dasN2_071_008G1_concoct_5.fa	Staphylococcus epidermidis
71_016_scaffold_976	dasN2_071_008G1_concoct_5.fa	Staphylococcus epidermidis
71_016_scaffold_1543	dasN2_071_008G1_concoct_5.fa	Staphylococcus epidermidis
71_016_scaffold_1303	dasN2_071_008G1_concoct_5.fa	Staphylococcus epidermidis
71_016_scaffold_1000	dasN2_071_008G1_concoct_5.fa	Staphylococcus epidermidis
71_016_scaffold_552	dasN2_071_008G1_concoct_5.fa	Staphylococcus epidermidis
71_016_scaffold_2234	dasN2_071_008G1_concoct_5.fa	Staphylococcus epidermidis
71_016_scaffold_1998	dasN2_071_008G1_concoct_5.fa	Staphylococcus epidermidis
71_016_scaffold_1517	dasN2_071_008G1_concoct_5.fa	Staphylococcus epidermidis
71_016_scaffold_1058	dasN2_071_008G1_concoct_5.fa	Staphylococcus epidermidis
71_016_scaffold_877	dasN2_071_008G1_concoct_5.fa	Staphylococcus epidermidis
71_016_scaffold_2009	dasN2_071_008G1_concoct_5.fa	Staphylococcus epidermidis
71_016_scaffold_506	dasN2_071_008G1_concoct_5.fa	Staphylococcus epidermidis
71_016_scaffold_1789	dasN2_071_008G1_concoct_5.fa	Staphylococcus epidermidis
71_016_scaffold_868	dasN2_071_008G1_concoct_5.fa	Staphylococcus epidermidis
71_016_scaffold_1950	dasN2_071_008G1_concoct_5.fa	Staphylococcus epidermidis
71_016_scaffold_1276	dasN2_071_008G1_concoct_5.fa	Staphylococcus epidermidis
71_016_scaffold_1039	dasN2_071_008G1_concoct_5.fa	Staphylococcus epidermidis
71_016_scaffold_571	dasN2_071_008G1_concoct_5.fa	Staphylococcus epidermidis
71_016_scaffold_1182	dasN2_071_008G1_concoct_5.fa	Staphylococcus epidermidis
71_016_scaffold_956	dasN2_071_008G1_concoct_5.fa	Staphylococcus epidermidis
71_016_scaffold_2003	dasN2_071_008G1_concoct_5.fa	Staphylococcus epidermidis
71_016_scaffold_1977	dasN2_071_008G1_concoct_5.fa	Staphylococcus epidermidis
71_016_scaffold_1401	dasN2_071_008G1_concoct_5.fa	Staphylococcus epidermidis
71_016_scaffold_2026	dasN2_071_008G1_concoct_5.fa	Staphylococcus epidermidis
71_016_scaffold_1496	dasN2_071_008G1_concoct_5.fa	Staphylococcus epidermidis
71_016_scaffold_835	dasN2_071_008G1_concoct_5.fa	Staphylococcus epidermidis
71_016_scaffold_1186	dasN2_071_008G1_concoct_5.fa	Staphylococcus epidermidis
71_016_scaffold_900	dasN2_071_008G1_concoct_5.fa	Staphylococcus epidermidis
71_016_scaffold_794	dasN2_071_008G1_concoct_5.fa	Staphylococcus epidermidis
71_016_scaffold_1193	dasN2_071_008G1_concoct_5.fa	Staphylococcus epidermidis
71_016_scaffold_736	dasN2_071_008G1_concoct_5.fa	Staphylococcus epidermidis
71_016_scaffold_1053	dasN2_071_008G1_concoct_5.fa	Staphylococcus epidermidis
71_016_scaffold_1724	dasN2_071_008G1_concoct_5.fa	Staphylococcus epidermidis
71_016_scaffold_1892	dasN2_071_008G1_concoct_5.fa	Staphylococcus epidermidis
71_016_scaffold_351	dasN2_071_008G1_concoct_5.fa	Staphylococcus epidermidis
71_016_scaffold_362	dasN2_071_008G1_concoct_5.fa	Staphylococcus epidermidis
71_016_scaffold_1076	dasN2_071_008G1_concoct_5.fa	Staphylococcus epidermidis
71_016_scaffold_1095	dasN2_071_008G1_concoct_5.fa	Staphylococcus epidermidis
71_016_scaffold_1153	dasN2_071_008G1_concoct_5.fa	Staphylococcus epidermidis
71_016_scaffold_2169	dasN2_071_008G1_concoct_5.fa	Staphylococcus epidermidis
71_016_scaffold_2224	dasN2_071_008G1_concoct_5.fa	Staphylococcus epidermidis
71_016_scaffold_948	dasN2_071_008G1_concoct_5.fa	Staphylococcus epidermidis
71_016_scaffold_1072	dasN2_071_008G1_concoct_5.fa	Staphylococcus epidermidis
71_016_scaffold_854	dasN2_071_008G1_concoct_5.fa	Staphylococcus epidermidis
71_016_scaffold_1414	dasN2_071_008G1_concoct_5.fa	Staphylococcus epidermidis
71_016_scaffold_950	dasN2_071_008G1_concoct_5.fa	Staphylococcus epidermidis
71_016_scaffold_912	dasN2_071_008G1_concoct_5.fa	Staphylococcus epidermidis
71_016_scaffold_1172	dasN2_071_008G1_concoct_5.fa	Staphylococcus epidermidis
71_016_scaffold_870	dasN2_071_008G1_concoct_5.fa	Staphylococcus epidermidis
71_016_scaffold_982	dasN2_071_008G1_concoct_5.fa	Staphylococcus epidermidis
71_016_scaffold_1455	dasN2_071_008G1_concoct_5.fa	Staphylococcus epidermidis
71_016_scaffold_1865	dasN2_071_008G1_concoct_5.fa	Staphylococcus epidermidis
71_016_scaffold_1764	dasN2_071_008G1_concoct_5.fa	Staphylococcus epidermidis
71_016_scaffold_2235	dasN2_071_008G1_concoct_5.fa	Staphylococcus epidermidis
71_016_scaffold_1322	dasN2_071_008G1_concoct_5.fa	Staphylococcus epidermidis
71_016_scaffold_755	dasN2_071_008G1_concoct_5.fa	Staphylococcus epidermidis
71_016_scaffold_499	dasN2_071_008G1_concoct_5.fa	Staphylococcus epidermidis
71_016_scaffold_1215	dasN2_071_008G1_concoct_5.fa	Staphylococcus epidermidis
71_016_scaffold_1126	dasN2_071_008G1_concoct_5.fa	Staphylococcus epidermidis
71_016_scaffold_1780	dasN2_071_008G1_concoct_5.fa	Staphylococcus epidermidis
71_016_scaffold_731	dasN2_071_008G1_concoct_5.fa	Staphylococcus epidermidis
71_016_scaffold_1915	dasN2_071_008G1_concoct_5.fa	Staphylococcus epidermidis
71_016_scaffold_744	dasN2_071_008G1_concoct_5.fa	Staphylococcus epidermidis
71_016_scaffold_2023	dasN2_071_008G1_concoct_5.fa	Staphylococcus epidermidis
71_016_scaffold_748	dasN2_071_008G1_concoct_5.fa	Staphylococcus epidermidis
71_016_scaffold_694	dasN2_071_008G1_concoct_5.fa	Staphylococcus epidermidis
71_016_scaffold_669	dasN2_071_008G1_concoct_5.fa	Staphylococcus epidermidis
71_016_scaffold_953	dasN2_071_008G1_concoct_5.fa	Staphylococcus epidermidis
71_016_scaffold_1759	dasN2_071_008G1_concoct_5.fa	Staphylococcus epidermidis
71_016_scaffold_1703	dasN2_071_008G1_concoct_5.fa	Staphylococcus epidermidis
71_016_scaffold_2151	dasN2_071_008G1_concoct_5.fa	Staphylococcus epidermidis
71_016_scaffold_756	dasN2_071_008G1_concoct_5.fa	Staphylococcus epidermidis
71_016_scaffold_984	dasN2_071_008G1_concoct_5.fa	Staphylococcus epidermidis
71_016_scaffold_1965	dasN2_071_008G1_concoct_5.fa	Staphylococcus epidermidis
71_016_scaffold_555	dasN2_071_008G1_concoct_5.fa	Staphylococcus epidermidis
71_016_scaffold_1118	dasN2_071_008G1_concoct_5.fa	Staphylococcus epidermidis
71_016_scaffold_1707	dasN2_071_008G1_concoct_5.fa	Staphylococcus epidermidis
71_016_scaffold_522	dasN2_071_008G1_concoct_5.fa	Staphylococcus epidermidis
71_016_scaffold_1601	dasN2_071_008G1_concoct_5.fa	Staphylococcus epidermidis
71_016_scaffold_720	dasN2_071_008G1_concoct_5.fa	Staphylococcus epidermidis
71_016_scaffold_432	dasN2_071_008G1_concoct_5.fa	Staphylococcus epidermidis
71_016_scaffold_675	dasN2_071_008G1_concoct_5.fa	Staphylococcus epidermidis
71_016_scaffold_2047	dasN2_071_008G1_concoct_5.fa	Staphylococcus epidermidis
71_016_scaffold_630	dasN2_071_008G1_concoct_5.fa	Staphylococcus epidermidis
71_016_scaffold_665	dasN2_071_008G1_concoct_5.fa	Staphylococcus epidermidis
71_016_scaffold_1595	dasN2_071_008G1_concoct_5.fa	Staphylococcus epidermidis
71_016_scaffold_1229	dasN2_071_008G1_concoct_5.fa	Staphylococcus epidermidis
71_016_scaffold_2143	dasN2_071_008G1_concoct_5.fa	Staphylococcus epidermidis
71_016_scaffold_2216	dasN2_071_008G1_concoct_5.fa	Staphylococcus epidermidis
71_016_scaffold_851	dasN2_071_008G1_concoct_5.fa	Staphylococcus epidermidis
71_016_scaffold_1794	dasN2_071_008G1_concoct_5.fa	Staphylococcus epidermidis
71_016_scaffold_1278	dasN2_071_008G1_concoct_5.fa	Staphylococcus epidermidis
71_016_scaffold_1461	dasN2_071_008G1_concoct_5.fa	Staphylococcus epidermidis
71_016_scaffold_822	dasN2_071_008G1_concoct_5.fa	Staphylococcus epidermidis
71_016_scaffold_1323	dasN2_071_008G1_concoct_5.fa	Staphylococcus epidermidis
71_016_scaffold_1936	dasN2_071_008G1_concoct_5.fa	Staphylococcus epidermidis
71_016_scaffold_1842	dasN2_071_008G1_concoct_5.fa	Staphylococcus epidermidis
71_016_scaffold_903	dasN2_071_008G1_concoct_5.fa	Staphylococcus epidermidis
71_016_scaffold_459	dasN2_071_008G1_concoct_5.fa	Staphylococcus epidermidis
71_016_scaffold_1466	dasN2_071_008G1_concoct_5.fa	Staphylococcus epidermidis
71_016_scaffold_648	dasN2_071_008G1_concoct_5.fa	Staphylococcus epidermidis
71_016_scaffold_874	dasN2_071_008G1_concoct_5.fa	Staphylococcus epidermidis
71_016_scaffold_1991	dasN2_071_008G1_concoct_5.fa	Staphylococcus epidermidis
71_016_scaffold_2043	dasN2_071_008G1_concoct_5.fa	Staphylococcus epidermidis
71_016_scaffold_1268	dasN2_071_008G1_concoct_5.fa	Staphylococcus epidermidis
71_016_scaffold_624	dasN2_071_008G1_concoct_5.fa	Staphylococcus epidermidis
71_016_scaffold_619	dasN2_071_008G1_concoct_5.fa	Staphylococcus epidermidis
71_016_scaffold_1189	dasN2_071_008G1_concoct_5.fa	Staphylococcus epidermidis
71_016_scaffold_918	dasN2_071_008G1_concoct_5.fa	Staphylococcus epidermidis
71_016_scaffold_1696	dasN2_071_008G1_concoct_5.fa	Staphylococcus epidermidis
71_016_scaffold_1487	dasN2_071_008G1_concoct_5.fa	Staphylococcus epidermidis
71_016_scaffold_1690	dasN2_071_008G1_concoct_5.fa	Staphylococcus epidermidis
71_016_scaffold_1328	dasN2_071_008G1_concoct_5.fa	Staphylococcus epidermidis
71_016_scaffold_1618	dasN2_071_008G1_concoct_5.fa	Staphylococcus epidermidis
71_016_scaffold_579	dasN2_071_008G1_concoct_5.fa	Staphylococcus epidermidis
71_016_scaffold_1376	dasN2_071_008G1_concoct_5.fa	Staphylococcus epidermidis
71_016_scaffold_832	dasN2_071_008G1_concoct_5.fa	Staphylococcus epidermidis
71_016_scaffold_2008	dasN2_071_008G1_concoct_5.fa	Staphylococcus epidermidis
71_016_scaffold_604	dasN2_071_008G1_concoct_5.fa	Staphylococcus epidermidis
71_016_scaffold_683	dasN2_071_008G1_concoct_5.fa	Staphylococcus epidermidis
71_016_scaffold_1694	dasN2_071_008G1_concoct_5.fa	Staphylococcus epidermidis
71_016_scaffold_1272	dasN2_071_008G1_concoct_5.fa	Staphylococcus epidermidis
71_016_scaffold_1044	dasN2_071_008G1_concoct_5.fa	Staphylococcus epidermidis
71_016_scaffold_761	dasN2_071_008G1_concoct_5.fa	Staphylococcus epidermidis
71_016_scaffold_1868	dasN2_071_008G1_concoct_5.fa	Staphylococcus epidermidis
71_016_scaffold_1555	dasN2_071_008G1_concoct_5.fa	Staphylococcus epidermidis
71_016_scaffold_1477	dasN2_071_008G1_concoct_5.fa	Staphylococcus epidermidis
71_016_scaffold_525	dasN2_071_008G1_concoct_5.fa	Staphylococcus epidermidis
71_016_scaffold_862	dasN2_071_008G1_concoct_5.fa	Staphylococcus epidermidis
71_016_scaffold_2115	dasN2_071_008G1_concoct_5.fa	Staphylococcus epidermidis
71_016_scaffold_1363	dasN2_071_008G1_concoct_5.fa	Staphylococcus epidermidis
71_016_scaffold_1007	dasN2_071_008G1_concoct_5.fa	Staphylococcus epidermidis
71_016_scaffold_1016	dasN2_071_008G1_concoct_5.fa	Staphylococcus epidermidis
71_016_scaffold_314	dasN2_071_008G1_concoct_5.fa	Staphylococcus epidermidis
71_016_scaffold_814	dasN2_071_008G1_concoct_5.fa	Staphylococcus epidermidis
71_016_scaffold_699	dasN2_071_008G1_concoct_5.fa	Staphylococcus epidermidis
71_016_scaffold_496	dasN2_071_008G1_concoct_5.fa	Staphylococcus epidermidis
71_016_scaffold_1438	dasN2_071_008G1_concoct_5.fa	Staphylococcus epidermidis
71_016_scaffold_1262	dasN2_071_008G1_concoct_5.fa	Staphylococcus epidermidis
71_016_scaffold_1226	dasN2_071_008G1_concoct_5.fa	Staphylococcus epidermidis
71_016_scaffold_702	dasN2_071_008G1_concoct_5.fa	Staphylococcus epidermidis
71_016_scaffold_1817	dasN2_071_008G1_concoct_5.fa	Staphylococcus epidermidis
71_016_scaffold_1600	dasN2_071_008G1_concoct_5.fa	Staphylococcus epidermidis
71_016_scaffold_834	dasN2_071_008G1_concoct_5.fa	Staphylococcus epidermidis
71_016_scaffold_1939	dasN2_071_008G1_concoct_5.fa	Staphylococcus epidermidis
71_016_scaffold_1078	dasN2_071_008G1_concoct_5.fa	Staphylococcus epidermidis
71_016_scaffold_1106	dasN2_071_008G1_concoct_5.fa	Staphylococcus epidermidis
71_016_scaffold_1661	dasN2_071_008G1_concoct_5.fa	Staphylococcus epidermidis
71_016_scaffold_2189	dasN2_071_008G1_concoct_5.fa	Staphylococcus epidermidis
71_016_scaffold_1890	dasN2_071_008G1_concoct_5.fa	Staphylococcus epidermidis
71_016_scaffold_1398	dasN2_071_008G1_concoct_5.fa	Staphylococcus epidermidis
71_016_scaffold_2141	dasN2_071_008G1_concoct_5.fa	Staphylococcus epidermidis
71_016_scaffold_408	dasN2_071_008G1_concoct_5.fa	Staphylococcus epidermidis
71_016_scaffold_724	dasN2_071_008G1_concoct_5.fa	Staphylococcus epidermidis
71_016_scaffold_1874	dasN2_071_008G1_concoct_5.fa	Staphylococcus epidermidis
71_016_scaffold_929	dasN2_071_008G1_concoct_5.fa	Staphylococcus epidermidis
71_016_scaffold_1090	dasN2_071_008G1_concoct_5.fa	Staphylococcus epidermidis
71_016_scaffold_1124	dasN2_071_008G1_concoct_5.fa	Staphylococcus epidermidis
71_016_scaffold_1389	dasN2_071_008G1_concoct_5.fa	Staphylococcus epidermidis
71_016_scaffold_1523	dasN2_071_008G1_concoct_5.fa	Staphylococcus epidermidis
71_016_scaffold_1129	dasN2_071_008G1_concoct_5.fa	Staphylococcus epidermidis
71_016_scaffold_444	dasN2_071_008G1_concoct_5.fa	Staphylococcus epidermidis
71_016_scaffold_1440	dasN2_071_008G1_concoct_5.fa	Staphylococcus epidermidis
71_016_scaffold_1365	dasN2_071_008G1_concoct_5.fa	Staphylococcus epidermidis
71_016_scaffold_947	dasN2_071_008G1_concoct_5.fa	Staphylococcus epidermidis
71_016_scaffold_1573	dasN2_071_008G1_concoct_5.fa	Staphylococcus epidermidis
71_016_scaffold_2165	dasN2_071_008G1_concoct_5.fa	Staphylococcus epidermidis
71_016_scaffold_1746	dasN2_071_008G1_concoct_5.fa	Staphylococcus epidermidis
71_016_scaffold_1173	dasN2_071_008G1_concoct_5.fa	Staphylococcus epidermidis
71_016_scaffold_1108	dasN2_071_008G1_concoct_5.fa	Staphylococcus epidermidis
71_016_scaffold_2027	dasN2_071_008G1_concoct_5.fa	Staphylococcus epidermidis
71_016_scaffold_879	dasN2_071_008G1_concoct_5.fa	Staphylococcus epidermidis
71_016_scaffold_1324	dasN2_071_008G1_concoct_5.fa	Staphylococcus epidermidis
71_016_scaffold_812	dasN2_071_008G1_concoct_5.fa	Staphylococcus epidermidis
71_016_scaffold_1779	dasN2_071_008G1_concoct_5.fa	Staphylococcus epidermidis
71_016_scaffold_1267	dasN2_071_008G1_concoct_5.fa	Staphylococcus epidermidis
71_016_scaffold_1612	dasN2_071_008G1_concoct_5.fa	Staphylococcus epidermidis
[truncated: 3,360 more rows]
