# Supplementary material for: Combined analysis of microbial metagenomic and metatranscriptomic sequencing data to assess in situ physiological conditions in the premature infant gut
Source: PLoS One. 2020 Mar 4;15(3):e0229537. doi: 10.1371/journal.pone.0229537 (PMC7055874; doi:10.1371/journal.pone.0229537)
Supplement: S7 File — (XLSX) [file pone.0229537.s007.xlsx]

## Sheet: DR_arcA_fnr
Control/NEC	Time Block	Transcript Ratio
Control	1st Time Block	0.347872
Control	1st Time Block	0.229854
Control	1st Time Block	0.20739
Control	1st Time Block	0.455022
Control	1st Time Block	0.536717
Control	2nd Time Block	0.371141
Control	2nd Time Block	0.328636
Control	2nd Time Block	0.366183
Control	2nd Time Block	0.735332
Control	2nd Time Block
NEC	1st Time Block	0.630367
NEC	1st Time Block	0.723114
NEC	1st Time Block	0.81784
NEC	1st Time Block	0.725932
NEC	1st Time Block	0.711808
NEC	2nd Time Block	0.548301
NEC	2nd Time Block	0.387503
NEC	2nd Time Block	0.882145
NEC	2nd Time Block	0.198518
NEC	2nd Time Block	0.876303

## Sheet: DR_cydAB_cyoABCD_MAGs_1mmFilter
Control/NEC	Time Block	Transcript Ratio
Control	1st Time Block	0.516511
Control	1st Time Block	0.600556
Control	1st Time Block	0.380203
Control	1st Time Block	0.395424
Control	1st Time Block	0.356466
Control	2nd Time Block	0.425565
Control	2nd Time Block
Control	2nd Time Block	0.277613
Control	2nd Time Block	0.507453
Control	2nd Time Block
NEC	1st Time Block	0.786988
NEC	1st Time Block	0.624237
NEC	1st Time Block	0.982662
NEC	1st Time Block	0.554066
NEC	1st Time Block	0.971349
NEC	2nd Time Block	0.957101
NEC	2nd Time Block	0.641229
NEC	2nd Time Block	0.768694
NEC	2nd Time Block	0.929814
NEC	2nd Time Block	0.970023

## Sheet: DR_cydAB_cyoABCD_MAGs_noFilter
Control/NEC	Time Block	Transcript Ratio
Control	1st Time Block	0.659571
Control	1st Time Block	0.794964
Control	1st Time Block	0.691094
Control	1st Time Block	0.410912
Control	1st Time Block	0.359888
Control	2nd Time Block	0.781502
Control	2nd Time Block	0.513483
Control	2nd Time Block	0.417734
Control	2nd Time Block	0.360603
Control	2nd Time Block
NEC	1st Time Block	0.791065
NEC	1st Time Block	0.833877
NEC	1st Time Block	0.978634
NEC	1st Time Block	0.817358
NEC	1st Time Block	0.972848
NEC	2nd Time Block	0.953374
NEC	2nd Time Block	0.646566
NEC	2nd Time Block	0.849527
NEC	2nd Time Block	0.930701
NEC	2nd Time Block	0.975711

## Sheet: DR_cydAB_cyoABCD_K12_1mmFilter
NEC	Time_Block	Diam.ratio
Control	1st Time block	0.834862
Control	1st Time block	NA
Control	1st Time block	0.861676
Control	2nd Time block	0.597429
Control	2nd Time block	0.617426
Control	1st Time block	NA
Control	1st Time block	NA
Control	2nd Time block	NA
Control	2nd Time block	NA
Control	2nd Time block	NA
NEC	1st Time block	0.574978
NEC	1st Time block	0.497159
NEC	2nd Time block	0.782039
NEC	2nd Time block	NA
NEC	1st Time block	0.845189
NEC	1st Time block	0.987426
NEC	1st Time block	0.98055
NEC	2nd Time block	0.971615
NEC	2nd Time block	0.73917
NEC	2nd Time block	0.955348

## Sheet: DR_cydAB_cyoABCD_K12_noFilter
NEC	Time_Block	Diam.ratio
Control	1st Time block	0.341221
Control	1st Time block	0.352833
Control	1st Time block	0.693051
Control	2nd Time block	0.430959
Control	2nd Time block	0.643792
Control	1st Time block	NA
Control	1st Time block	0.621551
Control	2nd Time block	0.720753
Control	2nd Time block	0.707348
Control	2nd Time block	0.65331
NEC	1st Time block	0.528782
NEC	1st Time block	0.293909
NEC	2nd Time block	0.769951
NEC	2nd Time block	0.913276
NEC	1st Time block	0.791593
NEC	1st Time block	0.945019
NEC	1st Time block	0.969272
NEC	2nd Time block	0.950833
NEC	2nd Time block	0.64655
NEC	2nd Time block	0.930095

## Sheet: DR_norVW_norR
Control/NEC	Time Block	Transcript Ratio
Control	1st Time Block	0.622253
Control	1st Time Block	0.591347
Control	1st Time Block	0.60921
Control	1st Time Block	0.52424
Control	1st Time Block	0.636623
Control	2nd Time Block	0.469214
Control	2nd Time Block
Control	2nd Time Block
Control	2nd Time Block	0.511499
Control	2nd Time Block
NEC	1st Time Block	0.294149
NEC	1st Time Block	0.471545
NEC	1st Time Block	0.229154
NEC	1st Time Block	0.356185
NEC	1st Time Block	0.193209
NEC	2nd Time Block	0.155715
NEC	2nd Time Block	0.0363174
NEC	2nd Time Block	0.146554
NEC	2nd Time Block	0.0558146
NEC	2nd Time Block	0.123236

## Sheet: DR_nrdGD_nrdAB
Control/NEC	Time Block	Transcript Ratio
Control	1st Time Block	0.323412
Control	1st Time Block	0.470073
Control	1st Time Block	0.444809
Control	1st Time Block	0.305176
Control	1st Time Block	0.527763
Control	2nd Time Block	0.632494
Control	2nd Time Block	0.246853
Control	2nd Time Block	0.441074
Control	2nd Time Block	0.910112
Control	2nd Time Block	0.389753
NEC	1st Time Block	0.830095
NEC	1st Time Block	0.434181
NEC	1st Time Block	0.889077
NEC	1st Time Block	0.708958
NEC	1st Time Block	0.845183
NEC	2nd Time Block	0.840155
NEC	2nd Time Block	0.739298
NEC	2nd Time Block	0.796997
NEC	2nd Time Block	0.62725
NEC	2nd Time Block	0.693453

## Sheet: DR_ompC_ompF
Control/NEC	Time Block	Transcript Ratio
Control	1st Time Block	0.721488
Control	1st Time Block	0.53272
Control	1st Time Block	0.796676
Control	1st Time Block	0.642602
Control	1st Time Block	0.774198
Control	2nd Time Block	0.638274
Control	2nd Time Block
Control	2nd Time Block	0.149742
Control	2nd Time Block	0.876166
Control	2nd Time Block
NEC	1st Time Block	0.985388
NEC	1st Time Block	0.950989
NEC	1st Time Block	0.995336
NEC	1st Time Block	0.977742
NEC	1st Time Block	0.9926
NEC	2nd Time Block	0.923422
NEC	2nd Time Block	0.898719
NEC	2nd Time Block	0.959268
NEC	2nd Time Block	0.869232
NEC	2nd Time Block	0.919216
