# Supplementary material for: Combined analysis of microbial metagenomic and metatranscriptomic sequencing data to assess in situ physiological conditions in the premature infant gut
Source: PLoS One. 2020 Mar 4;15(3):e0229537. doi: 10.1371/journal.pone.0229537 (PMC7055874; doi:10.1371/journal.pone.0229537)
Supplement: S8 File — (TXT) [file pone.0229537.s008.txt]

RID: X7S9SR4S114	
Job Title:cydA KEGG (E.coli K-12 MG1655)				
Program: BLASTN 
Query: cydA KEGG (E.coli K-12 MG1655) ID: lcl|Query_14028(dna) Length: 1569
			            
Subject #1:cydA 64 (E.coli) ID: lcl|Query_14030 Length: 1377
Subject #2:cydA 66 (E.vulneris) ID: lcl|Query_14031 Length: 1602
Subject #3:cydA 69 (E.coli) ID: lcl|Query_14032 Length: 1569
Subject #4:cydA 71 (E.coli) ID: lcl|Query_14033 Length: 1569
	                    			
	
Sequences producing significant alignments:
                                                                  Max    Total Query   E   Per.                  
Description                                                       Score  Score cover Value Ident  Accession        
cydA 71 (E.coli)                                                  2892   2892  100%  0.0   99.94  Query_14033      
cydA 69 (E.coli)                                                  2776   2776  100%  0.0   98.60  Query_14032      
cydA 64 (E.coli)                                                  2510   2510  87%   0.0   99.56  Query_14030      
cydA 66 (E.vulneris)                                              1352   1352  98%   0.0   82.57  Query_14031      

Alignments:
>cydA 71 (E.coli)
Sequence ID: Query_14033 Length: 1569 
Range 1: 1 to 1569

Score:2892 bits(1566), Expect:0.0, 
Identities:1568/1569(99%),  Gaps:0/1569(0%), Strand: Plus/Plus

Query  1     ATGTTAGATATAGTCGAACTGTCGCGCTTACAGTTTGCCTTGACCGCGATGTACCACTTC  60
Sbjct  1     ............................................................  60

Query  61    CTTTTTGTGCCACTGACGCTCGGTATGGCGTTCCTGCTGGCCATTATGGAAACGGTCTAC  120
Sbjct  61    ............................................................  120

Query  121   GTCCTCTCCGGCAAACAGATTTATAAAGATATGACCAAGTTCTGGGGCAAGTTGTTTGGT  180
Sbjct  121   ............................................................  180

Query  181   ATCAACTTCGCTCTGGGTGTGGCTACCGGTCTGACCATGGAGTTCCAGTTCGGGACTAAC  240
Sbjct  181   ............................................................  240

Query  241   TGGTCTTACTATTCCCACTATGTAGGGGATATCTTCGGTGCGCCGCTGGCAATCGAAGGT  300
Sbjct  241   ............................................................  300

Query  301   CTGATGGCCTTCTTCCTCGAATCCACCTTTGTAGGTCTGTTCTTCTTCGGTTGGGATCGT  360
Sbjct  301   ............................................................  360

Query  361   CTGGGTAAAGTTCAGCATATGTGTGTCACCTGGCTGGTGGCGCTCGGTTCAAACCTGTCC  420
Sbjct  361   ............................................................  420

Query  421   GCACTGTGGATTCTGGTTGCGAACGGCTGGATGCAAAACCCAATCGCGTCCGATTTCAAC  480
Sbjct  421   ............................................................  480

Query  481   TTTGAAACTATGCGTATGGAGATGGTGAGCTTCTCCGAGCTGGTGCTTAACCCGGTTGCT  540
Sbjct  481   ............................................................  540

Query  541   CAGGTGAAATTCGTTCACACTGTAGCGTCTGGTTATGTGACTGGCGCGATGTTCATCCTC  600
Sbjct  541   ............................................................  600

Query  601   GGTATCAGCGCATGGTATATGCTGAAAGGTCGTGACTTCGCCTTCGCTAAACGCTCCTTT  660
Sbjct  601   ............................................................  660

Query  661   GCTATCGCTGCCAGCTTCGGTATGGCTGCTGTTCTGTCTGTTATTGTTCTGGGTGATGAA  720
Sbjct  661   ............................................................  720

Query  721   TCCGGCTACGAAATGGGCGACGTGCAGAAAACCAAACTGGCTGCTATTGAAGCCGAGTGG  780
Sbjct  721   ............................................................  780

Query  781   GAAACGCAACCTGCGCCTGCTGCCTTTACTCTGTTCGGCATTCCTGATCAGGAAGAGGAG  840
Sbjct  781   ............................................................  840

Query  841   ACGAACAAATTTGCGATTCAGATCCCTTACGCACTGGGCATCATTGCAACGCGTTCCGTG  900
Sbjct  841   ............................................................  900

Query  901   GATACCCCGGTTATCGGCCTGAAAGAGCTGATGGTGCAGCATGAAGAACGCATTCGTAAC  960
Sbjct  901   ............................................................  960

Query  961   GGGATGAAGGCGTACTCTCTGCTCGAACAACTGCGTTCTGGTTCTACCGACCAGGCGGTT  1020
Sbjct  961   ............................................................  1020

Query  1021  CGTGACCAGTTCAATAGCATGAAGAAAGACCTCGGTTACGGTCTGCTGCTGAAACGCTAT  1080
Sbjct  1021  ............................................................  1080

Query  1081  ACGCCAAACGTGGCTGATGCGACTGAAGCGCAGATTCAACAGGCAACCAAAGACTCCATC  1140
Sbjct  1081  ............................................................  1140

Query  1141  CCGCGTGTAGCGCCGCTGTACTTTGCGTTCCGTATCATGGTGGCGTGTGGCTTCCTGCTT  1200
Sbjct  1141  ............................................................  1200

Query  1201  CTGGCAATCATCGCGCTCTCTTTCTGGAGTGTCATCCGCAACCGCATTGGCGAGAAAAAA  1260
Sbjct  1201  ............................................................  1260

Query  1261  TGGCTTCTGCGCGCCGCGCTGTACGGTATTCCGCTGCCGTGGATTGCTGTAGAAGCGGGC  1320
Sbjct  1261  ............................................................  1320

Query  1321  TGGTTCGTGGCTGAATATGGCCGCCAACCGTGGGCTATCGGTGAAGTGCTGCCGACAGCT  1380
Sbjct  1321  ............................................................  1380

Query  1381  GTGGCGAACTCGTCACTGACCGCAGGCGATCTCATCTTCTCAATGGTGCTGATTTGCGGC  1440
Sbjct  1381  ............................................................  1440

Query  1441  CTGTATACCCTGTTCCTGGTGGCAGAATTGTTCTTAATGTTCAAGTTTGCACGCCTCGGC  1500
Sbjct  1441  ............................................A...............  1500

Query  1501  CCAAGCAGCCTGAAAACCGGTCGCTATCACTTTGAGCAGTCTTCCACGACTACTCAGCCG  1560
Sbjct  1501  ............................................................  1560

Query  1561  GCACGCTAA  1569
Sbjct  1561  .........  1569


>cydA 69 (E.coli)
Sequence ID: Query_14032 Length: 1569 
Range 1: 1 to 1569

Score:2776 bits(1503), Expect:0.0, 
Identities:1547/1569(99%),  Gaps:0/1569(0%), Strand: Plus/Plus

Query  1     ATGTTAGATATAGTCGAACTGTCGCGCTTACAGTTTGCCTTGACCGCGATGTACCACTTC  60
Sbjct  1     ............................................................  60

Query  61    CTTTTTGTGCCACTGACGCTCGGTATGGCGTTCCTGCTGGCCATTATGGAAACGGTCTAC  120
Sbjct  61    ............................................................  120

Query  121   GTCCTCTCCGGCAAACAGATTTATAAAGATATGACCAAGTTCTGGGGCAAGTTGTTTGGT  180
Sbjct  121   .....T......................................................  180

Query  181   ATCAACTTCGCTCTGGGTGTGGCTACCGGTCTGACCATGGAGTTCCAGTTCGGGACTAAC  240
Sbjct  181   ........T...................................................  240

Query  241   TGGTCTTACTATTCCCACTATGTAGGGGATATCTTCGGTGCGCCGCTGGCAATCGAAGGT  300
Sbjct  241   ............................................................  300

Query  301   CTGATGGCCTTCTTCCTCGAATCCACCTTTGTAGGTCTGTTCTTCTTCGGTTGGGATCGT  360
Sbjct  301   ............................................................  360

Query  361   CTGGGTAAAGTTCAGCATATGTGTGTCACCTGGCTGGTGGCGCTCGGTTCAAACCTGTCC  420
Sbjct  361   ............................................................  420

Query  421   GCACTGTGGATTCTGGTTGCGAACGGCTGGATGCAAAACCCAATCGCGTCCGATTTCAAC  480
Sbjct  421   ....................A.......................................  480

Query  481   TTTGAAACTATGCGTATGGAGATGGTGAGCTTCTCCGAGCTGGTGCTTAACCCGGTTGCT  540
Sbjct  481   ............................................................  540

Query  541   CAGGTGAAATTCGTTCACACTGTAGCGTCTGGTTATGTGACTGGCGCGATGTTCATCCTC  600
Sbjct  541   ....................C.....T.................................  600

Query  601   GGTATCAGCGCATGGTATATGCTGAAAGGTCGTGACTTCGCCTTCGCTAAACGCTCCTTT  660
Sbjct  601   ............................................................  660

Query  661   GCTATCGCTGCCAGCTTCGGTATGGCTGCTGTTCTGTCTGTTATTGTTCTGGGTGATGAA  720
Sbjct  661   .............................C..............................  720

Query  721   TCCGGCTACGAAATGGGCGACGTGCAGAAAACCAAACTGGCTGCTATTGAAGCCGAGTGG  780
Sbjct  721   ............................................................  780

Query  781   GAAACGCAACCTGCGCCTGCTGCCTTTACTCTGTTCGGCATTCCTGATCAGGAAGAGGAG  840
Sbjct  781   ..............A.............................................  840

Query  841   ACGAACAAATTTGCGATTCAGATCCCTTACGCACTGGGCATCATTGCAACGCGTTCCGTG  900
Sbjct  841   .................C..............G...........................  900

Query  901   GATACCCCGGTTATCGGCCTGAAAGAGCTGATGGTGCAGCATGAAGAACGCATTCGTAAC  960
Sbjct  901   .....T..A........T........A.................................  960

Query  961   GGGATGAAGGCGTACTCTCTGCTCGAACAACTGCGTTCTGGTTCTACCGACCAGGCGGTT  1020
Sbjct  961   ...............................................T........C...  1020

Query  1021  CGTGACCAGTTCAATAGCATGAAGAAAGACCTCGGTTACGGTCTGCTGCTGAAACGCTAT  1080
Sbjct  1021  .............................T..............................  1080

Query  1081  ACGCCAAACGTGGCTGATGCGACTGAAGCGCAGATTCAACAGGCAACCAAAGACTCCATC  1140
Sbjct  1081  .............................T.............................T  1140

Query  1141  CCGCGTGTAGCGCCGCTGTACTTTGCGTTCCGTATCATGGTGGCGTGTGGCTTCCTGCTT  1200
Sbjct  1141  .......................C...................................G  1200

Query  1201  CTGGCAATCATCGCGCTCTCTTTCTGGAGTGTCATCCGCAACCGCATTGGCGAGAAAAAA  1260
Sbjct  1201  ...........T................................................  1260

Query  1261  TGGCTTCTGCGCGCCGCGCTGTACGGTATTCCGCTGCCGTGGATTGCTGTAGAAGCGGGC  1320
Sbjct  1261  .....G......................................................  1320

Query  1321  TGGTTCGTGGCTGAATATGGCCGCCAACCGTGGGCTATCGGTGAAGTGCTGCCGACAGCT  1380
Sbjct  1321  ............................................................  1380

Query  1381  GTGGCGAACTCGTCACTGACCGCAGGCGATCTCATCTTCTCAATGGTGCTGATTTGCGGC  1440
Sbjct  1381  ............................................................  1440

Query  1441  CTGTATACCCTGTTCCTGGTGGCAGAATTGTTCTTAATGTTCAAGTTTGCACGCCTCGGC  1500
Sbjct  1441  ............................................................  1500

Query  1501  CCAAGCAGCCTGAAAACCGGTCGCTATCACTTTGAGCAGTCTTCCACGACTACTCAGCCG  1560
Sbjct  1501  ............................................................  1560

Query  1561  GCACGCTAA  1569
Sbjct  1561  .........  1569


>cydA 64 (E.coli)
Sequence ID: Query_14030 Length: 1377 
Range 1: 1 to 1377

Score:2510 bits(1359), Expect:0.0, 
Identities:1371/1377(99%),  Gaps:0/1377(0%), Strand: Plus/Plus

Query  193   CTGGGTGTGGCTACCGGTCTGACCATGGAGTTCCAGTTCGGGACTAACTGGTCTTACTAT  252
Sbjct  1     ............................................................  60

Query  253   TCCCACTATGTAGGGGATATCTTCGGTGCGCCGCTGGCAATCGAAGGTCTGATGGCCTTC  312
Sbjct  61    ............................................................  120

Query  313   TTCCTCGAATCCACCTTTGTAGGTCTGTTCTTCTTCGGTTGGGATCGTCTGGGTAAAGTT  372
Sbjct  121   ............................................................  180

Query  373   CAGCATATGTGTGTCACCTGGCTGGTGGCGCTCGGTTCAAACCTGTCCGCACTGTGGATT  432
Sbjct  181   ............................................................  240

Query  433   CTGGTTGCGAACGGCTGGATGCAAAACCCAATCGCGTCCGATTTCAACTTTGAAACTATG  492
Sbjct  241   ............................................................  300

Query  493   CGTATGGAGATGGTGAGCTTCTCCGAGCTGGTGCTTAACCCGGTTGCTCAGGTGAAATTC  552
Sbjct  301   ............................................................  360

Query  553   GTTCACACTGTAGCGTCTGGTTATGTGACTGGCGCGATGTTCATCCTCGGTATCAGCGCA  612
Sbjct  361   ............................................................  420

Query  613   TGGTATATGCTGAAAGGTCGTGACTTCGCCTTCGCTAAACGCTCCTTTGCTATCGCTGCC  672
Sbjct  421   ............................................................  480

Query  673   AGCTTCGGTATGGCTGCTGTTCTGTCTGTTATTGTTCTGGGTGATGAATCCGGCTACGAA  732
Sbjct  481   ............................................................  540

Query  733   ATGGGCGACGTGCAGAAAACCAAACTGGCTGCTATTGAAGCCGAGTGGGAAACGCAACCT  792
Sbjct  541   ............................................................  600

Query  793   GCGCCTGCTGCCTTTACTCTGTTCGGCATTCCTGATCAGGAAGAGGAGACGAACAAATTT  852
Sbjct  601   ............................................................  660

Query  853   GCGATTCAGATCCCTTACGCACTGGGCATCATTGCAACGCGTTCCGTGGATACCCCGGTT  912
Sbjct  661   ............................................................  720

Query  913   ATCGGCCTGAAAGAGCTGATGGTGCAGCATGAAGAACGCATTCGTAACGGGATGAAGGCG  972
Sbjct  721   ............................................................  780

Query  973   TACTCTCTGCTCGAACAACTGCGTTCTGGTTCTACCGACCAGGCGGTTCGTGACCAGTTC  1032
Sbjct  781   ............................................................  840

Query  1033  AATAGCATGAAGAAAGACCTCGGTTACGGTCTGCTGCTGAAACGCTATACGCCAAACGTG  1092
Sbjct  841   ............................................................  900

Query  1093  GCTGATGCGACTGAAGCGCAGATTCAACAGGCAACCAAAGACTCCATCCCGCGTGTAGCG  1152
Sbjct  901   ...............................................T............  960

Query  1153  CCGCTGTACTTTGCGTTCCGTATCATGGTGGCGTGTGGCTTCCTGCTTCTGGCAATCATC  1212
Sbjct  961   ...........C...........T.......................G............  1020

Query  1213  GCGCTCTCTTTCTGGAGTGTCATCCGCAACCGCATTGGCGAGAAAAAATGGCTTCTGCGC  1272
Sbjct  1021  .....................................................G......  1080

Query  1273  GCCGCGCTGTACGGTATTCCGCTGCCGTGGATTGCTGTAGAAGCGGGCTGGTTCGTGGCT  1332
Sbjct  1081  ............................................................  1140

Query  1333  GAATATGGCCGCCAACCGTGGGCTATCGGTGAAGTGCTGCCGACAGCTGTGGCGAACTCG  1392
Sbjct  1141  ............................................................  1200

Query  1393  TCACTGACCGCAGGCGATCTCATCTTCTCAATGGTGCTGATTTGCGGCCTGTATACCCTG  1452
Sbjct  1201  ............................................................  1260

Query  1453  TTCCTGGTGGCAGAATTGTTCTTAATGTTCAAGTTTGCACGCCTCGGCCCAAGCAGCCTG  1512
Sbjct  1261  ................................A...........................  1320

Query  1513  AAAACCGGTCGCTATCACTTTGAGCAGTCTTCCACGACTACTCAGCCGGCACGCTAA  1569
Sbjct  1321  .........................................................  1377


>cydA 66 (E.vulneris)
Sequence ID: Query_14031 Length: 1602 
Range 1: 1 to 1539

Score:1352 bits(732), Expect:0.0, 
Identities:1274/1543(83%),  Gaps:8/1543(0%), Strand: Plus/Plus

Query  1     ATGTTAGATATAGTCGAACTGTCGCGCTTACAGTTTGCCTTGACCGCGATGTACCACTTC  60
Sbjct  1     .......................A.....G...........A..................  60

Query  61    CTTTTTGTGCCACTGACGCTCGGTATGGCGTTCCTGCTGGCCATTATGGAAACGGTCTAC  120
Sbjct  61    ........T..GT.A.................TT.A.....A..C...............  120

Query  121   GTCCTCTCCGGCAAACAGATTTATAAAGATATGACCAAGTTCTGGGGCAAGTTGTTTGGT  180
Sbjct  121   ..T..G...........A..C.......................................  180

Query  181   ATCAACTTCGCTCTGGGTGTGGCTACCGGTCTGACCATGGAGTTCCAGTTCGGGACTAAC  240
Sbjct  181   ........T..G.....C.....C.....C..............................  240

Query  241   TGGTCTTACTATTCCCACTATGTAGGGGATATCTTCGGTGCGCCGCTGGCAATCGAAGGT  300
Sbjct  241   .....C..T..C..T.....C.....C........T.....A........C........C  300

Query  301   CTGATGGCCTTCTTCCTCGAATCCACCTTTGTAGGTCTGTTCTTCTTCGGTTGGGATCGT  360
Sbjct  301   ........G........T..............T..C..............C........C  360

Query  361   CTGGGTAAAGTTCAGCATATGTGTGTCACCTGGCTGGTGGCGCTCGGTTCAAACCTGTCC  420
Sbjct  361   .....C.....G.........GCG..G...........T.....G..C..T.....C..T  420

Query  421   GCACTGTGGATTCTGGTTGCGAACGGCTGGATGCAAAACCCAATCGCGTCCGATTTCAAC  480
Sbjct  421   ..T..T.....C..C..G..A..............G.....T........G.........  480

Query  481   TTTGAAACTATGCGTATGGAGATGGTGAGCTTCTCCGAGCTGGTGCTTAACCCGGTTGCT  540
Sbjct  481   ........C..........................T..A........G...........C  540

Query  541   CAGGTGAAATTCGTTCACACTGTAGCGTCTGGTTATG--TGACTGGCGCGATGTTCATCC  598
Sbjct  541   ........G..T........C..G..AG.G..C..CACC..-.-...........T....  598

Query  599   TCGGTATCAGCGCATGGTATATGCTGAAAGGTCGTGACTTCGCCTTCGCTAAACGCTCCT  658
Sbjct  599   .T..C......T.C.AC...C.....CGC..C..C..TA.G..G.....C..G.......  658

Query  659   TTGCTATCGCTGCCAGCTTCGGTATGGCTGCTGTTCTGTCTGTTATTGTTCTGGGTGATG  718
Sbjct  659   ....C..T..............C........C..G..C.................C....  718

Query  719   AATCCGGCTACGAAATGGGCGACGTGCAGAAAACCAAACTGGCTGCTATTGAAGCCGAGT  778
Sbjct  719   .G........T..G.............................C................  778

Query  779   GGGAAACGCAACCTGCGCCTGCTGCCTTTACTCTGTTCGGCATTCCTGATCAGGAAGAGG  838
Sbjct  779   ....G..C..G..G..A..G..A..G.....C.....T..T.....G........CA..C  838

Query  839   AGACGAACAAATTTGCGATTCAGATCCCTTACGCACTGGGCATCATTGCAACGCGTTCCG  898
Sbjct  839   ..GA......T.....T..C........G..T..GT.......T..C..C..A..C....  898

Query  899   TGGATACCCCGGTTATCGGCCTGAAAGAGCTGATGGTGCAGCATGAAGAACGCATTCGTA  958
Sbjct  899   .T.....A...........T........C....................G..T..C....  958

Query  959   ACGGGATGAAGGCGTACTCTCTGCTCGAACAACTGCGTTCTGGTTCTACCGACCAGGCGG  1018
Sbjct  959   .............T...CAG.....G...G.G......G....C..C.....T...AAC.  1018

Query  1019  TTCGTGACCAGTTCAATAGCATGAAGAAAGACCTCGGTTACGGTCTGCTGCTGAAACGCT  1078
Sbjct  1019  .G..C........T..C..............T.....C.....CA..........G....  1078

Query  1079  ATACGCCAAACGTGGCTGATGCGACTGAAGCGCAGATTCAA-CAGGCAACCAAAGACTCC  1137
Sbjct  1079  .C.....T.....CA.C........C....AT.....-...G.....T..GC.G..T..T  1137

Query  1138  ATCCCGCGTGTAGCGCCGCTGTACTTTGCGTTCCGTATCATGGTGGCGTGTGGCTTCCTG  1197
Sbjct  1138  .....A..C..T........C........A..............C..C......G.G...  1197

Query  1198  CTTCTGGCAATCATCGCGCTCTCTTTCTGGAGTGTCATCCGCAACCGCATTGGCGAGAAA  1257
Sbjct  1198  A.G...CTT...T....TG....C.......CC..TTG...T.....T..C...-..C..  1256

Query  1258  AAA-TGGCTTCTGCGCGCCGCGCTGTACGGTATTCCGCTGCCGTGGATTGCTGTAGAAGC  1316
Sbjct  1257  .TCC.....G...........A..........................C...A.C..GA.  1316

Query  1317  GGGCTGGTTCGTGGCTGAATATGGCCGCCAACCGTGGGCTATCGGTGAAGTGCTGCCGAC  1376
Sbjct  1317  C........T..T..A..G.....T..T..G........G..T.....G........A..  1376

Query  1377  AGCTGTGGCGAACTCGTCACTGACCGCAGGCGATCTCATCTTCTCAATGGTGCTGATTTG  1436
Sbjct  1377  C..C..C..T.....C..G.....A.T.........GC.G.....G...A.C..A..C..  1436

Query  1437  CGGCCTGTATACCCTGTTCCTGGTGGCAGAATTGTTCTTAATGTTCAAGTTTGCACGCCT  1496
Sbjct  1437  T.....C..C..G.....TA.......G...G.....C.G.....T........T.....  1496

Query  1497  CGGCCCAAGCAGCCTGAAAACCGGTCGCTATCACTTTGAGCAG  1539
Sbjct  1497  T..G..G.....T........G.....T..C....AC......  1539


		
